# Supplementary material for: Differential human gut microbiome assemblages during soil-transmitted helminth infections in Indonesia and Liberia
Source: Microbiome. 2018 Feb 28;6:33. doi: 10.1186/s40168-018-0416-5 (PMC6389212; doi:10.1186/s40168-018-0416-5)
Supplement: Supplementary file 1 — Metadata and read counts per taxa for the 98 16S samples from Liberia. (XLSX 595 kb) [file 40168_2018_416_MOESM1_ESM.xlsx]

## Sheet: S1 Liberia 16S
Table S1 - Metadata and read counts per taxa for the 98 16S samples from Liberia.
									Worm Presence Results
									qPCR CT values			Egg Count (EPG)				Positive by KatoKatz				Helminth Presence				Sample Groups						Additional statistics (based on rarefied data)								Unrarified read counts
	Sample Information								T. trichiura	A. lumbricoides	N. americanus	T. trichiura	A. lumbricoides	N. americanus	S. mansoni	1000	5000	2000	100	T. trichiura (28CT)	A. lumbricoides (28CT)	N. americanus (28CT)	S. mansoni (KatoKatz)	Any helminth (Incl Mansoni by EPG)	Zero Infection	Low Infection	Ascaris Label	Necator Label	Any helminth label	Shannon Diversity					Rich- ness		Phylum	Acidobacteria	Acidobacteria	Acidobacteria	Acidobacteria	Acidobacteria	Acidobacteria	Acidobacteria	Actinobacteria	Actinobacteria	Actinobacteria	Actinobacteria	Actinobacteria
	Full Identifier	Total # Reads (MiSeq + 454)	Used for modeling in Torbati et al 2016	Age	Gender	Village	County									T. trichiura	A. lumbricoides	N. americanus	S. mansoni											All	Proteobacteria	Firmicutes	Actinobacteria	Bacteroidetes			Full classification	Bacteria;Acidobacteria;Acidobacteria_Gp16;Acidobacteria_Gp16_no_order;Acidobacteria_Gp16_no_family;Gp16	Bacteria;Acidobacteria;Acidobacteria_Gp17;Acidobacteria_Gp17_no_order;Acidobacteria_Gp17_no_family;Gp17	Bacteria;Acidobacteria;Acidobacteria_Gp2;Acidobacteria_Gp2_no_order;Acidobacteria_Gp2_no_family;Gp2	Bacteria;Acidobacteria;Acidobacteria_Gp3;Acidobacteria_Gp3_no_order;Acidobacteria_Gp3_no_family;Gp3	Bacteria;Acidobacteria;Acidobacteria_Gp4;Acidobacteria_Gp4_no_order;Acidobacteria_Gp4_no_family;Gp4	Bacteria;Acidobacteria;Acidobacteria_Gp5;Acidobacteria_Gp5_no_order;Acidobacteria_Gp5_no_family;Gp5	Bacteria;Acidobacteria;Acidobacteria_Gp6;Acidobacteria_Gp6_no_order;Acidobacteria_Gp6_no_family;Gp6	Bacteria;Actinobacteria;Actinobacteria;Acidimicrobiales;Acidimicrobiaceae;Ilumatobacter	Bacteria;Actinobacteria;Actinobacteria;Acidimicrobiales;Acidimicrobineae_incertae_sedis;Aciditerrimonas	Bacteria;Actinobacteria;Actinobacteria;Acidimicrobiales;Iamiaceae;Iamia	Bacteria;Actinobacteria;Actinobacteria;Acidimicrobiales_Unclassified	Bacteria;Actinobacteria;Actinobacteria;Actinomycetales;Actinomycetaceae;Actinobaculum
LEGEND	Unique identifier per sample	Read count, MiSeq and 454 samples combined	1 = yes, 0 = no						Cycle threshold values; "-" = not detected			Egg count by KatoKatz				Positive (Y) by katokatz according to WHO standards for moderate to high (shown in row above species labels)				Positive (Y) by qPCR at a 28 CT value			Positive by KatoKatz at WHO threshold value for moderate to high infections (100 EPG)	Positive at moderate to high levels (Y) for any helminth (based on four columns to the left)	Not detected (Zero) at any level in qPCR	Detected only at low levels (>28CT) in qPCR (LOW)	Sample Group for differential comparison; Infected by Ascaris (Y), Low infected (LOW) or no infection (Zero). Comparison perfomd using Y vs Zero	Sample Group for differential comparison; Infected by Necator (Y), Low infected (LOW) or no infection (Zero). Comparison perfomd using Y vs Zero	Sample Group for differential comparison; Infected by any helminth (Y), Low infected (LOW) or no infection (Zero). Comparison perfomd using Y vs Zero	Shannon diversity based on rarefied read counts	Shannon diversity based on rarefied read counts for specific taxa				Number of detected taxa (rarefied data)			Bacteria_K|Acidobacteria_P|Acidobacteria_Gp16_C|Acidobacteria_Gp16_no_order_O|Acidobacteria_Gp16_no_family_F|Gp16_G	Bacteria_K|Acidobacteria_P|Acidobacteria_Gp17_C|Acidobacteria_Gp17_no_order_O|Acidobacteria_Gp17_no_family_F|Gp17_G	Bacteria_K|Acidobacteria_P|Acidobacteria_Gp2_C|Acidobacteria_Gp2_no_order_O|Acidobacteria_Gp2_no_family_F|Gp2_G	Bacteria_K|Acidobacteria_P|Acidobacteria_Gp3_C|Acidobacteria_Gp3_no_order_O|Acidobacteria_Gp3_no_family_F|Gp3_G	Bacteria_K|Acidobacteria_P|Acidobacteria_Gp4_C|Acidobacteria_Gp4_no_order_O|Acidobacteria_Gp4_no_family_F|Gp4_G	Bacteria_K|Acidobacteria_P|Acidobacteria_Gp5_C|Acidobacteria_Gp5_no_order_O|Acidobacteria_Gp5_no_family_F|Gp5_G	Bacteria_K|Acidobacteria_P|Acidobacteria_Gp6_C|Acidobacteria_Gp6_no_order_O|Acidobacteria_Gp6_no_family_F|Gp6_G	Bacteria_K|Actinobacteria_P|Actinobacteria_C|Acidimicrobiales_O|Acidimicrobiaceae_F|Ilumatobacter_G	Bacteria_K|Actinobacteria_P|Actinobacteria_C|Acidimicrobiales_O|Acidimicrobineae_incertae_sedis_F|Aciditerrimonas_G	Bacteria_K|Actinobacteria_P|Actinobacteria_C|Acidimicrobiales_O|Iamiaceae_F|Iamia_G	Bacteria_K|Actinobacteria_P|Actinobacteria_C|Acidimicrobiales_Unclassified_O	Bacteria_K|Actinobacteria_P|Actinobacteria_C|Actinomycetales_O|Actinomycetaceae_F|Actinobaculum_G
	U_VS_P610049_26523_FC_ACMV6_Q2	50278	1	13	male	Whole Graway	Maryland		28.71	25.03	26.52	36	0	10812	0	-	-	Y	-	-	Y	Y	-	Y	-	-	Y	Y	Y	2.44041	0.322679	2.8827	1.02908	1.08984	83			0	0	0	0	0	0	0	0	0	0	0	0
	U_VS_P610019_26519_FC_ACMV6_Q2	13934	1	72	female	Whole Graway	Maryland		30.48	24.25	26.54	948	133548	480	0	-	Y	-	-	-	Y	Y	-	Y	-	-	Y	Y	Y	2.7633	0.268999	2.62284	1.27874	1.0515	94			0	0	0	0	0	0	0	0	0	0	0	0
	U_VS_P610007_26516_FC_ACMV6_Q2	49954	1	no information	no information	Whole Graway	Maryland		29.87	25.58	24.95	48	11688	1236	0	-	Y	-	-	-	Y	Y	-	Y	-	-	Y	Y	Y	2.6941	0.640657	2.82472	0.837677	0.775033	90			0	0	0	0	0	0	0	0	0	0	0	0
	U_VS_320339_L41_FC_ACMV6_Q2	5702	1	10	female	Chakporma	Lofa		-	-	25.02	0	0	154	28	-	-	-	-	-	-	Y	-	Y	-	-	LOW	Y	Y	3.10726	1.35421	2.59955	0.686504	1.13624	102			0	0	0	0	0	0	0	0	0	0	0	0
	U_VS_320422_L3_FC_ACMV6_Q2	44391	1	8	male	Felaloe	Lofa		-	-	27.333	0	0	13	3	-	-	-	-	-	-	Y	-	Y	-	-	LOW	Y	Y	3.1383	0.814721	2.78567	1.0135	1.01658	98			0	0	0	0	0	0	0	0	0	0	0	0
	U_VS_320447_L7_FC_ACMV6_Q2	26291	1	9	female	Felaloe	Lofa		-	-	27.86	0	0	4	2	-	-	-	-	-	-	Y	-	Y	-	-	LOW	Y	Y	2.19489	1.10023	2.82058	1.05229	0.393144	91			0	0	0	0	0	0	0	0	0	0	0	0
	U_VS_320598_L15_FC_ACMV6_Q2	63883	1	10	male	Foya-Dundu	Lofa		-	-	25.35	0	0	290	9	-	-	-	-	-	-	Y	-	Y	-	-	LOW	Y	Y	3.28281	1.32094	2.75707	0.604518	1.09511	88			0	0	0	0	0	0	0	0	0	0	0	0
	U_VS_P610104_26537_FC_ACMV6_Q2	18078	1	no information	no information	Whole Graway	Maryland		29.1	-	27.68	108	0	1452	0	-	-	-	-	-	-	Y	-	Y	-	-	LOW	Y	Y	2.58789	0.270434	2.58334	1.31514	0.771463	69			0	0	0	0	0	0	0	0	0	0	0	0
	U_VS_320757_K27_FC_ACMV6_Q2	100606	1	25	female	Bandenin	Lofa		-	-	-	0	9	0	248	-	-	-	Y	-	-	-	Y	Y	-	-	LOW	LOW	Y	2.5484	0.550856	2.7861	1.6392	0.464356	91			0	0	0	0	0	0	0	0	0	0	0	0
	U_VS_320757_L38_FC_ACMV6_Q2	33566	1	25	female	Bandenin	Lofa		-	-	-	0	9	0	248	-	-	-	Y	-	-	-	Y	Y	-	-	LOW	LOW	Y	2.57047	0.579768	2.82069	1.65831	0.475695	101			0	0	0	0	0	0	0	0	0	0	0	0
	U_VS_320720_L36_FC_ACMV6_Q2	65669	1	10	male	Bandenin	Lofa		-	-	-	0	0	1	126	-	-	-	Y	-	-	-	Y	Y	-	-	LOW	LOW	Y	2.16526	0.667411	2.79367	0.894518	0.427131	72			0	0	0	0	0	0	0	1	0	0	0	0
	U_VS_P610042_26522_FC_ACMV6_Q2	8031	1	17	female	Whole Graway	Maryland		27.12	25.6	-	84	1200	7488	0	-	-	Y	-	Y	Y	-	-	Y	-	-	Y	LOW	Y	2.27577	2.23977	1.96157	1.23698	0.429991	83			0	0	0	0	0	0	0	0	0	0	0	0
	U_VS_P610124_26544_FC_ACMV6_Q2	16848	1	14	male	Whole Graway	Maryland		31.23	26.28	28.33	204	19608	276	0	-	Y	-	-	-	Y	-	-	Y	-	-	Y	LOW	Y	3.1284	1.04314	2.86746	1.02077	0.896091	89			0	0	0	0	0	0	0	0	0	0	0	0
	U_VS_P610108_26538_FC_ACMV6_Q2	40591	1	21	male	Whole Graway	Maryland		28.3	27.08	-	444	4584	0	0	-	-	-	-	-	Y	-	-	Y	-	-	Y	LOW	Y	2.20069	0.509504	2.49728	1.14033	0.110053	71			0	0	0	0	0	0	0	0	0	0	0	0
	U_VS_P610117_26541_FC_ACMV6_Q2	22212	1	21	female	Whole Graway	Maryland		-	23.73	29.33	0	54708	504	0	-	Y	-	-	-	Y	-	-	Y	-	-	Y	LOW	Y	2.75937	1.19131	2.66936	0.70697	0.456691	92			0	0	0	0	0	0	0	0	0	0	0	0
	U_VS_P610114_26539_FC_ACMV6_Q2	23363	1	31	male	Whole Graway	Maryland		-	26.08	-	0	2244	0	0	-	-	-	-	-	Y	-	-	Y	-	-	Y	LOW	Y	2.49175	0.952543	2.17638	1.4738	0.33908	77			0	0	0	0	0	0	0	0	0	0	0	0
	U_VS_P610088_26530_FC_ACMV6_Q2	66132	1	35	female	Whole Graway	Maryland		31.02	25.99	29.69	0	84	3636	0	-	-	Y	-	-	Y	-	-	Y	-	-	Y	LOW	Y	3.35751	1.46345	2.84034	1.35857	1.49063	92			0	0	0	0	0	0	0	0	0	0	0	0
	U_VS_P610121_26543_FC_ACMV6_Q2	56236	1	37	female	Whole Graway	Maryland		35.94	27.74	-	0	3768	0	0	-	-	-	-	-	Y	-	-	Y	-	-	Y	LOW	Y	3.18962	1.2114	2.59152	1.13255	1.20741	97			0	0	0	0	0	0	0	0	0	0	0	0
	U_VS_P610116_26540_FC_ACMV6_Q2	24114	1	41	female	Whole Graway	Maryland		-	24.98	28.98	0	12288	144	0	-	Y	-	-	-	Y	-	-	Y	-	-	Y	LOW	Y	2.96289	1.27621	2.89761	1.2739	0.705779	98			0	0	0	0	0	0	0	0	0	0	0	0
	U_VS_P610059_26525_FC_ACMV6_Q2	46722	1	no information	no information	Whole Graway	Maryland		-	26.49	30.42	0	12840	0	0	-	Y	-	-	-	Y	-	-	Y	-	-	Y	LOW	Y	2.53373	1.03404	2.5536	0.898736	0.46012	90			0	0	0	0	0	0	0	0	0	0	0	0
	U_VS_P610074_26527_FC_ACMV6_Q2	25167	1	no information	no information	Whole Graway	Maryland		-	26.55	-	0	3156	0	0	-	-	-	-	-	Y	-	-	Y	-	-	Y	LOW	Y	2.88616	1.34929	2.75602	0.843146	0.654209	76			0	0	0	0	0	0	0	0	0	0	0	0
	U_VS_P610099_26535_FC_ACMV6_Q2	24985	1	no information	no information	Whole Graway	Maryland		-	27.19	31.09	0	1764	132	0	-	-	-	-	-	Y	-	-	Y	-	-	Y	LOW	Y	2.99173	2.19794	2.65281	0.927449	0.265673	94			0	0	0	0	0	0	0	0	0	0	0	0
	U_VS_P610058_26524_FC_ACMV6_Q2	37899	1	no information	no information	Whole Graway	Maryland		34.71	24.76	34.533	0	35760	0	0	-	Y	-	-	-	Y	-	-	Y	-	-	Y	LOW	Y	3.60435	1.84708	2.88292	1.22142	1.47365	112			0	0	0	0	0	0	0	0	0	0	0	0
	U_VS_P610086_26529_FC_ACMV6_Q2	92927	1	no information	no information	Whole Graway	Maryland		-	27.09	-	0	1716	732	0	-	-	-	-	-	Y	-	-	Y	-	-	Y	LOW	Y	3.10545	0.999925	2.6859	0.846794	1.36441	95			0	0	0	0	0	0	0	0	0	0	0	0
	U_VS_P610091_26532_FC_ACMV6_Q2	46316	1	no information	no information	Whole Graway	Maryland		28.28	24.06	31.71	24	1116	9492	0	-	-	Y	-	-	Y	-	-	Y	-	-	Y	LOW	Y	3.22111	1.55199	2.80658	0.555154	1.08387	90			0	0	0	0	0	0	0	0	0	0	0	0
	U_VS_P610092_26533_FC_ACMV6_Q2	29809	1	no information	no information	Whole Graway	Maryland		-	24.41	31.21	228	216	16128	0	-	-	Y	-	-	Y	-	-	Y	-	-	Y	LOW	Y	2.87257	0.764465	2.20451	0.668894	1.00566	91			0	0	0	0	0	0	0	0	0	0	0	0
	U_VS_320723_L37_FC_ACMV6_Q2	62566	1	7	male	Bandenin	Lofa		-	-	-	0	0	0	67	-	-	-	-	-	-	-	-	-	Zero	-	Zero	Zero	Zero	2.88739	0.81493	2.77827	1.3708	1.05356	88			0	0	0	0	0	0	0	0	0	0	0	0
	U_VS_320716_L35_FC_ACMV6_Q2	64193	1	9	male	Bandenin	Lofa		-	-	-	0	0	0	45	-	-	-	-	-	-	-	-	-	Zero	-	Zero	Zero	Zero	2.72228	0.763052	2.74581	1.31342	0.696011	88			0	0	0	0	0	0	0	0	0	0	0	0
	U_VS_320707_L34_FC_ACMV6_Q2	22129	1	27	male	Bandenin	Lofa		-	-	-	0	0	0	21	-	-	-	-	-	-	-	-	-	Zero	-	Zero	Zero	Zero	1.78786	1.51649	2.18185	0.269652	0.240238	61			0	0	0	0	0	0	0	0	0	0	0	0
	U_VS_320705_L33_FC_ACMV6_Q2	101966	1	25	male	Bandenin	Lofa		-	-	-	0	0	0	0	-	-	-	-	-	-	-	-	-	Zero	-	Zero	Zero	Zero	2.78013	0.49647	2.89776	1.64436	0.420672	99			0	0	0	0	0	0	0	0	0	0	0	0
	U_VS_320706_K26_FC_ACMV6_Q2	21780	1	40	male	Bandenin	Lofa		-	-	-	0	0	0	0	-	-	-	-	-	-	-	-	-	Zero	-	Zero	Zero	Zero	2.55867	1.34451	2.50543	1.39884	0.370639	77			0	0	0	0	0	0	0	0	0	0	0	0
	U_VS_320363_K1_FC_ACMV6_Q2	27444	1	7	female	Chakporma	Lofa		-	-	-	0	0	5	10	-	-	-	-	-	-	-	-	-	Zero	-	Zero	Zero	Zero	2.28979	0.292644	2.55616	1.69816	0.226199	83			0	0	0	0	0	0	0	0	0	0	0	0
	U_VS_320450_L8_FC_ACMV6_Q2	26701	1	6	female	Felaloe	Lofa		-	-	-	0	0	8	13	-	-	-	-	-	-	-	-	-	Zero	-	Zero	Zero	Zero	2.04967	0.356309	2.10396	1.17718	0.306966	71			0	0	0	0	0	0	0	0	0	0	0	0
	U_VS_320457_L10_FC_ACMV6_Q2	24796	1	5	male	Felaloe	Lofa		-	-	-	0	0	17	8	-	-	-	-	-	-	-	-	-	Zero	-	Zero	Zero	Zero	2.01177	1.38469	2.5811	1.19734	0.281867	69			0	0	0	0	0	0	0	0	0	0	0	0
	U_VS_320411_K2_FC_ACMV6_Q2	127307	1	21	male	Felaloe	Lofa		-	-	-	0	0	1	8	-	-	-	-	-	-	-	-	-	Zero	-	Zero	Zero	Zero	2.08958	0.807675	2.41684	1.55073	0.288052	81			0	0	0	0	0	0	0	0	0	0	0	0
	U_VS_320452_K7_FC_ACMV6_Q2	22270	1	7	female	Felaloe	Lofa		-	-	-	0.5	0	0	5	-	-	-	-	-	-	-	-	-	Zero	-	Zero	Zero	Zero	2.03204	0.69701	2.28593	1.10053	0.113002	72			0	0	0	0	0	0	0	0	0	0	0	0
	U_VS_320419_K4_FC_ACMV6_Q2	8274	1	20	male	Felaloe	Lofa		-	-	-	0	0	0	3	-	-	-	-	-	-	-	-	-	Zero	-	Zero	Zero	Zero	2.56661	1.65042	2.32847	1.72059	0.492274	76			0	0	0	0	0	0	0	0	0	0	0	0
	U_VS_320588_L13_FC_ACMV6_Q2	45405	1	12	male	Foya-Dundu	Lofa		-	-	-	0	0	0	87	-	-	-	-	-	-	-	-	-	Zero	-	Zero	Zero	Zero	2.21999	0.44804	2.23225	0.650017	0.160692	77			0	0	0	0	0	0	0	0	0	0	0	0
	U_VS_320625_L21_FC_ACMV6_Q2	56914	1	8	female	Foya-Dundu	Lofa		-	-	-	0	0	0.5	47	-	-	-	-	-	-	-	-	-	Zero	-	Zero	Zero	Zero	2.32829	0.708818	2.49297	0.534625	0.348546	75			0	0	1	0	0	0	0	0	0	0	0	0
	U_VS_320587_L12_FC_ACMV6_Q2	31607	1	39	male	Foya-Dundu	Lofa		-	-	-	0	0	0	17	-	-	-	-	-	-	-	-	-	Zero	-	Zero	Zero	Zero	2.33236	1.36395	2.56918	1.37626	0.422422	89			0	0	0	0	0	0	0	0	0	0	0	0
	U_VS_320597_L14_FC_ACMV6_Q2	52885	1	75	female	Foya-Dundu	Lofa		-	-	-	0	0	7	17	-	-	-	-	-	-	-	-	-	Zero	-	Zero	Zero	Zero	3.14247	1.48604	2.80793	1.09663	1.44626	73			0	0	0	0	0	0	0	0	0	0	0	0
	U_VS_320604_L17_FC_ACMV6_Q2	97329	1	10	male	Foya-Dundu	Lofa		-	-	-	0	0	1	16	-	-	-	-	-	-	-	-	-	Zero	-	Zero	Zero	Zero	2.17268	1.47841	1.87134	1.05439	0.265065	75			0	0	0	0	0	0	0	0	0	0	0	0
	U_VS_320608_L18_FC_ACMV6_Q2	61109	1	6	male	Foya-Dundu	Lofa		-	-	-	0	0	2	14	-	-	-	-	-	-	-	-	-	Zero	-	Zero	Zero	Zero	2.09816	0.508569	2.09037	0.29133	0.371496	61			0	0	0	0	0	0	0	0	0	0	0	0
	U_VS_320613_K13_FC_ACMV6_Q2	33136	1	10	male	Foya-Dundu	Lofa		-	-	-	0	2	0	10	-	-	-	-	-	-	-	-	-	Zero	-	Zero	Zero	Zero	2.89367	0.927338	2.92026	1.29117	0.731402	99			0	0	0	0	0	0	0	0	0	0	0	0
	U_VS_320596_K11_FC_ACMV6_Q2	34847	1	6	female	Foya-Dundu	Lofa		-	-	-	0.5	0	0	6	-	-	-	-	-	-	-	-	-	Zero	-	Zero	Zero	Zero	2.50797	0.958042	2.94538	1.39877	0.297148	90			0	0	0	0	0	0	0	0	0	0	0	0
	U_VS_320610_K12_FC_ACMV6_Q2	16597	1	30	female	Foya-Dundu	Lofa		-	-	-	0	0	0.5	4	-	-	-	-	-	-	-	-	-	Zero	-	Zero	Zero	Zero	1.97852	0.782614	2.65702	1.34508	0.262076	71			0	0	0	0	0	0	0	0	0	0	0	0
	U_VS_320618_K14_FC_ACMV6_Q2	40757	1	55	female	Foya-Dundu	Lofa		-	-	-	0	0	7	3	-	-	-	-	-	-	-	-	-	Zero	-	Zero	Zero	Zero	2.10419	2.25486	2.73023	1.00345	0.140479	86			0	0	0	0	0	0	0	0	0	0	0	0
	U_VS_320591_K9_FC_ACMV6_Q2	25410	1	5	male	Foya-Dundu	Lofa		-	-	-	0	0	0	2	-	-	-	-	-	-	-	-	-	Zero	-	Zero	Zero	Zero	1.98165	1.29521	2.20497	0.293923	0.096317	65			0	0	0	0	0	0	0	0	0	0	0	0
	U_VS_320584_K8_FC_ACMV6_Q2	16403	1	40	male	Foya-Dundu	Lofa		-	-	-	0	0	0	1	-	-	-	-	-	-	-	-	-	Zero	-	Zero	Zero	Zero	2.19979	2.25583	2.17017	1.39771	0.362686	79			0	0	0	0	0	0	0	0	0	0	0	0
	U_VS_320594_K10_FC_ACMV6_Q2	11564	1	52	male	Foya-Dundu	Lofa		-	-	-	0	0	0	1	-	-	-	-	-	-	-	-	-	Zero	-	Zero	Zero	Zero	1.45526	2.31343	2.23492	0.998517	0.319687	73			0	0	0	0	0	0	0	0	0	0	0	0
	U_VS_320602_L16_FC_ACMV6_Q2	63864	1	6	female	Foya-Dundu	Lofa		-	-	-	0	0	0	0	-	-	-	-	-	-	-	-	-	Zero	-	Zero	Zero	Zero	2.21084	1.30352	2.82254	1.38013	0.141414	82			0	0	0	0	0	0	0	0	0	0	0	0
	U_VS_320615_L20_FC_ACMV6_Q2	77192	1	7	female	Foya-Dundu	Lofa		-	-	-	0	0.5	0	0	-	-	-	-	-	-	-	-	-	Zero	-	Zero	Zero	Zero	1.92898	0.608161	1.75863	0.84118	0.208125	63			0	0	0	0	0	0	0	0	0	0	0	0
	U_VS_320656_L25_FC_ACMV6_Q2	32962	1	6	female	Kpombu	Lofa		-	-	-	5	0	0	21	-	-	-	-	-	-	-	-	-	Zero	-	Zero	Zero	Zero	2.86368	1.62634	2.73334	1.49716	0.393884	87			0	0	0	0	0	0	0	0	0	0	0	0
	U_VS_320698_L32_FC_ACMV6_Q2	235981	1	15	male	Kpombu	Lofa		-	-	-	0	0	2	13	-	-	-	-	-	-	-	-	-	Zero	-	Zero	Zero	Zero	2.31196	1.26398	2.34685	1.2932	0.551627	85			0	0	0	0	0	0	0	0	0	0	0	0
	U_VS_320678_K25_FC_ACMV6_Q2	39250	1	11	female	Kpombu	Lofa		-	-	-	0	0	0	8	-	-	-	-	-	-	-	-	-	Zero	-	Zero	Zero	Zero	2.60987	0.949751	2.75484	1.40513	0.388532	89			0	0	0	0	0	0	0	0	0	0	0	0
	U_VS_320676_K24_FC_ACMV6_Q2	34545	1	8	female	Kpombu	Lofa		-	-	-	0	5	0	7	-	-	-	-	-	-	-	-	-	Zero	-	Zero	Zero	Zero	2.02704	2.33649	2.58729	1.5103	0.212371	76			0	0	0	0	0	0	0	0	0	0	0	0
	U_VS_320651_K17_FC_ACMV6_Q2	29088	1	35	male	Kpombu	Lofa		-	-	-	0	0	0.5	7	-	-	-	-	-	-	-	-	-	Zero	-	Zero	Zero	Zero	1.93637	2.22333	2.43719	1.118	0.235874	80			0	0	0	0	0	0	0	0	0	0	0	0
	U_VS_320664_K21_FC_ACMV6_Q2	47062	1	6	male	Kpombu	Lofa		-	-	-	0	0	0	6	-	-	-	-	-	-	-	-	-	Zero	-	Zero	Zero	Zero	2.66426	0.560022	2.60345	1.05374	0.337064	102			0	0	0	0	0	0	1	0	0	0	0	0
	U_VS_320657_K20_FC_ACMV6_Q2	46134	1	11	female	Kpombu	Lofa		-	-	-	0	0	0	3	-	-	-	-	-	-	-	-	-	Zero	-	Zero	Zero	Zero	3.191	0.878954	2.62683	0.911213	1.59653	98			0	0	0	0	0	0	0	0	0	0	0	0
	U_VS_320654_K19_FC_ACMV6_Q2	18858	1	42	male	Kpombu	Lofa		-	-	-	0	0	0	3	-	-	-	-	-	-	-	-	-	Zero	-	Zero	Zero	Zero	2.3564	0.905468	2.91814	0.742421	0.212456	93			1	1	0	0	0	0	0	0	1	0	1	0
	U_VS_320675_L29_FC_ACMV6_Q2	22884	1	41	male	Kpombu	Lofa		-	-	-	0	0	0	0	-	-	-	-	-	-	-	-	-	Zero	-	Zero	Zero	Zero	2.03522	1.69436	2.47619	1.12443	0.113979	84			0	0	0	0	0	0	0	0	0	0	0	0
	U_VS_320687_L30_FC_ACMV6_Q2	40686	1	80	female	Kpombu	Lofa		-	-	-	0	0	0	0	-	-	-	-	-	-	-	-	-	Zero	-	Zero	Zero	Zero	3.21683	1.82014	2.75764	1.19002	1.68133	101			0	0	0	0	0	0	0	0	0	0	0	0
	U_VS_320697_L31_FC_ACMV6_Q2	24922	1	97	male	Kpombu	Lofa		-	-	-	0	0	0	0	-	-	-	-	-	-	-	-	-	Zero	-	Zero	Zero	Zero	2.2462	1.77577	1.96693	1.32596	0.184107	64			0	0	0	0	0	0	0	0	0	0	0	0
	U_VS_P610036_26520_FC_ACMV6_Q2	75708	1	12	female	Whole Graway	Maryland		-	-	-	0	0	0	0	-	-	-	-	-	-	-	-	-	Zero	-	Zero	Zero	Zero	2.82071	1.23865	2.67907	0.688024	0.501383	78			0	0	0	0	0	0	0	0	0	0	0	0
	U_VS_P610095_26534_FC_ACMV6_Q2	33339	1	21	female	Whole Graway	Maryland		-	-	-	0	0	0	0	-	-	-	-	-	-	-	-	-	Zero	-	Zero	Zero	Zero	3.09642	1.37837	2.90897	0.382823	0.957641	101			0	0	0	0	0	0	0	0	0	0	0	0
	U_VS_P610118_26542_FC_ACMV6_Q2	61424	1	21	female	Whole Graway	Maryland		-	-	-	0	0	0	0	-	-	-	-	-	-	-	-	-	Zero	-	Zero	Zero	Zero	3.35463	1.12303	2.76696	0.863812	1.61739	102			0	0	0	0	0	0	0	0	0	0	0	0
	U_VS_P610089_26531_FC_ACMV6_Q2	124121	1	34	female	Whole Graway	Maryland		-	-	-	0	0	0	0	-	-	-	-	-	-	-	-	-	Zero	-	Zero	Zero	Zero	2.516	1.09321	2.21374	0.831099	0.67803	84			0	0	0	0	0	0	0	0	0	0	0	0
	U_VS_P610065_26526_FC_ACMV6_Q2	59516	1	50	female	Whole Graway	Maryland		-	-	-	0	0	0	0	-	-	-	-	-	-	-	-	-	Zero	-	Zero	Zero	Zero	2.67281	1.03184	2.49021	0.932596	0.769669	75			0	0	0	0	0	0	0	0	0	0	0	0
	U_VS_P610003_26515_FC_ACMV6_Q2	26572	1	50	female	Whole Graway	Maryland		-	-	-	0	0	0	0	-	-	-	-	-	-	-	-	-	Zero	-	Zero	Zero	Zero	3.25685	1.06637	2.69316	1.26169	1.36427	94			0	0	0	0	0	0	0	0	0	0	0	0
	U_VS_P610083_26528_FC_ACMV6_Q2	54858	1	70	female	Whole Graway	Maryland		-	-	-	0	0	0	0	-	-	-	-	-	-	-	-	-	Zero	-	Zero	Zero	Zero	2.27191	1.99368	2.32993	1.05709	0.403041	69			0	0	0	0	0	0	0	0	0	0	0	0
	U_VS_P610009_26517_FC_ACMV6_Q2	50571	1	75	female	Whole Graway	Maryland		-	-	-	0	0	0	0	-	-	-	-	-	-	-	-	-	Zero	-	Zero	Zero	Zero	2.43014	1.13324	2.40845	0.503594	0.198185	82			0	0	0	0	0	0	0	0	0	0	0	0
	U_VS_P610015_26518_FC_ACMV6_Q2	64370	1	75	female	Whole Graway	Maryland		-	-	-	0	0	0	0	-	-	-	-	-	-	-	-	-	Zero	-	Zero	Zero	Zero	3.26335	1.75717	2.69302	0.814145	1.58844	87			0	0	0	0	0	0	0	0	0	0	0	0
	U_VS_P610040_26521_FC_ACMV6_Q2	24129	1	80	female	Whole Graway	Maryland		-	-	-	0	0	0	0	-	-	-	-	-	-	-	-	-	Zero	-	Zero	Zero	Zero	2.30111	1.63929	1.66565	0.932338	0.60843	86			0	0	0	0	0	0	0	0	0	0	0	0
	U_VS_P610102_26536_FC_ACMV6_Q2	90501	1	no information	no information	Whole Graway	Maryland		-	-	-	0	0	0	0	-	-	-	-	-	-	-	-	-	Zero	-	Zero	Zero	Zero	3.05442	1.80783	2.58029	0.945798	1.01009	103			0	0	0	0	0	0	0	0	0	0	0	0
	U_VS_320340_L1_FC_ACMV6_Q2	59697	0	6	female	Chakporma	Lofa		-	-	38.55	0	0	0	19	-	-	-	-	-	-	-	-	-	-	LOW	LOW	LOW	LOW	2.38012	1.30646	2.30358	1.04377	0.425291	84			0	0	0	0	0	0	0	0	0	0	0	0
	U_VS_320341_L2_FC_ACMV6_Q2	76082	0	5	female	Chakporma	Lofa		-	-	37.63	0	0	0	14	-	-	-	-	-	-	-	-	-	-	LOW	LOW	LOW	LOW	2.38119	1.3322	2.30774	1.12399	0.415317	89			0	0	0	0	0	0	0	0	0	0	0	0
	U_VS_320344_L40_FC_ACMV6_Q2	100617	0	13	male	Chakporma	Lofa		-	-	29.41	0	0	10	1	-	-	-	-	-	-	-	-	-	-	LOW	LOW	LOW	LOW	3.25075	1.10567	2.54737	1.381	1.60346	96			0	0	0	0	0	0	0	0	0	0	0	0
	U_VS_320437_L4_FC_ACMV6_Q2	57459	0	12	male	Felaloe	Lofa		-	-	28.91	0	0	11	54	-	-	-	-	-	-	-	-	-	-	LOW	LOW	LOW	LOW	2.76897	1.37305	2.49043	1.31567	0.491214	91			1	0	0	0	0	0	0	0	0	0	1	0
	U_VS_320454_L9_FC_ACMV6_Q2	26632	0	21	female	Felaloe	Lofa		-	-	28.43	0	0	2	39	-	-	-	-	-	-	-	-	-	-	LOW	LOW	LOW	LOW	2.10184	0.911455	2.67842	1.12878	0.383509	78			0	0	0	0	0	0	0	0	0	0	0	0
	U_VS_320448_K5_FC_ACMV6_Q2	46009	0	6	female	Felaloe	Lofa		-	-	29.39	0	0	4	6	-	-	-	-	-	-	-	-	-	-	LOW	LOW	LOW	LOW	2.04869	1.76255	2.52959	0.655673	0.305624	70			0	0	0	0	0	0	0	0	0	0	0	0
	U_VS_320446_L6_FC_ACMV6_Q2	37490	0	8	female	Felaloe	Lofa		-	-	32.82	0	0	36	6	-	-	-	-	-	-	-	-	-	-	LOW	LOW	LOW	LOW	2.18477	1.17196	2.54283	0.577083	0.295392	73			0	0	0	0	0	0	0	0	0	0	0	0
	U_VS_320414_K3_FC_ACMV6_Q2	52454	0	7	male	Felaloe	Lofa		-	-	35.11	0	0.5	0	5	-	-	-	-	-	-	-	-	-	-	LOW	LOW	LOW	LOW	1.96281	1.15764	2.29936	1.42212	0.338244	71			0	0	0	0	0	0	0	0	0	0	0	0
	U_VS_320439_L5_FC_ACMV6_Q2	15873	0	15	male	Felaloe	Lofa		-	-	28.55	0	0	7	3	-	-	-	-	-	-	-	-	-	-	LOW	LOW	LOW	LOW	1.49581	1.84275	1.74478	0.936025	0.0666825	71			0	0	0	0	0	0	0	0	0	0	0	0
	U_VS_320451_K6_FC_ACMV6_Q2	71012	0	6	male	Felaloe	Lofa		-	-	31.06	0	0	4	0.5	-	-	-	-	-	-	-	-	-	-	LOW	LOW	LOW	LOW	2.23559	0.540747	2.60125	0.52074	0.403268	92			0	0	0	0	0	0	0	0	0	0	0	0
	U_VS_320614_L19_FC_ACMV6_Q2	21381	0	10	female	Foya-Dundu	Lofa		-	-	37.98	0	0	5	19	-	-	-	-	-	-	-	-	-	-	LOW	LOW	LOW	LOW	2.2488	0.427078	2.63329	0.936008	0.439409	83			0	0	0	0	0	0	0	0	0	0	0	0
	U_VS_320620_K15_FC_ACMV6_Q2	71240	0	15	male	Foya-Dundu	Lofa		-	-	32.18	0.5	5	0	12	-	-	-	-	-	-	-	-	-	-	LOW	LOW	LOW	LOW	2.39126	0.629682	2.51717	1.29649	0.450818	83			0	0	0	0	0	0	0	0	0	0	0	0
	U_VS_320658_L26_FC_ACMV6_Q2	42484	0	7	female	Kpombu	Lofa		-	-	37.28	0	0	0	12	-	-	-	-	-	-	-	-	-	-	LOW	LOW	LOW	LOW	2.27142	1.74836	2.49487	0.60302	0.397686	77			0	0	0	0	0	0	0	0	0	0	0	0
	U_VS_320670_K23_FC_ACMV6_Q2	205323	0	18	female	Kpombu	Lofa		-	-	36.03	0	0	5	11	-	-	-	-	-	-	-	-	-	-	LOW	LOW	LOW	LOW	2.87046	2.24991	2.72348	1.28418	1.02137	89			0	0	0	0	0	0	0	0	0	0	0	0
	U_VS_320668_K22_FC_ACMV6_Q2	45881	0	5	female	Kpombu	Lofa		-	-	35.64	0	2	0	9	-	-	-	-	-	-	-	-	-	-	LOW	LOW	LOW	LOW	2.63323	0.965035	2.89241	1.13936	0.505744	83			0	0	0	0	0	0	0	0	0	0	0	0
	U_VS_320648_K16_FC_ACMV6_Q2	6091	0	34	female	Kpombu	Lofa		-	-	37.6	0	3	0	8	-	-	-	-	-	-	-	-	-	-	LOW	LOW	LOW	LOW	3.18213	2.40186	2.76921	1.31626	0.982385	115			0	0	0	0	0	0	0	0	0	0	0	0
	U_VS_320672_L28_FC_ACMV6_Q2	52026	0	25	female	Kpombu	Lofa		-	-	28.61	0	2	3	6	-	-	-	-	-	-	-	-	-	-	LOW	LOW	LOW	LOW	2.27341	0.749718	2.79792	1.12406	0.388007	84			0	0	0	0	0	0	0	0	0	0	0	0
	U_VS_320671_L27_FC_ACMV6_Q2	42895	0	20	female	Kpombu	Lofa		-	-	29.5	0	0	19	5	-	-	-	-	-	-	-	-	-	-	LOW	LOW	LOW	LOW	2.96697	1.54431	2.57664	1.31125	1.005	91			0	0	0	0	0	0	0	0	0	0	0	0
	U_VS_320644_L22_FC_ACMV6_Q2	39811	0	59	male	Kpombu	Lofa		-	35.96	-	0	16	0	3	-	-	-	-	-	-	-	-	-	-	LOW	LOW	LOW	LOW	2.85099	1.24433	2.67133	1.49374	0.977836	81			0	0	0	0	0	0	0	0	0	0	0	0
	U_VS_320653_K18_FC_ACMV6_Q2	57709	0	12	male	Kpombu	Lofa		-	-	35.9	0	0	0	1	-	-	-	-	-	-	-	-	-	-	LOW	LOW	LOW	LOW	3.31667	2.01194	2.93445	1.37337	1.12602	104			0	0	0	0	0	0	0	0	0	0	0	0
	U_VS_320650_L24_FC_ACMV6_Q2	33764	0	38	female	Kpombu	Lofa		-	-	34.4	0	0	0	0	-	-	-	-	-	-	-	-	-	-	LOW	LOW	LOW	LOW	2.26009	1.39437	2.71482	1.31064	0.14012	86			0	0	0	0	0	0	0	0	0	0	0	0
	U_VS_320646_L23_FC_ACMV6_Q2	22203	0	75	male	Kpombu	Lofa		-	-	29.12	0	0	40	0	-	-	-	-	-	-	-	-	-	-	LOW	LOW	LOW	LOW	2.18365	0.67624	2.35229	0.17724	0.146787	85			0	0	0	0	0	0	0	0	0	0	0	0
	U_VS_320789_K28_FC_ACMV6_Q2	34669	0	22	male	Medikorma	Lofa		-	-	32.04	0	0	7	2	-	-	-	-	-	-	-	-	-	-	LOW	LOW	LOW	LOW	2.27552	0.708732	1.65978	0.152009	0.458005	55			0	0	0	0	0	0	0	0	0	0	0	0
	U_VS_320529_L11_FC_ACMV6_Q2	184762	0	45	female	Yallahun	Lofa		-	-	30.48	24	0	15	1	-	-	-	-	-	-	-	-	-	-	LOW	LOW	LOW	LOW	3.35873	1.17756	2.59839	1.46334	1.67791	111			0	0	0	0	0	0	0	0	0	0	0	0
[truncated: 1,394 more columns]
