# Supplementary material for: Differential human gut microbiome assemblages during soil-transmitted helminth infections in Indonesia and Liberia
Source: Microbiome. 2018 Feb 28;6:33. doi: 10.1186/s40168-018-0416-5 (PMC6389212; doi:10.1186/s40168-018-0416-5)
Supplement: Supplementary file 2 — Metadata and read counts per taxa for the 216 16S samples from Indonesia. (XLSX 1655 kb) [file 40168_2018_416_MOESM2_ESM.xlsx]

## Sheet: S2 Indonesia 16S
Table S2 - Metadata and read counts per taxa for the 216 16S samples from Indonesia.																													27	16	8	16	8	26
																																											Unrarefied read count per taxa
	Metadata								qPCR CT values			Helminth presence							Infection Group						Metadata			Temporal Infection status	2008 - 2010 sample sets						Additional statistics (based on rarefied data)							# samples	1	0	0	0	0	0	3
	Sample Information			Individual Data								Any Necator (28CT)	Any Ascaris (28CT)	T. trichiura (formol-ether test)	Only Ascaris (no low in other)	Only Necator (no low in others)	ONLY T. trichiura (formol-ether test)	Any High Infection																	Shannon Diversity							Phylum	Acidobacteria	Acidobacteria	Acidobacteria	Acidobacteria	Acidobacteria	Acidobacteria	Acidobacteria
	Full Identifier	Individual	Used for modeling in Torbati et al 2016	Collection Year	Sex	Age (as of 2008)	Village Number	Treatment (Every 3 months) (1 = albendazole, 0 = treatment)	A. lumbricoides	A. duodenale	N. americanus								Zero Infection	Only Low Infection	Only Ascaris, 2008	Only Necator, 2008	Only Trichuris, 2008	Any Infection	Collection Year (only 2008 used for infected vs uninfected, both years used for deworm comparison)	Albendazole treatment (Every 3 months) (1 = albendazole, 0 = treatment)	Individual		Dewormed (Treated and Cured; no low infections in 2010)	Treatment effect (Treated and Never Infected; no low infections)	Self-Cleared (Not treated, infection cleared; no low infections in 2010)	Time Effect (Not treated, never infected; no low infections)	2008, infected -> Self cleared in 2010	2008, infected -> Still infected, placebo, in 2010	All	Proteobacteria	Firmicutes	Actinobacteria	Bacteroidetes	Richness		Taxa	Bacteria;Acidobacteria;Acidobacteria_Gp16;Acidobacteria_Gp16_no_order;Acidobacteria_Gp16_no_family;Gp16	Bacteria;Acidobacteria;Acidobacteria_Gp17;Acidobacteria_Gp17_no_order;Acidobacteria_Gp17_no_family;Gp17	Bacteria;Acidobacteria;Acidobacteria_Gp2;Acidobacteria_Gp2_no_order;Acidobacteria_Gp2_no_family;Gp2	Bacteria;Acidobacteria;Acidobacteria_Gp3;Acidobacteria_Gp3_no_order;Acidobacteria_Gp3_no_family;Gp3	Bacteria;Acidobacteria;Acidobacteria_Gp4;Acidobacteria_Gp4_no_order;Acidobacteria_Gp4_no_family;Gp4	Bacteria;Acidobacteria;Acidobacteria_Gp5;Acidobacteria_Gp5_no_order;Acidobacteria_Gp5_no_family;Gp5	Bacteria;Acidobacteria;Acidobacteria_Gp6;Acidobacteria_Gp6_no_order;Acidobacteria_Gp6_no_family;Gp6
LEGEND	Unique identifier per sample	Individual identifier	1 = yes, 0 = no	Only 2008 used for infected vs uninfected, both years used in paired analysis for cured vs never infected comparisons)					Cycle threshold values; "-" = not detected			Positive (Y) by qPCR at a 28 CT value		(Y) if positive for infection by the formal-ether test; NA = Not tested, treated as a negative				Y if positive by any of the tests	Not detected (Y) at any level in qPCR	Detected (Y) at low levels (>28CT) in qPCR	Sample Group for differential comparison; Infected by only the helminth in 2008 (Y), Infected by no helminths at any level in 2008 (Zero), Infected by only the helminth in 2010 (2010), low infections in either year or zero infections in 2010 (-). Comparison perfomed using Y vs Zero	Sample Group for differential comparison; Infected by only the helminth in 2008 (Y), Infected by no helminths at any level in 2008 (Zero), Infected by only the helminth in 2010 (2010), low infections in either year or zero infections in 2010 (-). Comparison perfomed using Y vs Zero	Sample Group for differential comparison; Infected by only the helminth in 2008 (Y), Infected by no helminths at any level in 2008 (Zero), Infected by only the helminth in 2010 (2010), low infections in either year or zero infections in 2010 (-). Comparison perfomed using Y vs Zero	Sample Group for differential comparison; Infected by any helminth (Y), Low infectioned (LOW) or no infection (zero). Comparison perfomd using infected vs Zero				Between 2008 and 2010, the individual was always infected with at least one helminth ("always"), only infected in 2008 (with no low infections in 2010; "cured"), only infected in 2010 (with no low infections in 2008; "infected"), or never infected in either year (no low infections; "never"). Samples only infected with low-level infections in both years are indicated with a "-".	Y = Only infected in 2008 (with no low infections in 2010), and received Albendazole treatment	Y = Zero infection in both 2008 and 2010 and received Albendazole treatment	Y = Only infected in 2008 (with no low infections in 2010), and did not receive Albendazole treatment	Y = Zero infection in both 2008 and 2010 and did not receive Albendazole treatment	Y = Only infected in 2008 (with no low infections in 2010), and did not receive Albendazole treatment; 2008 samples only	Y = Infected in 2008 and in 2010, and did not receive Albendazole treatment; 2008 samples only	Shannon diversity based on rarefied read counts	Shannon diversity based on rarefied read counts for specific taxa				Number of detected taxa (rarefied data)			Bacteria_K|Acidobacteria_P|Acidobacteria_Gp16_C|Acidobacteria_Gp16_no_order_O|Acidobacteria_Gp16_no_family_F|Gp16_G	Bacteria_K|Acidobacteria_P|Acidobacteria_Gp17_C|Acidobacteria_Gp17_no_order_O|Acidobacteria_Gp17_no_family_F|Gp17_G	Bacteria_K|Acidobacteria_P|Acidobacteria_Gp2_C|Acidobacteria_Gp2_no_order_O|Acidobacteria_Gp2_no_family_F|Gp2_G	Bacteria_K|Acidobacteria_P|Acidobacteria_Gp3_C|Acidobacteria_Gp3_no_order_O|Acidobacteria_Gp3_no_family_F|Gp3_G	Bacteria_K|Acidobacteria_P|Acidobacteria_Gp4_C|Acidobacteria_Gp4_no_order_O|Acidobacteria_Gp4_no_family_F|Gp4_G	Bacteria_K|Acidobacteria_P|Acidobacteria_Gp5_C|Acidobacteria_Gp5_no_order_O|Acidobacteria_Gp5_no_family_F|Gp5_G	Bacteria_K|Acidobacteria_P|Acidobacteria_Gp6_C|Acidobacteria_Gp6_no_order_O|Acidobacteria_Gp6_no_family_F|Gp6_G
	U_VS-1445-1046_08	1445	1	2008	male	12.0575	2	1	-	-	-	-	-	-	-	-	-	-	Y	-	Zero	Zero	Zero	Zero	2008	1	1445	never	-	Y	-	-	-	-	3.11064	1.69733	2.59788	1.07354	1.27355	63			0	0	0	0	0	0	0
	U_VS-1042-1050_08	1042	1	2008	female	29.4182	2	1	-	-	-	-	-	-	-	-	-	-	Y	-	Zero	Zero	Zero	Zero	2008	1	1042	never	-	Y	-	-	-	-	3.01194	1.24818	2.47445	1.6324	1.33362	77			0	0	0	0	0	0	0
	U_VS-1639-383_10	1639	0	2010	male	45.9603	2	1	-	-	-	-	-	-	-	-	-	-	Y	-	-	-	-	Zero	2010	1	1639	never	-	Y	-	-	-	-	2.2505	0.712724	2.59896	1.61632	0.226373	62			0	0	0	0	0	0	0
	U_VS-2328-523_10	2328	0	2010	female	24.5065	3	1	-	-	-	-	-	-	-	-	-	-	Y	-	-	-	-	Zero	2010	1	2328	never	-	Y	-	-	-	-	3.21563	0.347159	2.83092	1.18838	1.01016	64			0	0	0	0	0	0	0
	U_VS-1504-239_08	1504	1	2008	male	8.1588	2	1	-	-	-	-	-	NA	-	-	-	-	Y	-	Zero	Zero	Zero	Zero	2008	1	1504	never	-	Y	-	-	-	-	2.98258	0.790451	2.38936	1.61571	0.336641	63			0	0	0	0	0	0	0
	U_VS-5991-467_08	5991	1	2008	male	31.5975	3	1	-	-	-	-	-	NA	-	-	-	-	Y	-	Zero	Zero	Zero	Zero	2008	1	5991	never	-	Y	-	-	-	-	2.85671	0.66563	2.30519	1.56845	0.562335	46			0	0	0	0	0	0	0
	U_VS-946-1019_08	946	1	2008	female	5.32512	2	1	-	-	-	-	-	-	-	-	-	-	Y	-	Zero	Zero	Zero	Zero	2008	1	946	never	-	Y	-	-	-	-	3.56023	2.01361	2.84078	2.27232	1.62598	117			0	0	0	0	0	0	0
	U_VS-1507-343_08	1507	1	2008	male	4.94182	2	1	-	-	-	-	-	-	-	-	-	-	Y	-	Zero	Zero	Zero	Zero	2008	1	1507	never	-	Y	-	-	-	-	2.89118	0.988869	2.45216	1.48351	0.255376	63			0	0	0	0	0	0	0
	U_VS-1639-964_08	1639	1	2008	male	45.9603	2	1	-	-	-	-	-	-	-	-	-	-	Y	-	Zero	Zero	Zero	Zero	2008	1	1639	never	-	Y	-	-	-	-	2.69514	0.500249	2.10687	1.62053	0.925129	52			0	0	0	0	0	0	0
	U_VS-1641-965_08	1641	1	2008	female	32.9802	2	1	-	-	-	-	-	-	-	-	-	-	Y	-	Zero	Zero	Zero	Zero	2008	1	1641	never	-	Y	-	-	-	-	2.79655	0.415979	2.20189	1.52582	1.19325	60			0	0	0	0	0	0	0
	U_VS-1678-821_08	1678	1	2008	female	43.4168	2	1	-	-	-	-	-	-	-	-	-	-	Y	-	Zero	Zero	Zero	Zero	2008	1	1678	never	-	Y	-	-	-	-	2.85895	0.376724	2.37372	1.31488	0.77322	57			0	0	0	0	0	0	0
	U_VS-2320-17_08	2320	1	2008	female	44.1424	3	1	-	-	-	-	-	-	-	-	-	-	Y	-	Zero	Zero	Zero	Zero	2008	1	2320	never	-	Y	-	-	-	-	3.16885	1.26508	2.75564	1.86257	1.53607	66			0	0	0	0	0	0	0
	U_VS-2443-1040_08	2443	1	2008	female	34.0287	3	1	-	-	-	-	-	-	-	-	-	-	Y	-	Zero	Zero	Zero	Zero	2008	1	2443	never	-	Y	-	-	-	-	2.98353	0.897058	2.5658	1.46274	1.44816	61			0	0	0	0	0	0	0
	U_VS-2729-82_08	2729	1	2008	male	5.59617	3	1	-	-	-	-	-	-	-	-	-	-	Y	-	Zero	Zero	Zero	Zero	2008	1	2729	never	-	Y	-	-	-	-	2.93855	0.640901	2.45497	1.26434	0.534923	58			0	0	0	0	0	0	0
	U_VS-2929-822_08	2929	1	2008	female	43.4168	3	1	-	-	-	-	-	-	-	-	-	-	Y	-	Zero	Zero	Zero	Zero	2008	1	2929	never	-	Y	-	-	-	-	2.8597	0.911287	2.10661	1.37301	0.542953	60			0	0	0	0	0	0	0
	U_VS-2998-64_08	2998	1	2008	female	50.4175	3	1	-	-	-	-	-	-	-	-	-	-	Y	-	Zero	Zero	Zero	Zero	2008	1	2998	never	-	Y	-	-	-	-	3.11678	0.861008	2.71873	1.37078	1.33317	70			0	0	0	0	0	0	0
	U_VS-3963-34_08	3963	1	2008	male	41.4182	3	1	-	-	-	-	-	-	-	-	-	-	Y	-	Zero	Zero	Zero	Zero	2008	1	3963	never	-	Y	-	-	-	-	3.05904	1.59815	2.73686	1.30934	1.34618	66			0	0	0	0	0	0	0
	U_VS-2328-775_08	2328	0	2008	female	24.5065	3	1	-	-	-	-	-	-	-	-	-	-	Y	-	Zero	Zero	Zero	Zero	2008	1	2328	never	-	Y	-	-	-	-	1.94561	2.11828	2.54875	1.25212	0.328257	67			0	0	0	0	0	0	0
	U_VS-946-226_10	946	0	2010	female	5.32512	2	1	-	-	-	-	-	-	-	-	-	-	Y	-	-	-	-	Zero	2010	1	946	never	-	Y	-	-	-	-	2.87214	0.581563	2.3785	1.33207	0.562335	53			0	0	0	0	0	0	0
	U_VS-1042-237_10	1042	0	2010	female	29.4182	2	1	-	-	-	-	-	-	-	-	-	-	Y	-	-	-	-	Zero	2010	1	1042	never	-	Y	-	-	-	-	3.11073	1.35057	2.73897	2.16705	1.40409	84			0	0	0	0	0	0	0
	U_VS-1445-308_10	1445	0	2010	male	12.0575	2	1	-	-	-	-	-	-	-	-	-	-	Y	-	-	-	-	Zero	2010	1	1445	never	-	Y	-	-	-	-	3.12401	0.801563	2.6327	1.55485	0.735622	55			0	0	0	0	0	0	0
	U_VS-1504-331_10	1504	0	2010	male	8.1588	2	1	-	-	-	-	-	-	-	-	-	-	Y	-	-	-	-	Zero	2010	1	1504	never	-	Y	-	-	-	-	2.12176	0.601924	2.26363	1.20438	0.160311	56			0	0	0	0	0	0	0
	U_VS-1507-334_10	1507	0	2010	male	4.94182	2	1	-	-	-	-	-	-	-	-	-	-	Y	-	-	-	-	Zero	2010	1	1507	never	-	Y	-	-	-	-	3.06404	0.40361	2.48039	1.48356	1.35995	60			0	0	0	0	0	0	0
	U_VS-1641-384_10	1641	0	2010	female	32.9802	2	1	-	-	-	-	-	-	-	-	-	-	Y	-	-	-	-	Zero	2010	1	1641	never	-	Y	-	-	-	-	3.18413	1.30942	2.78465	1.42598	1.49876	64			0	0	0	0	0	0	0
	U_VS-1678-401_10	1678	0	2010	female	43.4168	2	1	-	-	-	-	-	-	-	-	-	-	Y	-	-	-	-	Zero	2010	1	1678	never	-	Y	-	-	-	-	3.08957	0.454298	2.58993	1.59408	0.535342	61			0	0	0	0	0	0	0
	U_VS-2320-520_10	2320	0	2010	female	44.1424	3	1	-	-	-	-	-	-	-	-	-	-	Y	-	-	-	-	Zero	2010	1	2320	never	-	Y	-	-	-	-	3.04638	0.854432	2.49586	1.58609	1.43198	64			0	0	0	0	0	0	0
	U_VS-2443-993_10	2443	0	2010	female	34.0287	3	1	-	-	-	-	-	-	-	-	-	-	Y	-	-	-	-	Zero	2010	1	2443	never	-	Y	-	-	-	-	3.1889	1.26811	2.824	1.6641	0.974373	75			0	0	0	0	0	0	0
	U_VS-2729-1000_10	2729	0	2010	male	5.59617	3	1	-	-	-	-	-	-	-	-	-	-	Y	-	-	-	-	Zero	2010	1	2729	never	-	Y	-	-	-	-	2.90677	1.37776	2.39204	1.0245	0.305181	68			1	0	0	0	0	0	1
	U_VS-2929-641_10	2929	0	2010	female	43.4168	3	1	-	-	-	-	-	-	-	-	-	-	Y	-	-	-	-	Zero	2010	1	2929	never	-	Y	-	-	-	-	2.99313	1.06059	2.36385	1.43764	1.11503	62			0	0	0	0	0	0	0
	U_VS-2998-654_10	2998	0	2010	female	50.4175	3	1	-	-	-	-	-	-	-	-	-	-	Y	-	-	-	-	Zero	2010	1	2998	never	-	Y	-	-	-	-	2.65008	0.588962	2.20919	0.930892	1.21301	52			0	0	0	0	0	0	0
	U_VS-3963-822_10	3963	0	2010	male	41.4182	3	1	-	-	-	-	-	-	-	-	-	-	Y	-	-	-	-	Zero	2010	1	3963	never	-	Y	-	-	-	-	2.9871	1.05034	2.59207	1.38203	1.20488	54			0	0	0	0	0	0	0
	U_VS-5991-980_10	5991	0	2010	male	31.5975	3	1	-	-	-	-	-	-	-	-	-	-	Y	-	-	-	-	Zero	2010	1	5991	never	-	Y	-	-	-	-	2.79302	0.199868	2.27165	1.55401	0.214559	50			0	0	0	0	0	0	0
	U_VS-161-744-08	161	0	2008	male	49.9192	1	0	27.56	-	22.44	Y	Y	Y	-	-	-	Y	-	-	-	-	-	Y	2008	0	161	always	-	-	-	-	-	Y	3.1996	1.1418	2.72521	1.43279	1.25263	71			0	0	0	0	0	0	0
	U_VS-122-296-08	122	0	2008	female	26.2642	1	0	24.83	-	25.47	Y	Y	Y	-	-	-	Y	-	-	-	-	-	Y	2008	0	122	always	-	-	-	-	-	Y	3.36224	1.84307	3.03288	1.69015	1.42398	84			0	0	0	0	0	0	0
	U_VS-1482-961_08	1482	1	2008	female	25.7659	2	0	-	-	22.93	Y	-	Y	-	-	-	Y	-	-	-	-	-	Y	2008	0	1482	always	-	-	-	-	-	Y	3.23046	0.553763	2.84379	1.65711	0.355018	69			0	0	0	0	0	0	0
	U_VS-2393-8_08	2393	1	2008	male	10.7707	3	0	-	-	26.77	Y	-	Y	-	-	-	Y	-	-	-	-	-	Y	2008	0	2393	always	-	-	-	-	-	Y	3.2175	1.80368	2.74735	1.68498	1.34603	79			0	0	0	0	0	0	0
	U_VS-704-463-08	704	0	2008	female	15.4442	1	0	-	-	23.45	Y	-	-	-	Y	-	Y	-	-	-	Y	-	Y	2008	0	704	always	-	-	-	-	-	Y	3.38805	1.6356	2.93389	1.49421	0.859918	97			0	0	0	0	0	0	0
	U_VS-2277-971_08	2277	1	2008	female	50.4175	2	0	-	-	24.44	Y	-	-	-	Y	-	Y	-	-	-	Y	-	Y	2008	0	2277	always	-	-	-	-	-	Y	2.60708	0.364565	1.9488	1.33363	0.651757	47			0	0	0	0	0	0	0
	U_VS-3059-508	3059	1	2008	female	27.4168	3	0	-	-	27.34	Y	-	-	-	Y	-	Y	-	-	-	Y	-	Y	2008	0	3059	always	-	-	-	-	-	Y	2.5253	1.48489	2.31341	0.927259	0.139984	60			0	0	0	0	0	0	0
	U_VS-1686-548	1686	1	2008	male	39.4168	2	0	28.69	-	27.52	Y	-	-	-	-	-	Y	-	-	-	-	-	Y	2008	0	1686	always	-	-	-	-	-	Y	2.89789	0.844637	2.48732	1.56987	0.726003	68			0	0	0	0	0	0	0
	U_VS-3840-875_08	3840	1	2008	male	4.34497	3	0	25.94	-	-	-	Y	Y	-	-	-	Y	-	-	-	-	-	Y	2008	0	3840	always	-	-	-	-	-	Y	2.85162	0.478071	2.24979	1.6337	0.428859	52			0	0	0	0	0	0	0
	U_VS-2151-358-08	2151	0	2008	female	31.039	1	0	27.14	-	-	-	Y	-	Y	-	-	Y	-	-	Y	-	-	Y	2008	0	2151	always	-	-	-	-	-	Y	3.49888	1.73324	2.99217	1.28002	1.27548	98			0	0	0	0	0	0	0
	U_VS-2806-205-08	2806	0	2008	female	14.5927	1	0	27.07	-	-	-	Y	-	Y	-	-	Y	-	-	Y	-	-	Y	2008	0	2806	always	-	-	-	-	-	Y	3.23369	1.52413	2.66384	1.81313	1.29277	88			0	0	0	0	0	0	0
	U_VS-1629-163-08	1629	0	2008	male	6.19849	1	0	25.29	-	-	-	Y	-	Y	-	-	Y	-	-	Y	-	-	Y	2008	0	1629	always	-	-	-	-	-	Y	2.71546	1.81283	2.29856	1.58658	0.586758	63			0	0	0	0	0	0	0
	U_VS-2752-76-08	2752	0	2008	female	7.66598	1	0	24.29	-	-	-	Y	-	Y	-	-	Y	-	-	Y	-	-	Y	2008	0	2752	always	-	-	-	-	-	Y	3.37178	1.72774	2.90777	1.58835	0.83092	88			0	0	0	1	1	0	0
	U_VS-3661-227_08	3661	1	2008	female	39.4168	3	0	25.17	-	-	-	Y	-	Y	-	-	Y	-	-	Y	-	-	Y	2008	0	3661	always	-	-	-	-	-	Y	2.96441	1.32397	2.68484	1.33449	1.15304	68			0	0	0	0	0	0	0
	U_VS-1599-534_08	1599	1	2008	male	7.72621	2	0	25.06	-	-	-	Y	-	Y	-	-	Y	-	-	Y	-	-	Y	2008	0	1599	always	-	-	-	-	-	Y	2.59335	0.559189	2.15168	1.48128	0.360727	56			0	0	0	0	0	0	0
	U_VS-2824-72_08	2824	1	2008	female	4.91992	3	0	23.93	-	-	-	Y	-	Y	-	-	Y	-	-	Y	-	-	Y	2008	0	2824	always	-	-	-	-	-	Y	2.45007	0.165893	2.07638	1.4648	1.16054	47			0	0	0	0	0	0	0
	U_VS-2211-611-08	2211	0	2008	male	7.18138	1	0	-	-	-	-	-	Y	-	-	Y	Y	-	-	-	-	Y	Y	2008	0	2211	always	-	-	-	-	-	Y	3.16945	0.983731	2.77059	1.8076	1.17482	81			0	0	0	0	0	0	0
	U_VS-2474-52-08	2474	0	2008	male	6.54894	1	0	-	-	-	-	-	Y	-	-	Y	Y	-	-	-	-	Y	Y	2008	0	2474	always	-	-	-	-	-	Y	2.9408	0.609562	2.6207	0.739556	0.754115	66			0	0	0	0	0	0	0
	U_VS-3140-854-08	3140	0	2008	female	47.4168	1	0	-	-	-	-	-	Y	-	-	Y	Y	-	-	-	-	Y	Y	2008	0	3140	always	-	-	-	-	-	Y	3.49772	1.17785	3.19292	1.74074	1.16672	104			0	0	0	0	0	0	1
	U_VS-3238-392-08	3238	0	2008	female	17.4182	1	0	-	-	-	-	-	Y	-	-	Y	Y	-	-	-	-	Y	Y	2008	0	3238	always	-	-	-	-	-	Y	3.16183	1.10504	2.64349	1.66278	0.551516	68			0	0	0	0	0	0	0
	U_VS-2153-236-08	2153	0	2008	male	9.58795	1	0	29.42	-	30.67	-	-	Y	-	-	-	Y	-	-	-	-	-	Y	2008	0	2153	always	-	-	-	-	-	Y	3.0689	1.12114	2.68812	1.55011	0	59			0	0	0	0	0	0	0
	U_VS-2237-525_08	2237	0	2008	female	17.3744	2	0	-	-	29.96	-	-	Y	-	-	-	Y	-	-	-	-	-	Y	2008	0	2237	always	-	-	-	-	-	Y	3.47606	0.816253	3.10387	1.60056	1.24239	75			0	0	0	0	0	0	0
	U_VS-2252-348_08	2252	0	2008	male	11.6112	2	0	-	-	39.3	-	-	Y	-	-	-	Y	-	-	-	-	-	Y	2008	0	2252	always	-	-	-	-	-	Y	2.34787	1.85111	2.86003	1.64651	0.303142	64			0	0	0	0	0	0	0
	U_VS-2907-61_08	2907	0	2008	female	15.0253	3	0	30.6	-	33.6	-	-	Y	-	-	-	Y	-	-	-	-	-	Y	2008	0	2907	always	-	-	-	-	-	Y	3.31393	1.567	2.7986	1.64018	0.679888	75			0	0	0	0	0	0	0
	U_VS-2155-359_08	2155	0	2008	male	4.60506	2	0	30.04	-	-	-	-	Y	-	-	-	Y	-	-	-	-	-	Y	2008	0	2155	always	-	-	-	-	-	Y	3.07169	0.222633	2.66281	1.40538	0.213594	55			0	0	0	0	0	0	0
	U_VS-1540-523	1540	0	2008	female	5.12252	2	0	28.28	-	29.73	-	-	Y	-	-	-	Y	-	-	-	-	-	Y	2008	0	1540	always	-	-	-	-	-	Y	2.59833	1.85793	2.43118	1.2248	0.235349	66			0	0	0	0	0	0	0
	U_VS-1331-372-08	1331	0	2008	female	39.7481	1	0	-	-	27.12	Y	-	-	-	Y	-	Y	-	-	-	Y	-	Y	2008	0	1331	cured	-	-	Y	-	Y	-	3.00746	0.17969	2.76473	1.25855	0.241029	60			0	0	0	0	0	0	0
	U_VS-2880-789_08	2880	0	2008	female	40.4189	3	0	-	-	38.6	-	-	Y	-	-	-	Y	-	-	-	-	-	Y	2008	0	2880	cured	-	-	Y	-	Y	-	3.06056	1.16591	2.63473	1.70038	1.66883	79			0	0	0	0	0	0	0
	U_VS-357-847_08	357	1	2008	female	23.6687	3	0	29.33	-	25.29	Y	-	-	-	-	-	Y	-	-	-	-	-	Y	2008	0	357	cured	-	-	Y	-	Y	-	2.96442	0.228845	2.66982	1.59513	0.686056	57			0	0	0	0	0	0	0
	U_VS-2801-391_08	2801	1	2008	male	49.0568	3	0	26.14	-	-	-	Y	NA	-	-	-	Y	-	-	Y	-	-	Y	2008	0	2801	cured	-	-	Y	-	Y	-	2.83459	0.984203	2.28552	0.904403	1.54595	57			0	0	0	0	0	0	0
	U_VS-1286-663-08	1286	0	2008	male	47.1513	1	0	-	-	-	-	-	Y	-	-	Y	Y	-	-	-	-	Y	Y	2008	0	1286	cured	-	-	Y	-	Y	-	3.25498	1.2002	2.64803	1.72311	0.173205	71			0	0	0	0	0	0	0
	U_VS-2315-19-08	2315	0	2008	female	11.7837	1	0	-	-	-	-	-	Y	-	-	Y	Y	-	-	-	-	Y	Y	2008	0	2315	cured	-	-	Y	-	Y	-	3.26021	0.480957	2.79572	1.69424	0.912472	69			0	0	0	0	0	0	0
	U_VS-4009-32-08	4009	0	2008	female	48.4189	1	0	-	-	-	-	-	Y	-	-	Y	Y	-	-	-	-	Y	Y	2008	0	4009	cured	-	-	Y	-	Y	-	3.23977	1.2342	2.78698	1.7488	0.183494	72			0	0	0	0	0	0	0
	U_VS-2209-584_08	2209	1	2008	female	41.065	2	0	-	-	-	-	-	Y	-	-	Y	Y	-	-	-	-	Y	Y	2008	0	2209	cured	-	-	Y	-	Y	-	2.64717	0.754332	2.21301	1.52948	0.346641	60			0	0	0	0	0	0	0
	U_VS-1286-275-10	1286	0	2010	male	47.1513	1	0	-	-	-	-	-	-	-	-	-	-	Y	-	-	-	-	Zero	2010	0	1286	cured	-	-	Y	-	-	-	3.16924	0.866192	2.71034	1.1166	0.481199	54			0	0	0	0	0	0	0
	U_VS-2315-518-10	2315	0	2010	female	11.7837	1	0	-	-	-	-	-	-	-	-	-	-	Y	-	-	-	-	Zero	2010	0	2315	cured	-	-	Y	-	-	-	3.10481	0.43712	2.71004	1.63905	0.836988	63			0	0	0	0	0	0	0
	U_VS-4009-833-10	4009	0	2010	female	48.4189	1	0	-	-	-	-	-	-	-	-	-	-	Y	-	-	-	-	Zero	2010	0	4009	cured	-	-	Y	-	-	-	3.34762	1.07614	2.85647	1.77634	1.36253	84			0	0	0	0	0	0	0
	U_VS-1331-286-10	1331	0	2010	female	39.7481	1	0	-	-	-	-	-	-	-	-	-	-	Y	-	-	-	-	Zero	2010	0	1331	cured	-	-	Y	-	-	-	3.07281	0.884463	2.58008	1.36137	0.272321	61			0	0	0	0	0	0	0
	U_VS-2209-992_10	2209	0	2010	female	41.065	2	0	-	-	-	-	-	-	-	-	-	-	Y	-	-	-	-	Zero	2010	0	2209	cured	-	-	Y	-	-	-	2.73689	0.0679589	2.29537	1.32287	0.745755	49			0	0	0	0	0	0	0
	U_VS-2801-612_10	2801	0	2010	male	49.0568	3	0	-	-	-	-	-	-	-	-	-	-	Y	-	-	-	-	Zero	2010	0	2801	cured	-	-	Y	-	-	-	3.26829	1.18694	2.81666	1.54946	1.52854	80			0	0	0	0	0	0	0
	U_VS-2880-630_10	2880	0	2010	female	40.4189	3	0	-	-	-	-	-	-	-	-	-	-	Y	-	-	-	-	Zero	2010	0	2880	cured	-	-	Y	-	-	-	3.17923	0.41538	2.71788	1.63737	1.43803	76			0	0	0	0	0	0	0
	U_VS-357-83_10	357	0	2010	female	23.6687	3	0	-	-	-	-	-	-	-	-	-	-	Y	-	-	-	-	Zero	2010	0	357	cured	-	-	Y	-	-	-	2.87783	0.531122	2.53531	0.888478	0.401162	50			0	0	0	0	0	0	0
	U_VS-4130-190-08	4130	0	2008	female	7.62218	1	1	22.64	-	-	-	Y	-	Y	-	-	Y	-	-	Y	-	-	Y	2008	1	4130	cured	Y	-	-	-	-	-	1.84125	2.02652	2.71034	1.03839	0.175161	68			0	0	0	0	0	0	0
	U_VS-2761-269_08	2761	1	2008	male	11.0527	3	1	-	-	27.66	Y	-	-	-	Y	-	Y	-	-	-	Y	-	Y	2008	1	2761	cured	Y	-	-	-	-	-	3.09632	0.390262	2.72117	1.5451	0.452266	73			0	0	0	0	0	0	0
	U_VS-3662-226-08	3662	0	2008	female	13.1335	1	0	23.24	-	-	-	Y	-	Y	-	-	Y	-	-	Y	-	-	Y	2008	0	3662	-	-	-	-	-	-	-	2.50506	1.455	2.80404	1.82032	0.227374	68			0	0	0	0	0	0	0
	U_VS-3144-836_08	3144	0	2008	female	48.9199	3	1	-	-	28.07	-	-	Y	-	-	-	Y	-	-	-	-	-	Y	2008	1	3144	cured	Y	-	-	-	-	-	3.1972	1.69133	2.97699	1.45198	0.428129	68			0	0	0	0	0	0	0
	U_VS-2887-790_08	2887	1	2008	male	5.41547	3	0	-	-	-	-	-	-	-	-	-	-	Y	-	Zero	Zero	Zero	Zero	2008	0	2887	-	-	-	-	-	-	-	3.08368	1.01907	2.61948	1.51328	0.535981	61			0	0	0	0	0	0	0
	U_VS-2454-56_08	2454	0	2008	female	49.7604	3	0	-	-	39.12	-	-	-	-	-	-	-	-	Y	-	-	-	Low	2008	0	2454	-	-	-	-	-	-	-	3.20877	1.15171	2.62888	1.42884	0.801517	79			0	0	0	0	0	0	0
	U_VS-363-86-10	363	0	2010	male	33.9548	1	0	25.03	24.93	24.28	Y	Y	-	-	-	-	Y	-	-	-	-	-	Y	2010	0	363	-	-	-	-	-	-	-	2.96878	1.33668	2.25664	1.4787	0.281301	63			0	0	0	0	0	0	0
	U_VS-1226-705	1226	1	2008	female	14.6886	2	1	-	-	26.02	Y	-	-	-	Y	-	Y	-	-	-	Y	-	Y	2008	1	1226	cured	Y	-	-	-	-	-	3.0334	0.50753	2.55264	1.34059	0.156209	64			0	0	0	0	0	0	0
	U_VS-2280-972_08	2280	1	2008	female	50.4175	2	1	-	-	25.39	Y	-	-	-	Y	-	Y	-	-	-	Y	-	Y	2008	1	2280	always	-	-	-	-	-	-	3.08835	1.46884	2.86768	1.15352	0.597432	70			0	0	0	0	0	0	0
	U_VS-2281-973-08	2281	0	2008	male	25.911	1	1	-	31.49	24.02	Y	-	-	-	-	-	Y	-	-	-	-	-	Y	2008	1	2281	cured	Y	-	-	-	-	-	3.44373	1.10458	2.94234	1.71546	0.893115	87			0	0	0	0	0	0	0
	U_VS-2164-483-10	2164	0	2010	female	11.0007	1	1	34.38	-	-	-	-	Y	-	-	-	Y	-	-	-	-	-	Y	2010	1	2164	always	-	-	-	-	-	-	3.34664	0.540373	2.82356	1.66562	1.23614	69			0	0	0	0	0	0	0
	U_VS-4017-211-08	4017	0	2008	female	15.7837	1	1	-	-	-	-	-	Y	-	-	Y	Y	-	-	-	-	Y	Y	2008	1	4017	cured	Y	-	-	-	-	-	3.34441	1.32483	2.90114	1.64575	0.97319	95			0	0	0	0	0	0	0
	U_VS-3145-837	3145	1	2008	female	15.4168	3	1	-	-	-	-	-	Y	-	-	Y	Y	-	-	-	-	Y	Y	2008	1	3145	cured	Y	-	-	-	-	-	2.93126	0.925119	2.5746	1.43584	0.62495	60			0	0	0	0	0	0	0
	U_VS-2026-954_08	2026	0	2008	male	41.1444	2	1	43.08	-	34.83	-	-	Y	-	-	-	Y	-	-	-	-	-	Y	2008	1	2026	cured	Y	-	-	-	-	-	3.19025	2.0821	2.75164	1.28881	0.942957	85			0	0	0	0	0	0	0
	U_VS-911-1043_08	911	1	2008	female	49.4182	2	1	-	-	-	-	-	-	-	-	-	-	Y	-	Zero	Zero	Zero	Zero	2008	1	911	infected	-	-	-	-	-	-	3.3225	2.19746	2.9225	1.64258	1.29718	82			0	0	0	0	0	0	0
	U_VS-881-1036_08	881	1	2008	female	49.8563	2	1	-	-	-	-	-	-	-	-	-	-	Y	-	Zero	Zero	Zero	Zero	2008	1	881	-	-	-	-	-	-	-	3.19522	1.39398	2.73098	1.83918	1.56434	86			0	0	0	0	0	0	0
	U_VS-2988-648_10	2988	0	2010	female	50.4175	3	0	-	-	-	-	-	-	-	-	-	-	Y	-	-	-	-	Zero	2010	0	2988	never	-	-	-	Y	-	-	3.07305	1.31089	2.54154	1.38048	0.532177	62			0	0	0	0	0	0	0
	U_VS-2281-1054-10	2281	0	2010	male	25.911	1	1	-	-	-	-	-	-	-	-	-	-	Y	-	-	-	-	Zero	2010	1	2281	cured	Y	-	-	-	-	-	2.83527	1.18384	2.7146	1.5845	1.86407	73			0	0	0	0	0	0	0
	U_VS-2855-626_10	2855	0	2010	female	48.846	3	1	-	-	-	-	-	-	-	-	-	-	Y	-	-	-	-	Zero	2010	1	2855	-	-	-	-	-	-	-	2.81107	0.2779	2.63714	1.52568	0.377028	54			0	0	0	0	0	0	0
	U_VS-3982-825_10	3982	0	2010	male	43.4168	3	0	-	-	29.65	-	-	-	-	-	-	-	-	Y	-	-	-	Low	2010	0	3982	-	-	-	-	-	-	-	2.38008	1.09768	2.60991	1.2371	0.104598	58			0	0	0	0	0	0	0
	U_VS-4115-859_10	4115	0	2010	male	44.4189	3	1	-	-	40.29	-	-	-	-	-	-	-	-	Y	-	-	-	Low	2010	1	4115	-	-	-	-	-	-	-	3.04643	0.156345	2.55294	1.15052	0.98733	61			0	0	0	0	0	0	0
	U_VS-1625-378_10	1625	0	2010	female	38.9541	2	0	31.37	-	-	-	-	-	-	-	-	-	-	Y	-	-	-	Low	2010	0	1625	-	-	-	-	-	-	-	3.19248	0.915509	2.94012	1.40784	1.13267	66			0	0	0	0	0	0	0
	U_VS-4104-905-08	4104	0	2008	male	8.25462	1	0	28.87	-	-	-	-	-	-	-	-	-	-	Y	-	-	-	Low	2008	0	4104	-	-	-	-	-	-	-	3.00904	0.543668	2.62832	1.68882	0.442636	59			0	0	0	0	0	0	0
	U_VS-916-139_08	916	0	2008	male	44.4189	2	0	-	-	28.84	-	-	-	-	-	-	-	-	Y	-	-	-	Low	2008	0	916	-	-	-	-	-	-	-	1.66191	1.28027	1.17411	1.58929	0.270129	52			0	0	0	0	0	0	0
	U_VS-3095-263_08	3095	0	2008	female	41.4182	3	1	31.31	-	28.79	-	-	-	-	-	-	-	-	Y	-	-	-	Low	2008	1	3095	-	-	-	-	-	-	-	2.90503	0.649163	2.4409	1.52273	0.686067	60			0	0	0	0	0	0	0
	U_VS-122-38-10	122	0	2010	female	26.2642	1	0	25.23	-	19.9	Y	Y	Y	-	-	-	Y	-	-	-	-	-	Y	2010	0	122	always	-	-	-	-	-	-	3.0784	1.43813	2.61299	1.41789	1.36013	70			0	0	0	0	0	0	0
	U_VS-3059-665	3059	0	2010	female	27.4168	3	0	27.05	-	25.31	Y	Y	Y	-	-	-	Y	-	-	-	-	-	Y	2010	0	3059	always	-	-	-	-	-	-	3.22275	1.06128	2.72257	1.61242	0.43423	65			0	0	0	0	0	0	0
	U_VS-1540-350	1540	0	2010	female	5.12252	2	0	22.17	-	25.82	Y	Y	Y	-	-	-	Y	-	-	-	-	-	Y	2010	0	1540	always	-	-	-	-	-	-	2.82984	1.11176	2.36387	1.48907	0.86606	55			0	0	0	0	0	0	0
	U_VS-396-319-08	396	0	2008	female	8.8898	1	1	27.84	25.86	27.2	Y	Y	Y	-	-	-	Y	-	-	-	-	-	Y	2008	1	396	cured	Y	-	-	-	-	-	3.2972	0.799439	3.0652	1.57321	1.22812	78			0	0	0	0	0	0	0
	U_VS-813-189-10	813	0	2010	female	49.974	1	0	26.53	26.3	23.99	Y	Y	-	-	-	-	Y	-	-	-	-	-	Y	2010	0	813	-	-	-	-	-	-	-	3.16674	1.43879	2.45228	1.04708	1.47781	78			0	0	0	0	0	0	0
	U_VS-1306-1016_08	1306	1	2008	male	7.82478	2	1	27.69	-	26.55	Y	Y	-	-	-	-	Y	-	-	-	-	-	Y	2008	1	1306	cured	Y	-	-	-	-	-	2.28095	0.37859	1.72543	1.69068	0	50			0	0	0	0	0	0	0
	U_VS-1547-155_08	1547	1	2008	male	44.7995	2	1	26.01	-	25.94	Y	Y	-	-	-	-	Y	-	-	-	-	-	Y	2008	1	1547	cured	Y	-	-	-	-	-	3.16779	1.46357	2.75456	1.59187	0.685705	65			0	0	0	0	0	0	0
	U_VS-1590-529	1590	1	2008	female	14.6119	2	0	26.8	-	27.75	Y	Y	-	-	-	-	Y	-	-	-	-	-	Y	2008	0	1590	-	-	-	-	-	-	-	3.16747	1.30257	2.63934	1.76328	1.19665	65			0	0	0	0	0	0	0
	U_VS-161-1007-10	161	0	2010	male	49.9192	1	0	-	-	27.03	Y	-	Y	-	-	-	Y	-	-	-	-	-	Y	2010	0	161	always	-	-	-	-	-	-	3.39666	1.07017	2.94872	1.60276	1.01983	70			0	0	0	0	0	0	0
	U_VS-1591-170_08	1591	0	2008	male	34.4175	1	1	29.6	-	23.7	Y	-	Y	-	-	-	Y	-	-	-	-	-	Y	2008	1	1591	cured	Y	-	-	-	-	-	2.79853	0.618406	2.22351	1.39926	0.509137	65			0	0	0	0	0	0	0
	U_VS-1506-127	1506	1	2008	female	28.7009	2	1	-	-	23.71	Y	-	Y	-	-	-	Y	-	-	-	-	-	Y	2008	1	1506	cured	Y	-	-	-	-	-	3.33909	1.60535	2.80195	1.83828	0.573524	78			0	0	0	0	0	0	0
	U_VS-1344-1052_08	1344	1	2008	male	11.8357	2	1	-	-	23.85	Y	-	Y	-	-	-	Y	-	-	-	-	-	Y	2008	1	1344	cured	Y	-	-	-	-	-	3.21131	0.739013	2.81674	1.77169	1.00192	67			0	0	0	0	0	0	0
	U_VS-3982-500_08	3982	1	2008	male	43.4168	3	0	-	-	23.75	Y	-	Y	-	-	-	Y	-	-	-	-	-	Y	2008	0	3982	-	-	-	-	-	-	-	3.17716	1.31381	2.67368	1.45635	1.31437	72			0	0	0	0	0	0	0
	U_VS-1297-691_08	1297	1	2008	male	16.1752	2	0	-	-	27.37	Y	-	Y	-	-	-	Y	-	-	-	-	-	Y	2008	0	1297	-	-	-	-	-	-	-	3.04356	0.553098	2.87107	1.69395	1.51578	67			0	0	0	0	0	0	0
	U_VS-1532-555_08	1532	1	2008	female	49.4182	2	1	-	-	23.95	Y	-	-	-	Y	-	Y	-	-	-	Y	-	Y	2008	1	1532	cured	Y	-	-	-	-	-	2.89368	0.888065	2.59954	1.27192	0.815501	65			0	0	0	0	0	0	0
	U_VS-1727-576_08	1727	1	2008	male	41.4182	2	1	-	-	26.11	Y	-	-	-	Y	-	Y	-	-	-	Y	-	Y	2008	1	1727	cured	Y	-	-	-	-	-	2.93824	0.732728	2.41126	1.45881	0.987348	57			0	0	0	0	0	0	0
	U_VS-1976-425_08	1976	1	2008	male	4.52841	2	1	-	-	24.62	Y	-	-	-	Y	-	Y	-	-	-	Y	-	Y	2008	1	1976	always	-	-	-	-	-	-	3.23108	1.57944	2.688	1.4275	0.6798	71			0	0	0	0	0	0	0
	U_VS-1417-685_08	1417	1	2008	female	49.4182	2	0	-	-	27.53	Y	-	-	-	Y	-	Y	-	-	-	Y	-	Y	2008	0	1417	-	-	-	-	-	-	-	3.20183	0.564607	2.74591	1.44185	0.53508	62			0	0	0	0	0	0	0
	U_VS-1460-683_08	1460	1	2008	female	22.1081	2	0	-	-	27.59	Y	-	-	-	Y	-	Y	-	-	-	Y	-	Y	2008	0	1460	-	-	-	-	-	-	-	2.81313	0.473083	2.76395	1.51492	0.65404	69			0	0	0	0	0	0	0
	U_VS-2907-639_10	2907	0	2010	female	15.0253	3	0	29.36	-	25.37	Y	-	-	-	-	-	Y	-	-	-	-	-	Y	2010	0	2907	always	-	-	-	-	-	-	3.14778	0.991227	2.77001	1.49789	1.83664	71			0	0	0	0	0	0	0
	U_VS-1592-169	1592	1	2008	female	37.4182	2	1	29.19	-	25.16	Y	-	-	-	-	-	Y	-	-	-	-	-	Y	2008	1	1592	cured	Y	-	-	-	-	-	3.09036	0.835848	2.73283	1.53203	0.406195	65			0	0	0	0	0	0	0
	U_VS-1568-569_08	1568	1	2008	female	25.9411	2	1	28.76	-	24.29	Y	-	-	-	-	-	Y	-	-	-	-	-	Y	2008	1	1568	cured	Y	-	-	-	-	-	2.9582	0.782781	2.83285	1.50158	1.02519	67			0	0	0	0	0	0	0
	U_VS-1535-539_08	1535	1	2008	male	17.4182	2	1	30.85	-	27.62	Y	-	-	-	-	-	Y	-	-	-	-	-	Y	2008	1	1535	always	-	-	-	-	-	-	2.87791	0.556093	2.29693	1.66319	0.79772	68			0	0	0	0	0	0	0
	U_VS-6005-117_08	6005	1	2008	male	28	3	1	30.02	-	26.74	Y	-	-	-	-	-	Y	-	-	-	-	-	Y	2008	1	6005	always	-	-	-	-	-	-	2.9529	0.649864	2.46408	1.70846	0.78902	68			0	0	0	0	0	0	0
	U_VS-704-171-10	704	0	2010	female	15.4442	1	0	-	-	24.68	Y	-	-	-	Y	-	Y	-	-	-	2010	-	Y	2010	0	704	always	-	-	-	-	-	-	3.0482	0.220655	2.53576	1.45824	1.04355	65			0	0	0	0	0	0	0
	U_VS-2280-512_10	2280	0	2010	female	50.4175	2	1	-	-	27.01	Y	-	-	-	Y	-	Y	-	-	-	2010	-	Y	2010	1	2280	always	-	-	-	-	-	-	2.81795	0.407748	2.71934	0.843609	1.17859	72			0	0	0	0	0	0	0
	U_VS-1337-288_10	1337	0	2010	male	46.9678	2	0	-	-	27.15	Y	-	-	-	Y	-	Y	-	-	-	2010	-	Y	2010	0	1337	-	-	-	-	-	-	-	3.27702	0.9359	2.81274	1.61207	1.28456	73			0	0	0	0	0	0	0
	U_VS-1686-403	1686	0	2010	male	39.4168	2	0	-	-	27.22	Y	-	-	-	Y	-	Y	-	-	-	2010	-	Y	2010	0	1686	always	-	-	-	-	-	-	3.01795	0.302296	2.63156	1.45856	0.962235	53			0	0	0	0	0	0	0
	U_VS-2277-511_10	2277	0	2010	female	50.4175	2	0	-	-	27.63	Y	-	-	-	Y	-	Y	-	-	-	2010	-	Y	2010	0	2277	always	-	-	-	-	-	-	2.97757	0.389673	2.55603	1.03107	1.14359	51			0	0	0	0	0	0	0
	U_VS-1535-347_10	1535	0	2010	male	17.4182	2	1	-	-	27.78	Y	-	-	-	Y	-	Y	-	-	-	2010	-	Y	2010	1	1535	always	-	-	-	-	-	-	3.021	0.882687	2.55934	2.06404	1.15018	81			0	0	0	0	0	0	0
	U_VS-1482-320_10	1482	0	2010	female	25.7659	2	0	-	-	27.89	Y	-	-	-	Y	-	Y	-	-	-	2010	-	Y	2010	0	1482	always	-	-	-	-	-	-	3.1624	0.202654	2.72748	1.63845	0.266868	62			0	0	0	0	0	0	0
	U_VS-2153-477-10	2153	0	2010	male	9.58795	1	0	25.56	-	28.34	-	Y	Y	-	-	-	Y	-	-	-	-	-	Y	2010	0	2153	always	-	-	-	-	-	-	3.01699	0.884475	2.38608	1.6704	0.842712	70			0	0	0	0	0	0	0
	U_VS-2079-461-10	2079	0	2010	male	5.31964	1	1	25.32	-	-	-	Y	Y	-	-	-	Y	-	-	-	-	-	Y	2010	1	2079	always	-	-	-	-	-	-	3.18423	0.433615	2.71564	1.55356	1.22569	59			0	0	0	0	0	0	0
	U_VS-3661-775_10	3661	0	2010	female	39.4168	3	0	27.7	-	-	-	Y	Y	-	-	-	Y	-	-	-	-	-	Y	2010	0	3661	always	-	-	-	-	-	-	3.26647	0.562722	3.01644	1.66657	1.48841	82			0	0	0	0	0	0	0
	U_VS-1599-369_10	1599	0	2010	male	7.72621	2	0	27.38	-	-	-	Y	Y	-	-	-	Y	-	-	-	-	-	Y	2010	0	1599	always	-	-	-	-	-	-	2.87417	0.5228	2.38817	1.32991	0.752975	61			0	0	0	0	0	0	0
	U_VS-3840-1074_10	3840	0	2010	male	4.34497	3	0	26.23	-	40.42	-	Y	Y	-	-	-	Y	-	-	-	-	-	Y	2010	0	3840	always	-	-	-	-	-	-	2.2956	1.08483	1.81863	1.53477	0.529644	55			0	0	0	0	0	0	0
	U_VS-2393-538_10	2393	0	2010	male	10.7707	3	0	26.11	-	28.34	-	Y	Y	-	-	-	Y	-	-	-	-	-	Y	2010	0	2393	always	-	-	-	-	-	-	3.15602	0.630788	2.60411	1.65211	0.763784	59			0	0	0	0	0	0	0
	U_VS-2155-479_10	2155	0	2010	male	4.60506	2	0	25.16	-	-	-	Y	Y	-	-	-	Y	-	-	-	-	-	Y	2010	0	2155	always	-	-	-	-	-	-	1.93351	0.892176	1.30486	1.11331	0.185625	50			0	0	0	0	0	0	0
	U_VS-4035-842_10	4035	0	2010	female	21.4182	3	0	25.03	-	-	-	Y	Y	-	-	-	Y	-	-	-	-	-	Y	2010	0	4035	-	-	-	-	-	-	-	2.48102	0.728366	2.04918	1.48974	0.693147	49			0	0	0	0	0	0	0
	U_VS-2828-787_08	2828	1	2008	female	32.6899	3	1	27.82	-	29.43	-	Y	Y	-	-	-	Y	-	-	-	-	-	Y	2008	1	2828	cured	Y	-	-	-	-	-	2.99294	0.310097	2.38183	1.59457	0.191444	52			0	0	0	0	0	0	0
	U_VS-261-1446-08	261	0	2008	male	9.83162	1	1	26.11	-	29.57	-	Y	Y	-	-	-	Y	-	-	-	-	-	Y	2008	1	261	always	-	-	-	-	-	-	3.2327	1.30016	2.73794	1.59959	0.860851	58			0	0	0	0	0	0	0
	U_VS-3813-808_10	3813	0	2010	female	33.4182	3	0	27.41	-	38.54	-	Y	-	-	-	-	Y	-	-	-	-	-	Y	2010	0	3813	-	-	-	-	-	-	-	3.02771	1.32253	2.57708	1.45644	0.9557	66			0	0	0	0	0	0	0
	U_VS-1629-381-10	1629	0	2010	male	6.19849	1	0	27.72	-	-	-	Y	-	Y	-	-	Y	-	-	2010	-	-	Y	2010	0	1629	always	-	-	-	-	-	-	3.1447	0.726962	2.46844	1.88881	1.29325	61			0	0	0	0	0	0	0
	U_VS-2752-603-10	2752	0	2010	female	7.66598	1	0	25.16	-	-	-	Y	-	Y	-	-	Y	-	-	2010	-	-	Y	2010	0	2752	always	-	-	-	-	-	-	2.91582	1.45032	2.59481	2.04522	1.21369	80			0	0	0	0	0	0	0
	U_VS-1972-436_10	1972	0	2010	female	33.2156	2	0	26.7	-	-	-	Y	-	Y	-	-	Y	-	-	2010	-	-	Y	2010	0	1972	-	-	-	-	-	-	-	2.88594	0.343753	2.6155	1.57685	0.665031	55			0	0	0	0	0	0	0
	U_VS-2824-621_10	2824	0	2010	female	4.91992	3	0	25.82	-	-	-	Y	-	Y	-	-	Y	-	-	2010	-	-	Y	2010	0	2824	always	-	-	-	-	-	-	3.12508	0.735213	2.66299	1.54699	0.550379	62			0	0	0	0	0	0	0
	U_VS-1117-1055-08	1117	0	2008	female	31.1841	1	1	24.52	-	-	-	Y	-	Y	-	-	Y	-	-	Y	-	-	Y	2008	1	1117	cured	Y	-	-	-	-	-	3.15882	1.52868	2.44636	1.80412	1.42706	77			0	0	0	0	0	0	0
	U_VS-2902-403_08	2902	1	2008	male	14.6968	3	1	27.79	-	29.42	-	Y	-	-	-	-	Y	-	-	-	-	-	Y	2008	1	2902	cured	Y	-	-	-	-	-	2.69962	0.909782	2.42205	1.2406	0.297219	58			0	0	0	0	0	0	0
	U_VS-2079-493-08	2079	0	2008	male	5.31964	1	1	25.73	-	-	-	Y	-	Y	-	-	Y	-	-	Y	-	-	Y	2008	1	2079	always	-	-	-	-	-	-	3.19554	0.27791	2.75697	1.68704	1.2031	63			0	0	0	0	0	0	0
	U_VS-3752-231_08	3752	1	2008	female	24.909	3	1	25.63	-	38.58	-	Y	-	-	-	-	Y	-	-	-	-	-	Y	2008	1	3752	always	-	-	-	-	-	-	3.07864	0.632004	2.68221	1.21293	0.126931	64			0	0	0	0	0	0	0
	U_VS-261-65-10	261	0	2010	male	9.83162	1	1	-	-	31.7	-	-	Y	-	-	-	Y	-	-	-	-	-	Y	2010	1	261	always	-	-	-	-	-	-	3.05222	1.90491	2.21151	1.6744	0.531542	70			0	0	0	0	0	0	0
	U_VS-3140-690-10	3140	0	2010	female	47.4168	1	0	33.36	-	35.78	-	-	Y	-	-	-	Y	-	-	-	-	-	Y	2010	0	3140	always	-	-	-	-	-	-	3.27288	0.658853	2.8256	1.41298	0.427582	67			0	0	0	0	0	0	0
	U_VS-2151-475-10	2151	0	2010	female	31.039	1	0	29.82	-	-	-	-	Y	-	-	-	Y	-	-	-	-	-	Y	2010	0	2151	always	-	-	-	-	-	-	2.82184	1.34639	2.71198	1.43996	0.182369	69			0	0	0	0	0	0	0
	U_VS-2806-615-10	2806	0	2010	female	14.5927	1	0	28.59	-	-	-	-	Y	-	-	-	Y	-	-	-	-	-	Y	2010	0	2806	always	-	-	-	-	-	-	2.90782	1.16111	2.43854	1.83064	1.05271	63			0	0	0	0	0	0	0
	U_VS-2205-491-10	2205	0	2010	male	7.29363	1	0	28.51	-	31.85	-	-	Y	-	-	-	Y	-	-	-	-	-	Y	2010	0	2205	-	-	-	-	-	-	-	3.22988	0.16177	2.8538	1.64329	0.0731469	62			0	0	0	0	0	0	0
	U_VS-2252-502_10	2252	0	2010	male	11.6112	2	0	-	-	35.75	-	-	Y	-	-	-	Y	-	-	-	-	-	Y	2010	0	2252	always	-	-	-	-	-	-	3.14689	0.0526747	2.77893	1.5034	0.26374	61			0	0	0	0	0	0	0
	U_VS-2237-499_10	2237	0	2010	female	17.3744	2	0	31.69	-	31.17	-	-	Y	-	-	-	Y	-	-	-	-	-	Y	2010	0	2237	always	-	-	-	-	-	-	3.21404	1.40425	2.71012	1.65675	1.27452	89			0	0	0	0	0	0	0
	U_VS-3752-801_10	3752	0	2010	female	24.909	3	1	28.49	-	36.34	-	-	Y	-	-	-	Y	-	-	-	-	-	Y	2010	1	3752	always	-	-	-	-	-	-	2.95618	0.0511114	2.53111	1.32729	0	51			0	0	0	0	0	0	0
	U_VS-2211-493-10	2211	0	2010	male	7.18138	1	0	-	-	-	-	-	Y	-	-	Y	Y	-	-	-	-	2010	Y	2010	0	2211	always	-	-	-	-	-	-	3.09792	0.883638	2.88433	1.58184	1.28143	63			0	0	0	0	0	0	0
	U_VS-2474-550-10	2474	0	2010	male	6.54894	1	0	-	-	-	-	-	Y	-	-	Y	Y	-	-	-	-	2010	Y	2010	0	2474	always	-	-	-	-	-	-	3.0632	1.32766	2.65237	1.92579	0.367974	70			0	0	0	0	0	0	0
	U_VS-3238-714-10	3238	0	2010	female	17.4182	1	0	-	-	-	-	-	Y	-	-	Y	Y	-	-	-	-	2010	Y	2010	0	3238	always	-	-	-	-	-	-	2.76738	0.786682	2.30902	1.43929	0.884154	53			0	0	0	0	0	0	0
	U_VS-1227-262-10	1227	0	2010	female	10.9459	1	1	-	-	-	-	-	Y	-	-	Y	Y	-	-	-	-	2010	Y	2010	1	1227	always	-	-	-	-	-	-	3.30698	1.06973	2.91909	1.46329	0.24493	71			0	0	0	0	0	0	0
	U_VS-2675-585-10	2675	0	2010	female	9.16632	1	1	-	-	-	-	-	Y	-	-	Y	Y	-	-	-	-	2010	Y	2010	1	2675	always	-	-	-	-	-	-	2.91572	1.14673	2.83871	1.73468	0.284827	77			0	0	0	0	0	0	0
	U_VS-2723-595-10	2723	0	2010	male	8.68446	1	1	-	-	-	-	-	Y	-	-	Y	Y	-	-	-	-	2010	Y	2010	1	2723	always	-	-	-	-	-	-	3.07504	0.493525	2.55826	1.51849	1.1122	56			0	0	0	0	0	0	0
	U_VS-1007-231_10	1007	0	2010	male	9.79055	2	0	-	-	-	-	-	Y	-	-	Y	Y	-	-	-	-	2010	Y	2010	0	1007	infected	-	-	-	-	-	-	3.06612	0.568175	2.71891	1.35843	0.384707	56			0	0	0	0	0	0	0
	U_VS-911-210_10	911	0	2010	female	49.4182	2	1	-	-	-	-	-	Y	-	-	Y	Y	-	-	-	-	2010	Y	2010	1	911	infected	-	-	-	-	-	-	2.92797	1.03376	3.10979	1.88531	0.250549	74			0	0	0	0	0	0	0
	U_VS-1976-1048_10	1976	0	2010	male	4.52841	2	1	-	-	-	-	-	Y	-	-	Y	Y	-	-	-	-	2010	Y	2010	1	1976	always	-	-	-	-	-	-	3.27753	0.852429	2.87521	1.57514	0.759363	69			0	0	0	0	0	0	0
	U_VS-4064-850_10	4064	0	2010	female	55.4168	3	0	-	-	-	-	-	Y	-	-	Y	Y	-	-	-	-	2010	Y	2010	0	4064	infected	-	-	-	-	-	-	3.18308	0.307005	2.7573	1.61355	1.11415	70			0	0	0	0	0	0	0
	U_VS-3875-811_10	3875	0	2010	male	4.23819	3	1	-	-	-	-	-	Y	-	-	Y	Y	-	-	-	-	2010	Y	2010	1	3875	infected	-	-	-	-	-	-	3.22958	1.15804	2.79449	1.50501	1.21301	68			0	0	0	0	0	0	0
	U_VS-3276-726_10	3276	0	2010	male	12.8816	3	0	-	-	-	-	-	Y	-	-	Y	Y	-	-	-	-	2010	Y	2010	0	3276	-	-	-	-	-	-	-	2.92019	0.186273	2.75725	1.52713	0.92563	61			0	0	0	0	0	0	0
	U_VS-6005-982_10	6005	0	2010	male	28	3	1	-	-	-	-	-	Y	-	-	Y	Y	-	-	-	-	2010	Y	2010	1	6005	always	-	-	-	-	-	-	2.52787	0.271538	2.70175	0.322041	1.15374	50			0	0	0	0	0	0	0
	U_VS-997-1425-08	997	0	2008	female	7.20876	1	1	-	-	-	-	-	Y	-	-	Y	Y	-	-	-	-	Y	Y	2008	1	997	cured	Y	-	-	-	-	-	2.84308	0.764719	2.12464	1.86847	0.55691	60			0	0	0	0	0	0	0
	U_VS-1946-925-08	1946	0	2008	female	7.9781	1	1	-	-	-	-	-	Y	-	-	Y	Y	-	-	-	-	Y	Y	2008	1	1946	cured	Y	-	-	-	-	-	3.04295	0.336091	2.55015	1.34107	0.489854	60			0	0	0	0	0	0	0
	U_VS-2327-776-08	2327	0	2008	female	57.8973	1	1	-	-	-	-	-	Y	-	-	Y	Y	-	-	-	-	Y	Y	2008	1	2327	cured	Y	-	-	-	-	-	2.88878	1.1175	2.49467	0.709335	0.228632	65			0	0	0	0	0	0	0
	U_VS-2480-1067-08	2480	0	2008	male	8.46817	1	1	-	-	-	-	-	Y	-	-	Y	Y	-	-	-	-	Y	Y	2008	1	2480	cured	Y	-	-	-	-	-	3.22722	1.28494	2.65775	1.69973	0.525674	68			0	0	0	0	0	0	0
	U_VS-2890-876_08	2890	1	2008	male	5.05133	3	1	-	-	-	-	-	Y	-	-	Y	Y	-	-	-	-	Y	Y	2008	1	2890	cured	Y	-	-	-	-	-	3.18359	1.91893	2.66012	1.42515	0.395649	67			0	0	0	0	0	0	0
	U_VS-4015-209_08	4015	0	2008	male	43.9179	3	1	31.37	-	31.16	-	-	Y	-	-	-	Y	-	-	-	-	-	Y	2008	1	4015	cured	Y	-	-	-	-	-	2.98773	0.959383	2.51827	1.3578	0.872948	63			0	0	0	0	0	0	0
	U_VS-1227-704-08	1227	0	2008	female	10.9459	1	1	-	-	-	-	-	Y	-	-	Y	Y	-	-	-	-	Y	Y	2008	1	1227	always	-	-	-	-	-	-	3.24019	1.49774	2.84421	1.6708	1.77803	81			0	0	0	0	0	0	0
	U_VS-2164-1475-08	2164	0	2008	female	11.0007	1	1	-	-	-	-	-	Y	-	-	Y	Y	-	-	-	-	Y	Y	2008	1	2164	always	-	-	-	-	-	-	3.25523	1.23747	2.74553	1.72028	0	63			0	0	0	0	0	0	0
	U_VS-2675-1468-08	2675	0	2008	female	9.16632	1	1	-	-	-	-	-	Y	-	-	Y	Y	-	-	-	-	Y	Y	2008	1	2675	always	-	-	-	-	-	-	3.04659	1.1281	2.80204	1.70002	1.64421	60			0	0	0	0	0	0	0
	U_VS-2723-1471-08	2723	0	2008	male	8.68446	1	1	-	-	-	-	-	Y	-	-	Y	Y	-	-	-	-	Y	Y	2008	1	2723	always	-	-	-	-	-	-	2.40729	1.64287	2.72066	1.50763	0.142684	62			0	0	0	0	0	0	0
	U_VS-1132-1430_08	1132	1	2008	male	12.1068	2	0	-	-	-	-	-	-	-	-	-	-	Y	-	Zero	Zero	Zero	Zero	2008	0	1132	never	-	-	-	Y	-	-	3.27344	1.68921	2.91704	1.76083	1.16001	82			0	0	0	0	0	0	0
	U_VS-1134-516_08	1134	1	2008	female	5.0486	2	0	-	-	-	-	-	-	-	-	-	-	Y	-	Zero	Zero	Zero	Zero	2008	0	1134	never	-	-	-	Y	-	-	2.25638	0.815616	1.94281	1.77839	0.867563	59			0	0	0	0	0	0	0
	U_VS-1287-664_08	1287	1	2008	female	45.6783	2	0	-	-	-	-	-	-	-	-	-	-	Y	-	Zero	Zero	Zero	Zero	2008	0	1287	never	-	-	-	Y	-	-	2.42568	0.96743	2.10559	1.20418	0.26116	51			0	0	0	0	0	0	0
	U_VS-1736-124_08	1736	1	2008	female	32.5065	2	0	-	-	-	-	-	-	-	-	-	-	Y	-	Zero	Zero	Zero	Zero	2008	0	1736	never	-	-	-	Y	-	-	2.33936	1.57248	2.01531	0.226504	0.947541	38			0	0	0	0	0	0	0
	U_VS-1817-606_08	1817	1	2008	female	41.9165	2	0	-	-	-	-	-	-	-	-	-	-	Y	-	Zero	Zero	Zero	Zero	2008	0	1817	never	-	-	-	Y	-	-	3.11202	0.875781	2.6074	1.51568	1.3878	67			0	0	0	0	0	0	0
	U_VS-1912-827_08	1912	1	2008	male	48.4189	2	0	-	-	-	-	-	-	-	-	-	-	Y	-	Zero	Zero	Zero	Zero	2008	0	1912	never	-	-	-	Y	-	-	3.18096	0.798548	2.68487	1.31638	0.701132	64			0	0	0	0	0	0	0
	U_VS-2004-989_08	2004	1	2008	female	28.1287	2	0	-	-	-	-	-	-	-	-	-	-	Y	-	Zero	Zero	Zero	Zero	2008	0	2004	never	-	-	-	Y	-	-	3.08846	0.99809	2.57419	1.59699	0.0937447	60			0	0	0	0	0	0	0
	U_VS-2019-561_08	2019	1	2008	female	47.822	2	0	-	-	-	-	-	-	-	-	-	-	Y	-	Zero	Zero	Zero	Zero	2008	0	2019	never	-	-	-	Y	-	-	3.16901	0.313794	2.8572	1.61254	0.716229	61			0	0	0	0	0	0	0
	U_VS-2051-944_08	2051	1	2008	male	38.7953	2	0	-	-	-	-	-	-	-	-	-	-	Y	-	Zero	Zero	Zero	Zero	2008	0	2051	never	-	-	-	Y	-	-	3.21403	0.270104	2.81208	1.6436	1.0195	63			0	0	0	0	0	0	0
	U_VS-2390-12_08	2390	1	2008	male	48.282	3	0	-	-	-	-	-	-	-	-	-	-	Y	-	Zero	Zero	Zero	Zero	2008	0	2390	never	-	-	-	Y	-	-	3.19443	1.14584	2.81869	1.74197	1.77553	65			0	0	0	0	0	0	1
	U_VS-2438-785_08	2438	1	2008	female	28.1287	3	0	-	-	-	-	-	-	-	-	-	-	Y	-	Zero	Zero	Zero	Zero	2008	0	2438	never	-	-	-	Y	-	-	2.90522	1.56785	2.14752	1.71777	1.55732	60			0	0	0	0	0	0	0
	U_VS-2680-419_08	2680	1	2008	male	44.6598	3	0	-	-	-	-	-	-	-	-	-	-	Y	-	Zero	Zero	Zero	Zero	2008	0	2680	never	-	-	-	Y	-	-	2.6906	0.451666	2.00586	1.677	0.206192	54			0	0	0	0	0	0	0
	U_VS-2988-1075_08	2988	1	2008	female	50.4175	3	0	-	-	-	-	-	-	-	-	-	-	Y	-	Zero	Zero	Zero	Zero	2008	0	2988	never	-	-	-	Y	-	-	2.66259	0.499008	2.0829	1.53114	0.669432	52			0	0	0	0	0	0	0
	U_VS-3474-399_08	3474	1	2008	female	27.4168	3	0	-	-	-	-	-	-	-	-	-	-	Y	-	Zero	Zero	Zero	Zero	2008	0	3474	never	-	-	-	Y	-	-	3.37971	1.49496	3.02914	1.43948	0.659872	71			0	0	0	0	0	0	0
	U_VS-3925-884_08	3925	1	2008	male	11.1732	3	0	-	-	-	-	-	-	-	-	-	-	Y	-	Zero	Zero	Zero	Zero	2008	0	3925	never	-	-	-	Y	-	-	2.87948	0.424587	2.44648	1.45202	1.09861	57			0	0	0	0	0	0	0
	U_VS-2706-795_08	2706	0	2008	female	42.9624	3	0	-	-	-	-	-	-	-	-	-	-	Y	-	Zero	Zero	Zero	Zero	2008	0	2706	never	-	-	-	Y	-	-	3.29406	0.672605	2.7793	1.6698	0.420756	67			0	0	0	0	0	0	0
	U_VS-1007-368_08	1007	1	2008	male	9.79055	2	0	-	-	-	-	-	-	-	-	-	-	Y	-	Zero	Zero	Zero	Zero	2008	0	1007	infected	-	-	-	-	-	-	2.6244	0.193174	2.19745	1.666	1.0889	58			0	0	0	0	0	0	0
	U_VS-1999-545_08	1999	1	2008	male	46.7899	2	0	-	-	-	-	-	-	-	-	-	-	Y	-	Zero	Zero	Zero	Zero	2008	0	1999	infected	-	-	-	-	-	-	2.81811	1.26589	2.32602	1.18515	1.68772	58			0	0	0	0	0	0	0
	U_VS-1207-347_08	1207	1	2008	male	4.37782	2	0	-	-	-	-	-	-	-	-	-	-	Y	-	Zero	Zero	Zero	Zero	2008	0	1207	-	-	-	-	-	-	-	3.23962	1.60751	2.73376	1.60337	1.06697	71			0	0	0	0	0	0	1
	U_VS-1446-1051_08	1446	1	2008	male	38.8556	2	1	-	-	-	-	-	-	-	-	-	-	Y	-	Zero	Zero	Zero	Zero	2008	1	1446	-	-	-	-	-	-	-	3.28686	1.29878	2.74028	1.51568	0.683739	72			0	0	0	0	0	0	0
	U_VS-4064-904_08	4064	1	2008	female	55.4168	3	0	-	-	-	-	-	-	-	-	-	-	Y	-	Zero	Zero	Zero	Zero	2008	0	4064	infected	-	-	-	-	-	-	3.10369	0.217888	2.7107	1.57764	0.178772	60			0	0	0	0	0	0	0
	U_VS-3875-912_08	3875	1	2008	male	4.23819	3	1	-	-	-	-	-	-	-	-	-	-	Y	-	Zero	Zero	Zero	Zero	2008	1	3875	infected	-	-	-	-	-	-	2.81927	1.87855	2.21449	1.53532	0.562335	62			0	0	0	0	0	0	0
	U_VS-2404-22_08	2404	1	2008	male	4.77481	3	0	-	-	-	-	-	-	-	-	-	-	Y	-	Zero	Zero	Zero	Zero	2008	0	2404	-	-	-	-	-	-	-	2.68523	1.59428	2.29529	1.58451	1.08228	60			0	0	0	0	0	0	0
	U_VS-4115-26_08	4115	1	2008	male	44.4189	3	1	-	-	-	-	-	-	-	-	-	-	Y	-	Zero	Zero	Zero	Zero	2008	1	4115	-	-	-	-	-	-	-	3.02443	1.60524	2.65908	1.45814	0.542434	70			0	0	0	0	0	0	0
	U_VS-1132-245_10	1132	0	2010	male	12.1068	2	0	-	-	-	-	-	-	-	-	-	-	Y	-	-	-	-	Zero	2010	0	1132	never	-	-	-	Y	-	-	2.73582	0.0330318	2.19351	1.36839	-	40			0	0	0	0	0	0	0
	U_VS-1134-247_10	1134	0	2010	female	5.0486	2	0	-	-	-	-	-	-	-	-	-	-	Y	-	-	-	-	Zero	2010	0	1134	never	-	-	-	Y	-	-	2.75329	0.474351	2.33876	0.380104	0.601656	61			0	0	0	0	0	0	0
	U_VS-1287-276_10	1287	0	2010	female	45.6783	2	0	-	-	-	-	-	-	-	-	-	-	Y	-	-	-	-	Zero	2010	0	1287	never	-	-	-	Y	-	-	1.93107	0.209815	1.40477	1.07656	0.735622	36			0	0	0	0	0	0	0
	U_VS-1736-416_10	1736	0	2010	female	32.5065	2	0	-	-	-	-	-	-	-	-	-	-	Y	-	-	-	-	Zero	2010	0	1736	never	-	-	-	Y	-	-	2.19221	0.867563	1.96581	1.65093	0.590294	47			0	0	0	0	0	0	0
	U_VS-1817-417_10	1817	0	2010	female	41.9165	2	0	-	-	-	-	-	-	-	-	-	-	Y	-	-	-	-	Zero	2010	0	1817	never	-	-	-	Y	-	-	3.02618	0.272793	2.54159	1.63726	0.500402	49			0	0	0	0	0	0	0
	U_VS-1912-425_10	1912	0	2010	male	48.4189	2	0	-	-	-	-	-	-	-	-	-	-	Y	-	-	-	-	Zero	2010	0	1912	never	-	-	-	Y	-	-	3.24746	0.873433	2.7745	1.61695	1.11425	63			0	0	0	0	0	0	0
	U_VS-2004-444_10	2004	0	2010	female	28.1287	2	0	-	-	-	-	-	-	-	-	-	-	Y	-	-	-	-	Zero	2010	0	2004	never	-	-	-	Y	-	-	2.69824	1.38635	2.06963	1.6308	0.0823421	59			0	0	0	0	0	0	0
	U_VS-2019-452_10	2019	0	2010	female	47.822	2	0	-	-	-	-	-	-	-	-	-	-	Y	-	-	-	-	Zero	2010	0	2019	never	-	-	-	Y	-	-	3.21963	0.82584	2.80263	1.45035	0.471725	60			0	0	0	0	0	0	0
	U_VS-2051-458_10	2051	0	2010	male	38.7953	2	0	-	-	-	-	-	-	-	-	-	-	Y	-	-	-	-	Zero	2010	0	2051	never	-	-	-	Y	-	-	2.89022	0.780731	2.35629	1.49158	1.11507	57			0	0	0	0	0	0	0
	U_VS-2390-537_10	2390	0	2010	male	48.282	3	0	-	-	-	-	-	-	-	-	-	-	Y	-	-	-	-	Zero	2010	0	2390	never	-	-	-	Y	-	-	2.75911	0.748248	2.39109	0.831904	-	44			0	0	0	0	0	0	0
	U_VS-2438-544_10	2438	0	2010	female	28.1287	3	0	-	-	-	-	-	-	-	-	-	-	Y	-	-	-	-	Zero	2010	0	2438	never	-	-	-	Y	-	-	2.85327	1.2723	2.34994	1.28486	0.600166	54			0	0	0	0	0	0	0
	U_VS-2680-586_10	2680	0	2010	male	44.6598	3	0	-	-	-	-	-	-	-	-	-	-	Y	-	-	-	-	Zero	2010	0	2680	never	-	-	-	Y	-	-	2.6711	0.075555	2.28201	1.21799	0.316653	51			0	0	0	0	0	0	0
	U_VS-2706-594_10	2706	0	2010	female	42.9624	3	0	-	-	-	-	-	-	-	-	-	-	Y	-	-	-	-	Zero	2010	0	2706	never	-	-	-	Y	-	-	3.03781	0.431071	2.69879	1.49276	0.88791	76			0	0	0	0	0	0	0
	U_VS-3474-746_10	3474	0	2010	female	27.4168	3	0	-	-	-	-	-	-	-	-	-	-	Y	-	-	-	-	Zero	2010	0	3474	never	-	-	-	Y	-	-	3.06856	1.04202	2.57872	1.72466	0.685286	66			0	0	0	0	0	0	0
	U_VS-3925-815_10	3925	0	2010	male	11.1732	3	0	-	-	-	-	-	-	-	-	-	-	Y	-	-	-	-	Zero	2010	0	3925	never	-	-	-	Y	-	-	3.1752	0.485723	2.83065	1.59186	1.6118	66			0	0	0	0	0	0	0
	U_VS-997-229-10	997	0	2010	female	7.20876	1	1	-	-	-	-	-	-	-	-	-	-	Y	-	-	-	-	Zero	2010	1	997	cured	Y	-	-	-	-	-	3.35665	1.69299	2.85234	1.50066	1.24068	85			0	0	0	0	0	0	0
	U_VS-1117-244-10	1117	0	2010	female	31.1841	1	1	-	-	-	-	-	-	-	-	-	-	Y	-	-	-	-	Zero	2010	1	1117	cured	Y	-	-	-	-	-	3.24318	2.02953	2.08759	2.36731	2.26939	117			0	0	0	0	0	0	0
	U_VS-1946-430-10	1946	0	2010	female	7.9781	1	1	-	-	-	-	-	-	-	-	-	-	Y	-	-	-	-	Zero	2010	1	1946	cured	Y	-	-	-	-	-	3.39632	1.79002	2.83528	1.50618	0.980304	83			0	0	0	0	0	0	0
	U_VS-2327-522-10	2327	0	2010	female	57.8973	1	1	-	-	-	-	-	-	-	-	-	-	Y	-	-	-	-	Zero	2010	1	2327	cured	Y	-	-	-	-	-	2.80737	1.68875	2.15377	1.44542	0	50			0	0	0	0	0	0	0
	U_VS-2480-1059-10	2480	0	2010	male	8.46817	1	1	-	-	-	-	-	-	-	-	-	-	Y	-	-	-	-	Zero	2010	1	2480	cured	Y	-	-	-	-	-	3.00099	0.447444	2.85921	1.67325	0.46909	71			0	0	0	0	0	0	0
	U_VS-4017-838-10	4017	0	2010	female	15.7837	1	1	-	-	-	-	-	-	-	-	-	-	Y	-	-	-	-	Zero	2010	1	4017	cured	Y	-	-	-	-	-	2.94013	0.483014	2.75201	1.56802	0.577706	58			0	0	0	0	0	0	0
	U_VS-4130-861-10	4130	0	2010	female	7.62218	1	1	-	-	-	-	-	-	-	-	-	-	Y	-	-	-	-	Zero	2010	1	4130	cured	Y	-	-	-	-	-	3.06765	0.894027	2.63795	1.51642	1.58659	63			0	0	0	0	0	0	0
	U_VS-396-92-10	396	0	2010	female	8.8898	1	1	-	-	-	-	-	-	-	-	-	-	Y	-	-	-	-	Zero	2010	1	396	cured	Y	-	-	-	-	-	2.99117	1.5539	3.16648	1.6536	0.255153	76			0	0	0	0	0	0	0
	U_VS-1591-366-10	1591	0	2010	male	34.4175	1	1	-	-	-	-	-	-	-	-	-	-	Y	-	-	-	-	Zero	2010	1	1591	cured	Y	-	-	-	-	-	3.13328	0.618493	2.79931	1.65116	0.421674	67			0	0	0	0	0	0	0
	U_VS-2026-453_10	2026	0	2010	male	41.1444	2	1	-	-	-	-	-	-	-	-	-	-	Y	-	-	-	-	Zero	2010	1	2026	cured	Y	-	-	-	-	-	2.84147	1.39012	2.43515	0.981145	1.15256	93			0	0	0	0	0	0	0
	U_VS-1226-261	1226	0	2010	female	14.6886	2	1	-	-	-	-	-	-	-	-	-	-	Y	-	-	-	-	Zero	2010	1	1226	cured	Y	-	-	-	-	-	3.24956	0.819745	2.81672	1.242	0.900221	73			0	0	0	0	0	0	0
	U_VS-1306-282_10	1306	0	2010	male	7.82478	2	1	-	-	-	-	-	-	-	-	-	-	Y	-	-	-	-	Zero	2010	1	1306	cured	Y	-	-	-	-	-	3.09548	1.00301	2.54606	1.77988	0.918046	70			0	0	0	0	0	0	0
	U_VS-1344-292_10	1344	0	2010	male	11.8357	2	1	-	-	-	-	-	-	-	-	-	-	Y	-	-	-	-	Zero	2010	1	1344	cured	Y	-	-	-	-	-	3.03921	0.0696311	2.41106	1.69172	0.53817	49			0	0	0	0	0	0	0
	U_VS-1506-333	1506	0	2010	female	28.7009	2	1	-	-	-	-	-	-	-	-	-	-	Y	-	-	-	-	Zero	2010	1	1506	cured	Y	-	-	-	-	-	3.02225	0.0321561	2.63856	1.43745	0.239691	55			0	0	0	0	0	0	0
	U_VS-1532-345_10	1532	0	2010	female	49.4182	2	1	-	-	-	-	-	-	-	-	-	-	Y	-	-	-	-	Zero	2010	1	1532	cured	Y	-	-	-	-	-	2.70287	0.169099	2.36968	1.40431	0.286836	52			0	0	0	0	0	0	0
	U_VS-1547-354_10	1547	0	2010	male	44.7995	2	1	-	-	-	-	-	-	-	-	-	-	Y	-	-	-	-	Zero	2010	1	1547	cured	Y	-	-	-	-	-	2.89737	0.831208	2.57958	1.66222	1.31708	57			0	0	0	0	0	0	0
	U_VS-1568-360_10	1568	0	2010	female	25.9411	2	1	-	-	-	-	-	-	-	-	-	-	Y	-	-	-	-	Zero	2010	1	1568	cured	Y	-	-	-	-	-	2.78688	0.399619	2.75112	1.71948	1.74621	81			0	0	0	0	0	0	0
	U_VS-1592-367	1592	0	2010	female	37.4182	2	1	-	-	-	-	-	-	-	-	-	-	Y	-	-	-	-	Zero	2010	1	1592	cured	Y	-	-	-	-	-	2.45656	0.138014	2.09107	1.35341	0.114107	56			0	0	0	0	0	0	0
	U_VS-1727-413_10	1727	0	2010	male	41.4182	2	1	-	-	-	-	-	-	-	-	-	-	Y	-	-	-	-	Zero	2010	1	1727	cured	Y	-	-	-	-	-	2.14781	0.85204	1.7473	1.36711	0.295439	63			0	0	0	0	0	0	0
	U_VS-2828-623_10	2828	0	2010	female	32.6899	3	1	-	-	-	-	-	-	-	-	-	-	Y	-	-	-	-	Zero	2010	1	2828	cured	Y	-	-	-	-	-	3.31322	0.583518	2.90041	1.28594	0.486805	71			0	0	0	0	0	0	0
	U_VS-2890-632_10	2890	0	2010	male	5.05133	3	1	-	-	-	-	-	-	-	-	-	-	Y	-	-	-	-	Zero	2010	1	2890	cured	Y	-	-	-	-	-	3.10672	0.358057	2.64357	1.42718	0.83474	60			0	0	0	0	0	0	0
	U_VS-2902-635_10	2902	0	2010	male	14.6968	3	1	-	-	-	-	-	-	-	-	-	-	Y	-	-	-	-	Zero	2010	1	2902	cured	Y	-	-	-	-	-	3.28161	0.975866	2.92134	1.57267	0.774005	72			0	0	0	0	0	0	0
	U_VS-3144-691_10	3144	0	2010	female	48.9199	3	1	-	-	-	-	-	-	-	-	-	-	Y	-	-	-	-	Zero	2010	1	3144	cured	Y	-	-	-	-	-	3.07946	0.590587	2.63055	1.71465	1.17462	87			0	0	0	0	0	0	0
	U_VS-3145-692	3145	0	2010	female	15.4168	3	1	-	-	-	-	-	-	-	-	-	-	Y	-	-	-	-	Zero	2010	1	3145	cured	Y	-	-	-	-	-	3.16256	0.866118	2.73474	1.24998	0.366227	61			0	0	0	0	0	0	0
	U_VS-4015-836_10	4015	0	2010	male	43.9179	3	1	-	-	-	-	-	-	-	-	-	-	Y	-	-	-	-	Zero	2010	1	4015	cured	Y	-	-	-	-	-	3.03899	0.116781	2.79698	1.19954	1.16487	72			0	0	0	0	0	0	0
	U_VS-2761-607_10	2761	0	2010	male	11.0527	3	1	-	-	-	-	-	-	-	-	-	-	Y	-	-	-	-	Zero	2010	1	2761	cured	Y	-	-	-	-	-	3.331	1.03656	2.8624	1.65022	0.476487	67			0	0	0	0	0	0	0
	U_VS-2821-618-10	2821	0	2010	male	35.3292	1	0	-	-	-	-	-	-	-	-	-	-	Y	-	-	-	-	Zero	2010	0	2821	-	-	-	-	-	-	-	2.90767	1.1416	2.34524	1.35489	0.463204	56			0	0	0	0	0	0	0
	U_VS-4104-855-10	4104	0	2010	male	8.25462	1	0	-	-	-	-	-	-	-	-	-	-	Y	-	-	-	-	Zero	2010	0	4104	-	-	-	-	-	-	-	3.3416	1.14998	2.88026	1.37764	1.32169	73			0	0	0	0	0	0	0
	U_VS-69-25-10	69	0	2010	male	34.5572	1	1	-	-	-	-	-	-	-	-	-	-	Y	-	-	-	-	Zero	2010	1	69	-	-	-	-	-	-	-	3.40928	1.37225	2.97468	1.61926	0.536665	75			0	0	0	0	0	0	0
	U_VS-420-99-10	420	0	2010	male	5.6564	1	1	-	-	-	-	-	-	-	-	-	-	Y	-	-	-	-	Zero	2010	1	420	-	-	-	-	-	-	-	3.28856	2.03053	2.70539	1.35848	0.991139	67			0	0	0	0	0	0	0
	U_VS-1141-250-10	1141	0	2010	female	13.2293	1	1	-	-	-	-	-	-	-	-	-	-	Y	-	-	-	-	Zero	2010	1	1141	-	-	-	-	-	-	-	3.01249	0.650498	2.80359	1.79067	0.37677	62			0	0	0	0	0	0	0
	U_VS-2992-650-10	2992	0	2010	female	43.4168	1	1	-	-	-	-	-	-	-	-	-	-	Y	-	-	-	-	Zero	2010	1	2992	-	-	-	-	-	-	-	2.5765	0.925746	1.95954	0.909232	0.163039	47			0	0	0	0	0	0	0
	U_VS-1480-319-10	1480	0	2010	female	47.4168	1	0	-	-	28.35	-	-	-	-	-	-	-	-	Y	-	-	-	Low	2010	0	1480	-	-	-	-	-	-	-	3.14954	0.982116	2.64779	1.62089	1.37165	65			0	0	0	0	0	0	0
	U_VS-908-208-10	908	0	2010	male	11.4168	1	0	-	-	28.74	-	-	-	-	-	-	-	-	Y	-	-	-	Low	2010	0	908	-	-	-	-	-	-	-	2.26347	0.918794	2.97678	1.40724	0.0782533	58			0	0	0	0	0	0	0
	U_VS-3662-776-10	3662	0	2010	female	13.1335	1	0	33.01	-	-	-	-	-	-	-	-	-	-	Y	-	-	-	Low	2010	0	3662	-	-	-	-	-	-	-	3.13664	0.829114	2.90382	1.69757	0.232558	66			0	0	0	0	0	0	0
	U_VS-1667-395_10	1667	0	2010	female	48.7693	2	1	-	-	-	-	-	-	-	-	-	-	Y	-	-	-	-	Zero	2010	1	1667	-	-	-	-	-	-	-	3.16132	0.877686	2.80921	1.3932	0.907781	68			0	0	0	0	0	0	0
	U_VS-2391-1057_10	2391	0	2010	female	50.9322	3	0	-	-	-	-	-	-	-	-	-	-	Y	-	-	-	-	Zero	2010	0	2391	-	-	-	-	-	-	-	2.29048	0.547922	1.82871	1.79909	0.661563	56			0	0	0	0	0	0	0
	U_VS-2451-545_10	2451	0	2010	male	6.87474	3	0	-	-	-	-	-	-	-	-	-	-	Y	-	-	-	-	Zero	2010	0	2451	-	-	-	-	-	-	-	3.10569	0.756492	2.69317	1.34314	1.04643	63			0	0	0	0	0	0	0
	U_VS-2472-548_10	2472	0	2010	male	30.1109	3	0	-	-	-	-	-	-	-	-	-	-	Y	-	-	-	-	Zero	2010	0	2472	-	-	-	-	-	-	-	3.00412	0.149322	2.54486	1.67519	0.083312	51			0	0	0	0	0	0	0
	U_VS-2542-558_10	2542	0	2010	female	49.7687	3	0	-	-	-	-	-	-	-	-	-	-	Y	-	-	-	-	Zero	2010	0	2542	-	-	-	-	-	-	-	2.41629	0.621196	2.01627	0.697962	0.500402	49			0	0	0	0	0	0	0
	U_VS-2319-519_10	2319	0	2010	male	39.9179	3	1	-	-	-	-	-	-	-	-	-	-	Y	-	-	-	-	Zero	2010	1	2319	-	-	-	-	-	-	-	2.61123	0.300471	2.0857	1.16701	0.610574	45			0	0	0	0	0	0	0
	U_VS-2623-569_10	2623	0	2010	female	37.4182	3	1	-	-	-	-	-	-	-	-	-	-	Y	-	-	-	-	Zero	2010	1	2623	-	-	-	-	-	-	-	3.47021	2.08864	2.91442	2.40514	1.13241	128			0	0	0	0	0	0	0
	U_VS-2648-575_10	2648	0	2010	male	49.629	3	1	-	-	-	-	-	-	-	-	-	-	Y	-	-	-	-	Zero	2010	1	2648	-	-	-	-	-	-	-	2.845	1.20054	2.37031	1.12279	0	53			0	0	0	0	0	0	0
	U_VS-3095-672_10	3095	0	2010	female	41.4182	3	1	-	-	-	-	-	-	-	-	-	-	Y	-	-	-	-	Zero	2010	1	3095	-	-	-	-	-	-	-	3.07276	0.435676	2.74633	1.25942	0.348832	63			0	0	0	0	0	0	0
	U_VS-1999-443_10	1999	0	2010	male	46.7899	2	0	-	23.14	-	-	-	-	-	-	-	Y	-	-	-	-	-	Y	2010	0	1999	infected	-	-	-	-	-	-	3.0033	0.619367	2.7097	1.46101	0.56342	56			0	0	0	0	0	0	0
	U_VS-5908-974_10	5908	0	2010	female	33.18	2	1	-	-	28.54	-	-	-	-	-	-	-	-	Y	-	-	-	Low	2010	1	5908	-	-	-	-	-	-	-	3.25755	1.23761	2.68487	1.85549	1.0822	64			0	0	0	0	0	0	0
	U_VS-1297-278_10	1297	0	2010	male	16.1752	2	0	-	-	28.8	-	-	-	-	-	-	-	-	Y	-	-	-	Low	2010	0	1297	-	-	-	-	-	-	-	2.92047	0.411799	2.58026	1.27484	0.636375	47			0	0	0	0	0	0	0
	U_VS-1417-302_10	1417	0	2010	female	49.4182	2	0	-	-	28.97	-	-	-	-	-	-	-	-	Y	-	-	-	Low	2010	0	1417	-	-	-	-	-	-	-	2.8172	0.224039	2.39464	1.44472	0.636514	58			0	0	0	0	0	0	0
	U_VS-1460-313_10	1460	0	2010	female	22.1081	2	0	-	-	31.14	-	-	-	-	-	-	-	-	Y	-	-	-	Low	2010	0	1460	-	-	-	-	-	-	-	2.48755	1.42309	1.76248	1.20218	0.36779	54			0	0	0	0	0	0	0
	U_VS-1446-309_10	1446	0	2010	male	38.8556	2	1	-	-	32.64	-	-	-	-	-	-	-	-	Y	-	-	-	Low	2010	1	1446	-	-	-	-	-	-	-	3.2302	0.203778	2.77767	1.57476	0.779961	63			0	0	0	0	0	0	0
	U_VS-916-211_10	916	0	2010	male	44.4189	2	0	-	-	34.14	-	-	-	-	-	-	-	-	Y	-	-	-	Low	2010	0	916	-	-	-	-	-	-	-	3.34604	0.207431	2.95398	1.77978	0.641552	59			0	0	0	0	0	0	0
	U_VS-1590-365	1590	0	2010	female	14.6119	2	0	-	-	34.87	-	-	-	-	-	-	-	-	Y	-	-	-	Low	2010	0	1590	-	-	-	-	-	-	-	3.03067	0.473863	2.57113	1.62468	1.09861	61			0	0	0	0	0	0	0
	U_VS-2454-546_10	2454	0	2010	female	49.7604	3	0	-	-	36.11	-	-	-	-	-	-	-	-	Y	-	-	-	Low	2010	0	2454	-	-	-	-	-	-	-	2.9648	0.277606	2.5438	1.54737	0.134267	51			0	0	0	0	0	0	0
	U_VS-881-1027_10	881	0	2010	female	49.8563	2	1	-	-	45.36	-	-	-	-	-	-	-	-	Y	-	-	-	Low	2010	1	881	-	-	-	-	-	-	-	3.13251	1.02731	2.40237	1.66295	1.54507	77			0	0	0	0	0	0	0
	U_VS-2887-631_10	2887	0	2010	male	5.41547	3	0	30.9	-	-	-	-	-	-	-	-	-	-	Y	-	-	-	Low	2010	0	2887	-	-	-	-	-	-	-	2.01657	1.44768	2.37171	1.38575	0.242726	60			0	0	0	0	0	0	0
	U_VS-2404-540_10	2404	0	2010	male	4.77481	3	0	29.13	-	-	-	-	-	-	-	-	-	-	Y	-	-	-	Low	2010	0	2404	-	-	-	-	-	-	-	2.05403	1.03356	1.90375	1.22734	0.722653	38			0	0	0	0	0	0	0
	U_VS-5963-975_10	5963	0	2010	female	27.9014	3	1	28.68	-	-	-	-	-	-	-	-	-	-	Y	-	-	-	Low	2010	1	5963	-	-	-	-	-	-	-	3.20727	0.834723	2.88869	1.33854	0.693147	58			0	0	0	0	0	0	0
	U_VS-1207-257_10	1207	0	2010	male	4.37782	2	0	28.13	-	-	-	-	-	-	-	-	-	-	Y	-	-	-	Low	2010	0	1207	-	-	-	-	-	-	-	2.91625	0.228939	2.49466	1.28299	0.687092	48			0	0	0	0	0	0	0
	U_VS-813-337-08	813	0	2008	female	49.974	1	0	-	29.51	28.18	-	-	-	-	-	-	-	-	Y	-	-	-	Low	2008	0	813	-	-	-	-	-	-	-	3.73337	1.83876	3.11475	1.81534	1.61805	104			0	0	0	0	0	0	0
	U_VS-908-194-08	908	0	2008	male	11.4168	1	0	-	-	28.3	-	-	-	-	-	-	-	-	Y	-	-	-	Low	2008	0	908	-	-	-	-	-	-	-	2.90412	1.15515	2.51175	1.67432	0.673012	63			0	0	0	0	0	0	0
	U_VS-363-310-08	363	0	2008	male	33.9548	1	0	-	29.11	28.59	-	-	-	-	-	-	-	-	Y	-	-	-	Low	2008	0	363	-	-	-	-	-	-	-	2.93743	1.01804	2.39803	1.6517	0.729871	62			0	0	0	0	0	0	0
	U_VS-2205-924-08	2205	0	2008	male	7.29363	1	0	-	-	28.77	-	-	-	-	-	-	-	-	Y	-	-	-	Low	2008	0	2205	-	-	-	-	-	-	-	2.85772	0.839322	2.18192	1.52611	0.292091	51			0	0	0	0	0	0	0
	U_VS-1480-959-08	1480	0	2008	female	47.4168	1	0	-	-	30.03	-	-	-	-	-	-	-	-	Y	-	-	-	Low	2008	0	1480	-	-	-	-	-	-	-	2.79224	0.0553111	2.29967	1.51778	0.271189	48			0	0	0	0	0	0	0
	U_VS-2821-90-08	2821	0	2008	male	35.3292	1	0	30.46	-	-	-	-	-	-	-	-	-	-	Y	-	-	-	Low	2008	0	2821	-	-	-	-	-	-	-	3.22531	1.65228	2.63655	1.56126	0.925207	73			0	0	0	0	0	0	0
	U_VS-1141-362-08	1141	0	2008	female	13.2293	1	1	28.78	-	-	-	-	-	-	-	-	-	-	Y	-	-	-	Low	2008	1	1141	-	-	-	-	-	-	-	3.14489	1.3037	2.62558	1.52566	1.38066	70			0	0	0	0	0	0	0
	U_VS-420-734-08	420	0	2008	male	5.6564	1	1	28.75	-	-	-	-	-	-	-	-	-	-	Y	-	-	-	Low	2008	1	420	-	-	-	-	-	-	-	2.95447	0.883804	2.44995	1.24699	0.922708	58			0	0	0	0	0	0	0
	U_VS-2992-1064-08	2992	0	2008	female	43.4168	1	1	28.52	-	-	-	-	-	-	-	-	-	-	Y	-	-	-	Low	2008	1	2992	-	-	-	-	-	-	-	2.9882	0.415252	2.53121	1.60925	0.58506	53			0	0	0	0	0	0	0
	U_VS-69-723-08	69	0	2008	male	34.5572	1	1	28.01	-	-	-	-	-	-	-	-	-	-	Y	-	-	-	Low	2008	1	69	-	-	-	-	-	-	-	2.51048	1.22423	1.86024	1.58488	0.693147	53			0	0	0	0	0	0	0
	U_VS-3276-466_08	3276	1	2008	male	12.8816	3	0	-	32.58	-	-	-	-	-	-	-	-	-	Y	-	-	-	Low	2008	0	3276	-	-	-	-	-	-	-	3.07769	0.631494	2.6238	1.38434	0.434944	59			0	0	0	0	0	0	0
	U_VS-5908-1037_08	5908	0	2008	female	33.18	2	1	-	-	28.57	-	-	-	-	-	-	-	-	Y	-	-	-	Low	2008	1	5908	-	-	-	-	-	-	-	3.32222	0.947941	2.87806	1.68302	0.875738	74			0	0	0	0	0	0	0
	U_VS-2855-794_08	2855	0	2008	female	48.846	3	1	-	-	28.6	-	-	-	-	-	-	-	-	Y	-	-	-	Low	2008	1	2855	-	-	-	-	-	-	-	3.10579	1.32706	2.59614	1.57091	0.525453	69			0	0	0	0	0	0	0
	U_VS-1667-521_08	1667	0	2008	female	48.7693	2	1	-	-	29.17	-	-	-	-	-	-	-	-	Y	-	-	-	Low	2008	1	1667	-	-	-	-	-	-	-	3.20597	1.30821	2.8488	1.3714	1.06803	82			0	0	0	0	0	0	0
	U_VS-1337-153_08	1337	0	2008	male	46.9678	2	0	-	-	29.44	-	-	-	-	-	-	-	-	Y	-	-	-	Low	2008	0	1337	-	-	-	-	-	-	-	2.73923	0.756771	2.23443	1.59832	0.210742	65			0	0	0	0	0	0	0
	U_VS-2648-266_08	2648	0	2008	male	49.629	3	1	-	-	31.27	-	-	-	-	-	-	-	-	Y	-	-	-	Low	2008	1	2648	-	-	-	-	-	-	-	3.10875	1.40876	2.45492	1.59402	0.411234	68			0	0	0	0	0	0	0
	U_VS-2391-11_08	2391	0	2008	female	50.9322	3	0	-	-	33.12	-	-	-	-	-	-	-	-	Y	-	-	-	Low	2008	0	2391	-	-	-	-	-	-	-	2.55688	0.954111	2.24075	1.75438	1.03539	56			0	0	0	0	0	0	0
	U_VS-2623-79_08	2623	0	2008	female	37.4182	3	1	-	-	36.27	-	-	-	-	-	-	-	-	Y	-	-	-	Low	2008	1	2623	-	-	-	-	-	-	-	2.69639	1.91916	2.04315	1.58406	1.06122	68			0	0	0	0	0	0	0
	U_VS-3813-35_08	3813	0	2008	female	33.4182	3	0	-	-	37.07	-	-	-	-	-	-	-	-	Y	-	-	-	Low	2008	0	3813	-	-	-	-	-	-	-	3.00928	1.35233	2.5334	1.3323	0.45928	62			0	0	0	0	0	0	0
	U_VS-2472-50_08	2472	0	2008	male	30.1109	3	0	-	-	37.4	-	-	-	-	-	-	-	-	Y	-	-	-	Low	2008	0	2472	-	-	-	-	-	-	-	3.14595	1.07801	2.67338	1.52369	0.369736	64			0	0	0	0	0	0	0
	U_VS-2319-13_08	2319	0	2008	male	39.9179	3	1	-	-	38.3	-	-	-	-	-	-	-	-	Y	-	-	-	Low	2008	1	2319	-	-	-	-	-	-	-	2.93314	2.21541	2.46348	1.0757	1.48254	70			0	0	0	0	0	0	0
	U_VS-2542-69_08	2542	0	2008	female	49.7687	3	0	-	-	39.15	-	-	-	-	-	-	-	-	Y	-	-	-	Low	2008	0	2542	-	-	-	-	-	-	-	2.89426	0.493419	2.4183	1.24629	0.871133	63			0	0	0	0	0	0	0
	U_VS-1972-171_08	1972	0	2008	female	33.2156	2	0	-	-	39.37	-	-	-	-	-	-	-	-	Y	-	-	-	Low	2008	0	1972	-	-	-	-	-	-	-	2.82228	0.140564	2.63951	1.15182	0.865501	49			0	0	0	0	0	0	0
	U_VS-2451-1453_08	2451	0	2008	male	6.87474	3	0	37.52	-	-	-	-	-	-	-	-	-	-	Y	-	-	-	Low	2008	0	2451	-	-	-	-	-	-	-	2.56299	1.94395	2.74416	1.44847	0.111278	64			0	0	0	0	0	0	0
	U_VS-4035-510_08	4035	0	2008	female	21.4182	3	0	33.58	-	34.4	-	-	-	-	-	-	-	-	Y	-	-	-	Low	2008	0	4035	-	-	-	-	-	-	-	3.00701	0.752177	2.56498	1.29011	1.32966	52			0	0	0	0	0	0	0
	U_VS-1625-162_08	1625	0	2008	female	38.9541	2	0	33.57	-	31.15	-	-	-	-	-	-	-	-	Y	-	-	-	Low	2008	0	1625	-	-	-	-	-	-	-	2.55033	1.30327	2.27701	1.73418	0.123929	65			0	0	0	0	0	0	0
	U_VS-5963-44_08	5963	0	2008	female	27.9014	3	1	32.57	29.18	30.83	-	-	-	-	-	-	-	-	Y	-	-	-	Low	2008	1	5963	-	-	-	-	-	-	-	2.73512	0.858741	2.31153	1.32777	1.03952	60			0	0	0	0	0	0	0
[truncated: 1,399 more columns]
