# Supplementary material for: Differential human gut microbiome assemblages during soil-transmitted helminth infections in Indonesia and Liberia
Source: Microbiome. 2018 Feb 28;6:33. doi: 10.1186/s40168-018-0416-5 (PMC6389212; doi:10.1186/s40168-018-0416-5)
Supplement: Supplementary file 3 — Enrichment results, metadata and depths of coverage per genome for the 24 MS samples from Indonesia and Liberia. (XLSX 221 kb) [file 40168_2018_416_MOESM3_ESM.xlsx]

## Sheet: Enrichment Results
Table S3: Enrichment results, metadata and depths of coverage per genome for the 24 MS samples from Indonesia and Liberia.
	Summary		Number of OGs			Higher after curing						Lower after curing
	Main category	Sub category	Higher after curing	Lower after curing		OG ID	P value	Description	Sub category	Main category		OG ID	P value	Description	Sub category	Main category
	Cellular Processes And Signaling	Cell cycle control, cell division, chromosome partitioning	1	1		ENOG410606D	9.3e-13	monovalent cation H antiporter subunit F	Inorganic ion transport and metabolism	Metabolism		ENOG41082X5	4.6e-08	Protein of unknown function, DUF606	Function unknown	Poorly Characterized
		Cell motility	1	1		ENOG4108020	2.4e-08	transcriptional modulator of maze toxin, mazf	Signal transduction mechanisms	Cellular Processes And Signaling		arCOG10983	9.3e-08	NA	Function unknown	Poorly Characterized
		Cell motility / Intracellular trafficking, secretion, and vesicular transport	1	0		arCOG01517	4.6e-08	Hydantoinase oxoprolinase	Amino acid transport and metabolism	Metabolism		ENOG4105UTT	1.5e-07	NA	Function unknown	Poorly Characterized
		Cell wall/membrane/envelope biogenesis	3	1		ENOG41060AW	4.6e-08	Fimbrial protein	Cell motility / Intracellular trafficking, secretion, and vesicular transport	Cellular Processes And Signaling		ENOG4106PAI	2.1e-07	NA	Function unknown	Poorly Characterized
		Defense mechanisms	1	2		ENOG4106CF2	4.6e-08	NA	Function unknown	Poorly Characterized		ENOG4106VBD	1.9e-06	NA	Function unknown	Poorly Characterized
		Intracellular trafficking, secretion, and vesicular transport	1	0		ENOG4106EPN	4.6e-08	NA	Function unknown	Poorly Characterized		ENOG4107U4F	1.9e-06	Fimbrial protein	Function unknown	Poorly Characterized
		Posttranslational modification, protein turnover, chaperones	2	0		ENOG41070SC	4.6e-08	NA	Function unknown	Poorly Characterized		ENOG4106I4W	2.1e-06	Flagellar protein FliS	Cell motility	Cellular Processes And Signaling
		Signal transduction mechanisms	2	2		ENOG410779Q	4.6e-08	NA	Function unknown	Poorly Characterized		ENOG4108C3M	2.3e-06	NA	Function unknown	Poorly Characterized
	Information Storage And Processing	Replication, recombination and repair	4	1		ENOG41086F8	4.6e-08	SNc	Replication, recombination and repair	Information Storage And Processing		ENOG41082PH	8.6e-06	class I peptide chain release factor	Translation, ribosomal structure and biogenesis	Information Storage And Processing
		Translation, ribosomal structure and biogenesis	0	1		ENOG410687U	6.4e-08	NA	Function unknown	Poorly Characterized		ENOG41087D1	1.5e-05	Macrocin-O-methyltransferase (TylF)	Amino acid transport and metabolism	Metabolism
		Transcription	2	5		ENOG4106MZ7	1.6e-07	NA	Function unknown	Poorly Characterized		ENOG4108MSZ	1.9e-05	ABC transporter	Inorganic ion transport and metabolism	Metabolism
	Metabolism	Amino acid transport and metabolism	2	1		ENOG4106J0X	1.2e-05	Phage integrase	Replication, recombination and repair	Information Storage And Processing		arCOG10227	2e-05	NA	Function unknown	Poorly Characterized
		Carbohydrate transport and metabolism	2	0		ENOG4108CSZ	1.5e-05	Part of the twin-arginine translocation (Tat) system that transports large folded proteins containing a characteristic twin-arginine motif in their signal peptide across membranes. TatA could form the protein-conducting channel of the Tat system (By similarity)	Intracellular trafficking, secretion, and vesicular transport	Cellular Processes And Signaling		ENOG41074KJ	2.6e-05	NA	Function unknown	Poorly Characterized
		Coenzyme transport and metabolism	2	0		ENOG4106CYG	3.8e-05	NA	Function unknown	Poorly Characterized		ENOG4106JMR	2.8e-05	PAS fold	Signal transduction mechanisms	Cellular Processes And Signaling
		Energy production and conversion	3	1		ENOG4108B7F	5e-05	NA	Defense mechanisms	Cellular Processes And Signaling		ENOG4107A1U	4.2e-05	NA	Function unknown	Poorly Characterized
		Inorganic ion transport and metabolism	5	4		ENOG4108SEE	6.3e-05	alkyl hydroperoxide reductase Thiol specific antioxidant Mal allergen	Posttranslational modification, protein turnover, chaperones	Cellular Processes And Signaling		ENOG4108U9F	6.4e-05	Transposase	Replication, recombination and repair	Information Storage And Processing
		Lipid transport and metabolism; Secondary metabolites biosynthesis, transport and catabolism	0	1		ENOG4108Z5C	0.00015	Domain of unknown function (DUF385)	Function unknown	Poorly Characterized		ENOG41086R9	6.9e-05	Sugar-specific transcriptional regulator TrmB	Transcription	Information Storage And Processing
		Nucleotide transport and metabolism	1	1		ENOG4108ER3	0.00019	HTH_XRE	Transcription	Information Storage And Processing		ENOG4106XPN	0.0002	NA	Function unknown	Poorly Characterized
		Secondary metabolites biosynthesis, transport and catabolism	1	1		arCOG02992	0.00021	Cupin 2, conserved barrel domain protein	Carbohydrate transport and metabolism	Metabolism		ENOG4108VPU	0.00021	NA	Function unknown	Poorly Characterized
	Poorly Characterized	Function unknown	80	57		ENOG4102TNA	0.00023	Polysulphide reductase, NrfD	Energy production and conversion	Metabolism		ENOG4106A7X	0.00028	NA	Function unknown	Poorly Characterized
						ENOG4106V7E	0.00028	NA	Function unknown	Poorly Characterized		ENOG4108RKS	0.00029	Short-chain dehydrogenase reductase Sdr	Lipid transport and metabolism; Secondary metabolites biosynthesis, transport and catabolism	Metabolism
						ENOG4106JRI	0.00029	NA	Function unknown	Poorly Characterized		ENOG4108F51	0.00059	NA	Function unknown	Poorly Characterized
						ENOG4105X1F	0.00039	electron donor, via FMN and iron-sulfur (Fe-S) centers, to quinones in the respiratory and or the photosynthetic chain. The immediate electron acceptor for the enzyme in this species is believed to be plastoquinone. Couples the redox reaction to proton translocation, and thus conserves the redox energy in a proton gradient. Cyanobacterial NDH-1 also plays a role in inorganic carbon- concentration…	Energy production and conversion	Metabolism		ENOG4108UEI	0.00065	NA	Function unknown	Poorly Characterized
						ENOG4107F6N	0.00044	Inherit from NOG: mj0042 family finger-like	Function unknown	Poorly Characterized		ENOG4107VPT	0.00075	Binding-protein-dependent transport systems, inner membrane component	Inorganic ion transport and metabolism	Metabolism
						ENOG4106X3E	0.0005	NA	Function unknown	Poorly Characterized		ENOG41085DC	0.00075	Methyltransferase	Function unknown	Poorly Characterized
						ENOG41068TE	0.00059	Rare lipoprotein B	Cell wall/membrane/envelope biogenesis	Cellular Processes And Signaling		ENOG4108JKI	0.00075	NA	Function unknown	Poorly Characterized
						ENOG4107HDU	0.00066	Tetr family transcriptional regulator	Transcription	Information Storage And Processing		ENOG4108A1E	0.00091	Putative esterase	Inorganic ion transport and metabolism	Metabolism
						ENOG4107JBF	0.00066	Colicin V production protein	Function unknown	Poorly Characterized		ENOG41073ZJ	0.0011	Type II restriction enzyme HinfI	Defense mechanisms	Cellular Processes And Signaling
						ENOG4106FS8	0.0008	NA	Function unknown	Poorly Characterized		ENOG41066AV	0.0018	Methyltransferase	Secondary metabolites biosynthesis, transport and catabolism	Metabolism
						ENOG4106JJI	0.0009	Pfam:DUF477	Function unknown	Poorly Characterized		ENOG4105T4W	0.0019	Transcriptional regulator	Transcription	Information Storage And Processing
						ENOG4105PJ5	0.00097	Nucleotidyl transferase of unknown function (DUF1814)	Function unknown	Poorly Characterized		ENOG4105MPU	0.003	cytochrome C, class I	Energy production and conversion	Metabolism
						ENOG41078KV	0.001	NA	Function unknown	Poorly Characterized		ENOG41062FG	0.003	NA	Function unknown	Poorly Characterized
						ENOG4108XCE	0.0015	NA	Function unknown	Poorly Characterized		ENOG41072BE	0.0034	NA	Function unknown	Poorly Characterized
						arCOG07707	0.0019	NA	Function unknown	Poorly Characterized		ENOG4106B0Y	0.0035	NA	Function unknown	Poorly Characterized
						ENOG4105W5G	0.0022	NA	Function unknown	Poorly Characterized		ENOG4105HF3	0.0038	NA	Function unknown	Poorly Characterized
						ENOG4105YQA	0.0027	NA	Function unknown	Poorly Characterized		ENOG4107W5S	0.0048	Inherit from COG: ATPase (AAA)	Function unknown	Poorly Characterized
						ENOG4105TGY	0.0032	NA	Function unknown	Poorly Characterized		ENOG41088GK	0.005	NA	Function unknown	Poorly Characterized
						ENOG4107XES	0.0034	ADP-ribosylation crystallin J1	Function unknown	Poorly Characterized		ENOG4107MRT	0.0056	Inherit from NOG: Copper amine oxidase N-terminal domain	Function unknown	Poorly Characterized
						arCOG01101	0.0037	ferritin Dps family protein	Inorganic ion transport and metabolism	Metabolism		ENOG410642D	0.0057	Outer membrane protein-like protein	Cell wall/membrane/envelope biogenesis	Cellular Processes And Signaling
						ENOG4108P2G	0.005	integral membrane protein	Function unknown	Poorly Characterized		ENOG4107F7Z	0.0067	EamA-like transporter family	Function unknown	Poorly Characterized
						ENOG41060G3	0.005	NA	Function unknown	Poorly Characterized		ENOG4108GER	0.0071	NA	Function unknown	Poorly Characterized
						arCOG05890	0.005	NA	Function unknown	Poorly Characterized		ENOG4107U07	0.0084	anaerobic ribonucleoside triphosphate reductase	Nucleotide transport and metabolism	Metabolism
						ENOG4106ZG3	0.005	NA	Function unknown	Poorly Characterized		ENOG410790X	0.011	NA	Function unknown	Poorly Characterized
						ENOG4108NWH	0.005	Inherit from COG: Methyltransferase	Secondary metabolites biosynthesis, transport and catabolism	Metabolism		ENOG4106NF7	0.013	RAMP superfamily	Function unknown	Poorly Characterized
						ENOG4108QNZ	0.005	NA	Function unknown	Poorly Characterized		ENOG4107TVG	0.013	anion-transporting ATPase	Cell cycle control, cell division, chromosome partitioning	Cellular Processes And Signaling
						ENOG4106IAC	0.0056	Curli production assembly/transport component CsgG	Function unknown	Poorly Characterized		ENOG4108XD1	0.013	NA	Function unknown	Poorly Characterized
						ENOG4106IUG	0.0056	Binds to DNA and alters its conformation. May be involved in regulation of gene expression, nucleoid organization and DNA protection (By similarity)	Function unknown	Poorly Characterized		ENOG4106PE0	0.013	Transcriptional regulator, Crp Fnr family	Transcription	Information Storage And Processing
						arCOG10283	0.0062	NA	Function unknown	Poorly Characterized		ENOG4107X5B	0.014	ABC transporter, permease	Defense mechanisms	Cellular Processes And Signaling
						ENOG4105P42	0.007	NA	Function unknown	Poorly Characterized		arCOG01154	0.014	metallophosphoesterase	Function unknown	Poorly Characterized
						arCOG06027	0.0074	Protein of unknown function, DUF488	Function unknown	Poorly Characterized		ENOG410703F	0.015	NA	Function unknown	Poorly Characterized
						ENOG4108ED8	0.0082	Protein of unknown function (DUF2185)	Function unknown	Poorly Characterized		ENOG4106Q84	0.015	Pyridoxamine 5'-phosphate oxidase	Function unknown	Poorly Characterized
						ENOG4105QDI	0.0082	OmpA family	Cell wall/membrane/envelope biogenesis	Cellular Processes And Signaling		ENOG4107FW8	0.015	Inherit from COG: Histidine kinase	Signal transduction mechanisms	Cellular Processes And Signaling
						ENOG410629G	0.0082	NA	Function unknown	Poorly Characterized		arCOG03881	0.018	NA	Function unknown	Poorly Characterized
						ENOG4106581	0.0089	NA	Function unknown	Poorly Characterized		arCOG03560	0.018	Inherit from NOG: Plasmid pRiA4b ORF-3 family protein	Function unknown	Poorly Characterized
						ENOG4105VX7	0.0091	phage baseplate	Function unknown	Poorly Characterized		arCOG09016	0.019	NA	Function unknown	Poorly Characterized
						ENOG4106C4F	0.0095	Protein of unknown function (DUF2730)	Function unknown	Poorly Characterized		ENOG41082B7	0.021	family Transcriptional regulator	Transcription	Information Storage And Processing
						ENOG4105DZV	0.01	Uncharacterized conserved protein (DUF2161)	Function unknown	Poorly Characterized		ENOG41068SX	0.022	Protein of unknown function (DUF3347)	Function unknown	Poorly Characterized
						ENOG4108F3X	0.011	Ion channel	Inorganic ion transport and metabolism	Metabolism		ENOG4108UXM	0.025	Pfam:Transposase_30	Function unknown	Poorly Characterized
						ENOG4105X05	0.012	NA	Function unknown	Poorly Characterized		ENOG410774C	0.026	Phasin protein	Function unknown	Poorly Characterized
						ENOG4105RDU	0.013	NA	Function unknown	Poorly Characterized		ENOG4108Z54	0.026	Hemimethylated DNA binding protein	Function unknown	Poorly Characterized
						ENOG4108IU5	0.013	Diguanylate cyclase and metal dependent phosphohydrolase	Signal transduction mechanisms	Cellular Processes And Signaling		ENOG41072SV	0.027	NA	Function unknown	Poorly Characterized
						ENOG410735E	0.014	NA	Function unknown	Poorly Characterized		ENOG41090AG	0.027	Bacteriophage protein	Function unknown	Poorly Characterized
						ENOG41063GU	0.014	NA	Function unknown	Poorly Characterized		ENOG4108X4Y	0.029	germination protein	Function unknown	Poorly Characterized
						ENOG4107XJ1	0.014	Protein of unknown function, DUF606	Function unknown	Poorly Characterized		ENOG4106SP0	0.03	Putative cell wall binding repeat	Function unknown	Poorly Characterized
						ENOG4106B4V	0.015	PBS lyase HEAT-like repeat domain protein	Energy production and conversion	Metabolism		ENOG4107DZT	0.031	NA	Function unknown	Poorly Characterized
						ENOG4106P6M	0.015	NA	Function unknown	Poorly Characterized		ENOG4107AW5	0.032	NA	Function unknown	Poorly Characterized
						ENOG410763W	0.015	NA	Function unknown	Poorly Characterized		ENOG4105KAT	0.035	Sporulation and spore germination	Function unknown	Poorly Characterized
						ENOG4108I3P	0.015	NUDIX domain	Nucleotide transport and metabolism	Metabolism		ENOG4106JQC	0.035	NA	Function unknown	Poorly Characterized
						ENOG41080F3	0.016	transposase IS116 IS110 IS902 family protein	Replication, recombination and repair	Information Storage And Processing		ENOG41060MJ	0.036	NA	Function unknown	Poorly Characterized
						ENOG4106W61	0.018	Rubredoxin-like zinc ribbon domain (DUF35_N)	Function unknown	Poorly Characterized		ENOG4105J5K	0.037	Polyketide cyclase / dehydrase and lipid transport	Function unknown	Poorly Characterized
						ENOG4106GIG	0.019	NA	Function unknown	Poorly Characterized		ENOG4106Y1X	0.039	NA	Function unknown	Poorly Characterized
						ENOG4107CW6	0.019	NA	Function unknown	Poorly Characterized		ENOG4108E4T	0.039	NA	Function unknown	Poorly Characterized
						ENOG4108UMG	0.019	alkyl hydroperoxide reductase Thiol specific antioxidant Mal allergen	Posttranslational modification, protein turnover, chaperones	Cellular Processes And Signaling		ENOG4107NW3	0.042	NA	Function unknown	Poorly Characterized
						ENOG4105X12	0.02	ParA-like protein	Cell cycle control, cell division, chromosome partitioning	Cellular Processes And Signaling		ENOG41088PN	0.042	abc-type nitrate sulfonate bicarbonate transport	Inorganic ion transport and metabolism	Metabolism
						ENOG4107F3W	0.021	NA	Function unknown	Poorly Characterized		ENOG4108UP2	0.042	activator of Hsp90 ATPase 1 family protein	Function unknown	Poorly Characterized
						ENOG4108BTH	0.021	FlgN protein	Cell motility	Cellular Processes And Signaling		ENOG4108BGK	0.043	NA	Function unknown	Poorly Characterized
						ENOG41086U4	0.022	17 kDa surface antigen	Cell wall/membrane/envelope biogenesis	Cellular Processes And Signaling		arCOG09583	0.046	NA	Function unknown	Poorly Characterized
						ENOG4107KYY	0.022	tetratricopeptide	Function unknown	Poorly Characterized		ENOG4107EVV	0.048	Bacterial regulatory proteins, lacI family	Transcription	Information Storage And Processing
						arCOG03310	0.023	Catalase (EC 1.11.1.6)	Inorganic ion transport and metabolism	Metabolism		ENOG4108E36	0.048	NA	Function unknown	Poorly Characterized
						ENOG4105JSJ	0.024	NA	Function unknown	Poorly Characterized		ENOG41071GX	0.05	NA	Function unknown	Poorly Characterized
						ENOG4106C85	0.024	NA	Function unknown	Poorly Characterized
						ENOG410628Z	0.024	NA	Function unknown	Poorly Characterized
						ENOG4107U46	0.025	Oxidoreductase domain-containing protein	Function unknown	Poorly Characterized
						ENOG41081AN	0.026	Inherit from COG: hicB family	Function unknown	Poorly Characterized
						ENOG4106FVX	0.027	NA	Function unknown	Poorly Characterized
						ENOG4108EK2	0.027	NHL repeat	Function unknown	Poorly Characterized
						ENOG4105QT1	0.03	CGNR zinc finger	Function unknown	Poorly Characterized
						ENOG410764C	0.03	NA	Function unknown	Poorly Characterized
						arCOG09361	0.03	NA	Function unknown	Poorly Characterized
						ENOG4106Q2R	0.03	NA	Function unknown	Poorly Characterized
						ENOG410750C	0.03	NA	Function unknown	Poorly Characterized
						ENOG4107JDC	0.03	NA	Function unknown	Poorly Characterized
						ENOG41071PX	0.031	NA	Function unknown	Poorly Characterized
						arCOG07960	0.034	NA	Function unknown	Poorly Characterized
						ENOG41070KG	0.035	NA	Function unknown	Poorly Characterized
						ENOG4105VUI	0.035	NA	Function unknown	Poorly Characterized
						ENOG4107TT7	0.035	Efflux transporter rnd family, mfp subunit	Inorganic ion transport and metabolism	Metabolism
						ENOG410643B	0.036	Domain of unknown function (DUF1858)	Function unknown	Poorly Characterized
						ENOG4106HP9	0.036	Terminase small subunit	Function unknown	Poorly Characterized
						ENOG4107AH2	0.036	NA	Function unknown	Poorly Characterized
						ENOG4107CID	0.036	NA	Function unknown	Poorly Characterized
						ENOG4107I94	0.036	biosynthesis protein	Coenzyme transport and metabolism	Metabolism
						ENOG4106GC9	0.037	NA	Function unknown	Poorly Characterized
						ENOG4108W49	0.037	Pfam:Transposase_11	Replication, recombination and repair	Information Storage And Processing
						ENOG4107NW8	0.037	NA	Function unknown	Poorly Characterized
						ENOG4108XJT	0.039	NA	Function unknown	Poorly Characterized
						ENOG410659P	0.041	NA	Function unknown	Poorly Characterized
						ENOG4105MBR	0.042	gumn family	Function unknown	Poorly Characterized
						ENOG410719V	0.042	NA	Function unknown	Poorly Characterized
						ENOG4108TX0	0.044	bilin biosynthesis protein CpeZ	Coenzyme transport and metabolism	Metabolism
						ENOG4105IZ8	0.046	Plasmid Encoded RepA Protein	Function unknown	Poorly Characterized
						ENOG4105D6M	0.048	Phosphoglucomutase Phosphomannomutase	Carbohydrate transport and metabolism	Metabolism
						ENOG4107ZWT	0.048	protein with cbs domains	Function unknown	Poorly Characterized
						ENOG4108IYI	0.05	Catalyzes the gamma-elimination of phosphate from L- phosphohomoserine and the beta-addition of water to produce L- threonine (By similarity)	Amino acid transport and metabolism	Metabolism

## Sheet: Metadata and expression data
	Table S3: Enrichment results, metadata and depths of coverage per genome for the 24 MS samples from Indonesia and Liberia.
	Sample Information							Accession	qPCR CT Threshold		Formol-ether / qPCR	Label				Bacteria
									Ascaris lumbricoides	Necator americanus	Trichuris trichiura	Ascaris lumbricoides	Necator americanus	Trichuris trichiura	Any	Eubacterium rectale ATCC 33656	Prevotella copri DSM 18205	Eubacterium biforme DSM 3989	Faecalibacterium prausnitzii M21/2	Methanobrevibacter smithii ATCC 35061	Catenibacterium mitsuokai DSM 15897	Ruminococcus sp. 5_1_39BFAA	Eubacterium eligens ATCC 27750	Collinsella aerofaciens ATCC 25986	Bifidobacterium adolescentis L2-32	Dorea formicigenerans ATCC 27755	Faecalibacterium prausnitzii A2-165	Lactobacillus ruminis ATCC 25644	Dorea longicatena DSM 13814	Roseburia inulinivorans DSM 16841	Streptococcus infantarius subsp. infantarius ATCC BAA-102	Ruminococcus obeum ATCC 29174	Streptococcus salivarius SK126	Butyrivibrio crossotus DSM 2876	Coprococcus comes ATCC 27758	Ruminococcus lactaris ATCC 29176	Subdoligranulum variabile DSM 15176	Coprococcus eutactus ATCC 27759	Eubacterium hallii DSM 3353	Klebsiella pneumoniae subsp. rhinoscleromatis ATCC 13884	Bacteroides pectinophilus ATCC 43243	Bifidobacterium pseudocatenulatum DSM 20438	Clostridium sp. SS2/1	Roseburia intestinalis L1-82	Clostridium nexile DSM 1787	Eubacterium siraeum DSM 15702	Escherichia coli 042	Clostridium sp. L2-50	Clostridium bartlettii DSM 16795
	ID		Individual #	Country	Year	Village	Treatment									Bacteria	Bacteria	Bacteria	Bacteria	Archaea	Bacteria	Bacteria	Bacteria	Bacteria	Bacteria	Bacteria	Bacteria	Bacteria	Bacteria	Bacteria	Bacteria	Bacteria	Bacteria	Bacteria	Bacteria	Bacteria	Bacteria	Bacteria	Bacteria	Bacteria	Bacteria	Bacteria	Bacteria	Bacteria	Bacteria	Bacteria	Bacteria	Bacteria	Bacteria
	3145-837	3145	2	Indonesia	2008	B	Treated	SAMN07688536	-	-	Y	-	-	Y	HIGH	0.852656	1.56955	2.38442	0.291216	0.037141	1.86533	0.590764	1.85445	2.30989	1.35013	1.05523	0.24892	0.00766092	0.623998	0.248319	0.00601709	0.729846	0.648617	0.690993	0.501185	0.209789	0.213002	0.0383679	0.136834	0.408508	0.133838	0.442485	0.156379	0.103855	0.100663	0.120144	0.0103976	0.0429163	0.145908
	4218-901	4218	10	Indonesia	2008	B	Placebo	SAMN07688528	27.11	-	-	Y	-	-	HIGH	0.864477	0.368276	1.89634	0.570314	0.69784	1.25078	3.3573	0.171199	0.507967	0.367196	0.794131	0.240592	0.0364029	1.27835	0.113399	0.00783849	0.434811	0.0553461	0.0290631	0.329875	0.236545	0.435912	0.0475625	0.194523	0.00205044	0.0678603	1.05277	0.181587	0.0694857	0.100497	0.0372575	1.07854	0.0355382	0.00643748
	1540-523	1540	4	Indonesia	2008	A	Placebo	SAMN07688525	28.28	29.73	Y	-	LOW	Y	HIGH	2.11421	4.60505	0.28813	0.212834	0.00725118	0.563566	0.279313	0.0526252	0.994899	0.913996	0.0976315	0.249492	2.14433	0.0414151	0.0267844	0.000983399	0.057873	0.134136	0.0258604	0.0372587	0.0320845	0.0534043	0.0167111	0.0329089	0.000865263	0.0375823	0.0351514	0.0154319	0.0358515	0.030776	0.00421078	0.000532767	0.0110001	0.00161472
	1506-127	1506	8	Indonesia	2008	A	Treated	SAMN07688537	-	23.71	Y	-	Y	Y	HIGH	0.940101	2.8854	3.03717	1.66073	0.00633776	1.11475	0.344866	1.40447	1.64271	0.0673773	0.507565	1.38197	2.34654	0.817141	0.325919	0.14331	0.280782	0.506815	0.676748	0.135789	0.276226	0.177799	0.0446623	0.166908	0.234708	0.069198	0.00354	0.0459739	0.0750328	0.0722541	0.225877	0.00434812	0.109601	0.358269
	1592-169	1592	7	Indonesia	2008	A	Treated	SAMN07688539	29.19	25.16	-	LOW	Y	-	HIGH	1.89586	1.75872	1.72473	1.56045	0.156245	0.307003	0.321382	0.428512	1.01567	0.00197099	0.334982	0.380873	0.182073	0.315323	0.269154	0.525949	0.27261	0.329639	0.0716359	0.101459	0.190076	0.124053	0.145512	0.0851351	0.0184541	0.0906089	0.0277555	0.0294283	0.086935	0.0801668	0.0234119	0.120184	0.0548844	0.0208098
	1540-350	1540	4	Indonesia	2010	A	Placebo	SAMN07688530	22.17	25.82	Y	Y	Y	Y	HIGH	1.00084	0.0342791	0.710952	0.280412	1.94579	1.46688	0.477933	0.265496	0.315257	0.101938	0.225506	0.190853	1.42375	0.472502	0.0804009	0.00709603	0.742648	0.00138721	0.0945822	0.179668	0.210272	0.10506	0.0744754	0.110054	0.502678	0.041957	0.0108232	0.0334907	0.0473664	0.0432412	0.350258	0.048698	0.0337459	0.0116467
	1686-403	1686	5	Indonesia	2010	A	Placebo	SAMN07688522	-	27.22	-	-	Y	-	HIGH	0.529454	0.192073	4.35873	0.593257	1.24798	1.95519	3.43812	0.153663	1.58927	2.70593	2.48909	0.351344	0.0207165	1.24265	0.181817	0.00506216	1.20908	0.162238	0.134385	0.829409	0.208736	0.498541	0.0619954	0.227361	0.0337828	0.0838816	0.0743353	0.377366	0.0828134	0.124017	0.0285196	0.0177577	0.0458489	0.0877339
	1226-705	1226	6	Indonesia	2008	A	Treated	SAMN07688523	-	26.02	-	-	Y	-	HIGH	5.30059	1.77823	1.20731	0.956208	0.00180204	1.73121	0.869825	0.296273	0.291046	2.06242	0.986818	0.502317	0.469334	0.280182	0.222948	0.00646721	0.333871	3.55898	0.091522	0.423187	0.071292	0.351318	0.144001	0.110871	0.000464013	0.112726	0.163216	0.283554	0.08245	0.0944951	0.0284067	0	0.0426332	0.0588359
	3059-665	3059	3	Indonesia	2010	B	Placebo	SAMN07688534	27.05	25.31	Y	Y	Y	Y	HIGH	10.489	1.38546	2.37998	0.204383	0.118748	1.16698	0.465021	0.187003	0.600292	0.596703	0.646869	0.0900604	1.30728	0.23363	0.439578	0.00414866	0.565601	0.330765	0.0970786	0.142909	0.100176	0.0901672	0.0687582	0.094001	0.518729	0.175433	0.0196345	0.0240364	0.168758	0.165633	0.00508303	0.148061	0.0245355	0.0916154
	1590-529	1590	9	Indonesia	2008	A	Placebo	SAMN07688538	26.8	27.75	-	Y	Y	-	HIGH	2.63941	0.56352	2.41789	0.199738	0.692658	3.22086	1.2816	0.165291	0.294185	0.000645895	1.53945	0.209208	0.00769058	0.864576	0.299844	0.00150856	0.563701	0.0155389	0.0813638	0.202222	0.126428	0.118252	0.306629	0.183521	0.00925777	0.0903637	0.00215483	0.0433104	0.0799089	0.0926186	0.0489411	0.0447956	0.0467005	0.0225205
	3059-508	3059	3	Indonesia	2008	B	Placebo	SAMN07688540	-	27.34	-	-	Y	-	HIGH	1.53747	6.86089	1.12806	0.5498	0.0159056	0.156406	0.13587	0.0660282	0.801628	0.661333	0.139151	0.186455	3.34276	0.199294	0.0660475	0.00293982	0.117429	0.100513	0.0228256	0.0784334	0.115993	0.0322752	0.0104983	0.0461474	0.0475145	0.0389723	0.0214749	0.0177004	0.0358178	0.056462	0.0018139	0.0305832	0.0102021	0.0988633
	1686-548	1686	5	Indonesia	2008	A	Placebo	SAMN07688532	28.69	27.52	-	LOW	Y	-	HIGH	9.96834	4.15153	0.252893	2.13384	0.0084267	0.524556	0.210138	1.1261	0.328625	0.0413588	0.292757	0.779051	0.0263781	0.212944	0.459208	0.000867763	0.101063	0.213501	0.0955017	0.0984329	0.153857	0.0540046	0.126468	0.0825154	0.000698954	0.0716679	0.0962112	0.0292249	0.0830069	0.0316947	0.00571394	0.000298802	0.0268464	0.0252231
	4218-876	4218	10	Indonesia	2010	B	Placebo	SAMN07688527	29.83	-	-	LOW	-	-	LOW	0.0434823	0.0853781	2.08473	0.323433	2.87673	2.43591	2.73067	0.0418308	1.65899	0.346161	0.18734	0.224594	0.00882383	0.869826	0.0913969	2.54141	0.583279	0.04307	0.084926	0.245392	0.0731639	0.511662	0.0599114	0.221609	0.00147535	0.0566288	0.312685	0.0552098	0.0522882	0.078081	0.0438683	0.0248716	0.0365471	0.0820898
	1651-541	1651	1	Indonesia	2008	A	Treated	SAMN07688535	31.12	34.8	-	LOW	LOW	-	LOW	7.41038	0.421095	0.564608	0.427136	4.17917	1.35195	0.45314	0.23307	0.220422	0.955656	1.24004	0.346966	0.0208836	0.339644	0.5335	0.00453374	0.679141	0.00329494	0.168299	0.871083	0.306697	0.352244	0.141156	0.177711	0.00647887	0.180565	0.116645	0.70142	0.23457	0.214038	0.115756	0.00584953	0.0644508	0.00953063
	1590-365	1590	9	Indonesia	2010	A	Placebo	SAMN07688533	-	34.87	-	-	LOW	-	LOW	0.16586	0.502258	5.61151	0.208144	10.77	2.15032	1.57792	1.28922	0.504482	0	0.94304	0.207435	0.00755245	0.730573	0.200729	0.0244275	0.757335	0.00215542	0.229241	0.461881	0.171882	0.330761	0.72326	0.16687	0.336965	0.319684	0	0.0689171	0.117491	0.134466	0.503971	0.0190307	0.0850448	0.0221986
	1592-367	1592	7	Indonesia	2010	A	Treated	SAMN07688541	-	-	-	-	-	-	NONE	4.47747	5.22015	0.849759	3.89627	0.00657441	0.119137	0.229658	4.0154	0.129176	0.0110317	0.176751	0.807241	0.167843	0.202617	0.364021	0.288286	0.15721	0.0805668	0.364947	0.155556	0.186893	0.0681571	0.0255771	0.0640623	0.29872	0.139799	0.0860445	0.0458927	0.108961	0.0564967	0.00920964	0.000873496	0.0944166	0.0604457
	1506-333	1506	8	Indonesia	2010	A	Treated	SAMN07688531	-	-	-	-	-	-	NONE	2.4245	2.51828	4.65199	0.626619	0.232341	0.60429	0.553494	4.37036	0.496537	0.024047	0.468728	0.535134	0.181346	0.527061	0.207956	1.53097	0.661709	0.191641	2.12833	0.339635	0.215133	0.148792	0.053573	0.191486	0.00276855	0.189699	0.0305567	0.0849087	0.127789	0.115954	0.113114	0.00197241	0.27477	0.140808
	3145-692	3145	2	Indonesia	2010	B	Treated	SAMN07688526	-	-	-	-	-	-	NONE	2.35413	2.01425	1.79755	0.424368	0.680682	1.10869	0.521088	0.917866	1.10657	0.730195	0.476069	0.294858	0.0410193	0.149465	0.163169	0.00464894	0.556514	0.454276	0.154606	0.19506	0.970358	0.367854	0.0356057	0.111836	0.364039	0.10697	0.0357333	0.0449171	0.0795187	0.0859985	0.0838742	0.145805	0.112065	0.0915166
	1651-391	1651	1	Indonesia	2010	A	Treated	SAMN07688524	-	-	-	-	-	-	NONE	3.6107	0.0597058	0.833084	1.27934	2.63482	1.65381	0.846329	1.90416	0.299359	0.376778	0.717047	1.87159	0.202196	0.457568	4.23708	0	0.523644	0.029972	0.394571	0.8286	0.321336	0.263551	0.212318	0.156558	0.00600082	0.46639	0.146732	0.12443	0.263677	0.174268	0.0894231	0.0134891	0.178756	0.00521814
	1226-261	1226	6	Indonesia	2010	A	Treated	SAMN07688529	-	-	-	-	-	-	NONE	2.23233	1.25152	0.406354	1.72017	0.000611347	0.677577	0.569022	0.403357	1.83298	5.33776	0.248351	1.44781	1.55748	0.14219	0.579221	0	0.342697	0.141331	0.0725192	0.126718	0.102496	0.203594	0.592882	0.11353	0.128103	0.146237	0.171074	0.0472417	0.170038	0.095664	0.0387193	0.0276416	0.0477666	0.036089
	P610129-1	P610129	-	Liberia	-	-	NA	SAMN07688545	23.21	25.28	25.63	Y	Y	Y	HIGH	0.499628	5.49505	1.34962	0.903373	0	0.376181	0.664343	0.0647301	1.12305	0	0.382191	0.587615	0.0153935	0.554402	1.10125	4.19837	0.120177	2.59771	0.0344133	0.228534	0.0537817	0.0643187	0.0117294	0.125213	0.178338	0.0304207	0	0.0262714	0.0409939	0.0393393	0.00702214	0.0178298	0.0167885	0
	P610119-1	P610119	-	Liberia	-	-	NA	SAMN07688544	-	27.94	-	-	Y	-	HIGH	0.874575	4.41621	0.733658	5.63942	0.123484	0.529511	1.49426	0.535077	0.675748	0	0.416354	1.54856	0.00415735	0.246175	0.363704	1.42449	0.422301	0.0104908	0.0443453	0.195118	0.114731	0.161555	0.855291	0.816984	0.0284597	0.0446671	0	0.155522	0.0446145	0.0553789	0.0170953	0.0183198	0.136542	0.0136618
	P610052-1	P610052	-	Liberia	-	-	NA	SAMN07688542	26.15	-	-	Y	-	-	HIGH	7.05529	1.97495	0.98603	2.44166	0.894415	0.187166	1.19802	0.106506	0.720368	0	0.447931	0.93846	0.00837291	0.584359	0.296361	0.00365001	0.548329	0.00178964	1.29651	0.288513	0.427335	0.120068	0.118166	0.220842	0.000966205	0.151198	0	0.187032	0.156741	0.084824	0.0876501	0.0325585	0.0629494	0.166268
	P610096-1	P610096	-	Liberia	-	-	NA	SAMN07688543	24.41	29.96	25.2	Y	Y	Y	HIGH	0.256461	9.4361	0.500183	1.66965	0.0713861	0.393465	0.664306	0.322233	0.789364	0.164575	0.394992	0.842994	0.00365358	0.314869	0.269797	0.267925	0.227133	0.00304724	2.09412	0.165119	0.0731356	0.101756	0.288938	0.232907	0.0179385	0.0549726	0.010682	0.027618	0.208516	0.0416076	0.110552	0.0108696	0.0599471	0.061976
[truncated: 584 more columns]
