# Supplementary material for: Differential human gut microbiome assemblages during soil-transmitted helminth infections in Indonesia and Liberia
Source: Microbiome. 2018 Feb 28;6:33. doi: 10.1186/s40168-018-0416-5 (PMC6389212; doi:10.1186/s40168-018-0416-5)
Supplement: Supplementary file 4 — qPCR primers used to test for STH presence (XLSX 39 kb) [file 40168_2018_416_MOESM4_ESM.xlsx]

## Sheet: S4 Primers
	Table S4: qPCR primers used to test for STH presence
	Reference	Species	Target	Dye	MGB-probe	Quencher	Forward 5'-3'	Reverse 5'-3'	Acc #	Remarks
	Mejia et al. 2013 AJTMH	Necator americanus	ITS-2	NED	CTGTACTACGCATTGTATAC	MGBNFQ	CTGTTTGTCGAACGGTACTTGC	ATAACAGCGTGCACATGTTGC	AJ001599.1
	Mejia et al. 2013 AJTMH	Ancylostoma duodenale	ITS-2	6FAM	ATCGTTTACCGACTTTAG	MGBNFQ	GAATGACAGCAAACTCGTTGTTG	ATACTAGCCACTGCCGAAACGT	EU344797.1
	Mejia et al. 2013 AJTMH	Trichuris trichiura	ITS-1	TET	TTGGCTCGTAGGTCGTT	MGBNFQ	TCCGAACGGCGGATCA	CTCGAGTGTCACGTCGTCCTT	FM991956.1
	Mejia et al. 2013 AJTMH	Ascaris lumbricoides	ITS-1	6FAM	GAGCCACATAGTAAATT	MGBNFQ	TGCACATAAGTACTATTTGCGCGTAT	CCGCCGACTGCTATTACATCA	AB571301.1
	Ten Hove et al. 2008 TRSTMH	Schistosoma mansoni	cytochrome c oxidase	6FAM	AGGTTCAGGTGG/ZEN/GTGTGTTACGAA	31ABkFQ	TGTGGGAGTCTTTGGTTGTT	CAACATGACTGGGAACAGGA	AF101196.1	Newly designed primers/probe based on this paper
