# Supplementary material for: Differential human gut microbiome assemblages during soil-transmitted helminth infections in Indonesia and Liberia
Source: Microbiome. 2018 Feb 28;6:33. doi: 10.1186/s40168-018-0416-5 (PMC6389212; doi:10.1186/s40168-018-0416-5)
Supplement: Supplementary file 5 — Enrichment of bacterial taxa among Ascaris and helminth-infected samples, according to LEfSe results. (XLSX 788 kb) [file 40168_2018_416_MOESM5_ESM.xlsx]

## Sheet: S5 LEFSE results
	Table S5 - Enrichment of bacterial taxa among Ascaris and helminth-infected samples, according to LEfSe results.
								Liberia																														Indonesia
	Terminal Taxa	Full Phylogeny						Ascaris Egg counting - Infected vs Zero						Any helminth Egg counting - Infected vs Zero						Ascaris qPCR - Infected vs Zero						Necator qPCR - Infected vs Zero						Any Helminth qPCR - Infected vs Zero						Any helminth qPCR - Infected vs Zero						2008 - 2010 - Treated - Never Infected (Treatment Effect)
		Kingdom	Phylum	Class	Order	Family	Genus	Infected: Avg. Normalized Abundance	Uninfected: Avg. Normalized Abundance	Log2 Fold Change	Higher in Group	Significantly higher in group (min LEfSe effect size 2.0)	Adjusted P value	Infected: Avg. Normalized Abundance	Uninfected: Avg. Normalized Abundance	Log2 Fold Change	Higher in Group	Significantly higher in group (min LEfSe effect size 2.0)	Adjusted P value	Infected: Avg. Normalized Abundance	Uninfected: Avg. Normalized Abundance	Log2 Fold Change	Higher in Group	Significantly higher in group (min LEfSe effect size 2.0)	Adjusted P value	Infected: Avg. Normalized Abundance	Uninfected: Avg. Normalized Abundance	Log2 Fold Change	Higher in Group	Significantly higher in group (min LEfSe effect size 2.0)	Adjusted P value	Infected: Avg. Normalized Abundance	Uninfected: Avg. Normalized Abundance	Log2 Fold Change	Higher in Group	Significantly higher in group (min LEfSe effect size 2.0)	Adjusted P value	Infected: Avg. Normalized Abundance	Uninfected: Avg. Normalized Abundance	Log2 Fold Change	Higher in Group	Significantly higher in group (min LEfSe effect size 2.0)	Adjusted P value	2008: Avg. Normalized Abundance	2010: Avg. Normalized Abundance	Log2 Fold Change (10^-8 added to each side to avoid zero)	Higher in group	Significant differential abundance	Adjusted P value (only for LDA > 2)
												31						31						79						58						85						54						26
276	Olsenella (Genus)	Bacteria	Actinobacteria	Actinobacteria	Coriobacteriales	Coriobacteriaceae	Olsenella	0.00711348	0.000751273	3.24313	Infected	Infected	0.0292206	0.00414529	0.000751273	2.46405	Infected	Infected	0.0299221	0.00405211	0.000535914	2.91858	Infected	Infected	0.000248931	0.00128972	0.000535911	-1.26699	Uninfected	Infected	0.0291065	0.00318154	0.000535914	2.56963	Infected	Infected	6.86888e-05	0.0195532	0.0137991	0.502829	Infected	Infected	0.0511446	0.00618305	0.00754632	0.287454	2010	-	0.307979
231	Parabacteroides (Genus)	Bacteria	Bacteroidetes	Bacteroidia	Bacteroidales	Porphyromonadaceae	Parabacteroides	0.00270496	0.0045623	-0.754153	Uninfected	-	0.951739	0.00235686	0.0045623	-0.952891	Uninfected	-	0.856544	0.0024909	0.00336157	-0.432465	Uninfected	-	0.0977729	0.00196584	0.00336157	-0.773989	Uninfected	-	0.606468	0.00203306	0.00336157	-0.72548	Uninfected	-	0.313586	0.00049513	0.00100665	-1.02366	Uninfected	-	0.399428	0.00113285	0.000584668	-0.954253	2008	-	0.937808
113	Porphyromonadaceae (Family)	Bacteria	Bacteroidetes	Bacteroidia	Bacteroidales	Porphyromonadaceae		0.00444232	0.00554875	-0.320847	Uninfected	-	0.855922	0.00389826	0.00554875	-0.50933	Uninfected	-	0.828263	0.00423579	0.00417948	0.0193087	Infected	-	0.0977729	0.0043809	0.00417948	-0.0679044	Uninfected	-	0.116699	0.00402513	0.00417948	-0.0542849	Uninfected	-	0.0666111	0.000715973	0.00132656	-0.889705	Uninfected	-	-	0.00178217	0.00091752	-0.957815	2008	-	0.67376
475	Bacteroidaceae (Family)	Bacteria	Bacteroidetes	Bacteroidia	Bacteroidales	Bacteroidaceae		0.00250734	0.00755533	-1.59133	Uninfected	-	0.467671	0.00201643	0.00755533	-1.90569	Uninfected	-	0.205718	0.00467841	0.0115849	-1.30815	Uninfected	-	0.445413	0.00762486	0.0115849	-0.603463	Uninfected	-	0.0918238	0.00541538	0.0115849	-1.09711	Uninfected	-	0.234483	0.00357237	0.00806994	-1.17567	Uninfected	Uninfected	0.0465298	0.0129754	0.00307923	-2.07514	2008	-	0.380738
777	Synergistetes (Phylum)	Bacteria	Synergistetes					0.000204776	4.0873e-05	2.32454	Infected	-	0.500555	0.000149898	4.0873e-05	1.8745	Infected	-	0.501552	0.000129837	2.02311e-05	2.68145	Infected	-	0.170613	0.00010532	2.02318e-05	-2.38008	Uninfected	-	0.0291606	0.00011683	2.02311e-05	2.52917	Infected	-	0.0864221	0.000109128	9.64136e-05	0.178694	Infected	-	0.868278	0.000159738	7.64921e-05	-1.06223	2008	-	0.137112
721	Synergistia (Class)	Bacteria	Synergistetes	Synergistia				0.000204776	4.0873e-05	2.32454	Infected	-	0.500555	0.000149898	4.0873e-05	1.8745	Infected	-	0.501552	0.000129837	2.02311e-05	2.68145	Infected	-	0.170613	0.00010532	2.02318e-05	-2.38008	Uninfected	-	0.0291606	0.00011683	2.02311e-05	2.52917	Infected	-	0.0864221	0.000109128	9.64136e-05	0.178694	Infected	-	0.868278	0.000159738	7.64921e-05	-1.06223	2008	-	0.137112
635	Synergistales (Order)	Bacteria	Synergistetes	Synergistia	Synergistales			0.000204776	4.0873e-05	2.32454	Infected	-	0.500555	0.000149898	4.0873e-05	1.8745	Infected	-	0.501552	0.000129837	2.02311e-05	2.68145	Infected	-	0.170613	0.00010532	2.02318e-05	-2.38008	Uninfected	-	0.0291606	0.00011683	2.02311e-05	2.52917	Infected	-	0.0864221	0.000109128	9.64136e-05	0.178694	Infected	-	0.868278	0.000159738	7.64921e-05	-1.06223	2008	-	0.137112
722	Bacteroides (Genus)	Bacteria	Bacteroidetes	Bacteroidia	Bacteroidales	Bacteroidaceae	Bacteroides	0.00183773	0.00743469	-2.01634	Uninfected	-	0.226104	0.00151436	0.00743469	-2.29556	Uninfected	-	0.0600994	0.00424783	0.0114998	-1.4368	Uninfected	-	0.829013	0.00723065	0.0114998	-0.669408	Uninfected	-	0.146583	0.00509967	0.0114998	-1.17313	Uninfected	-	0.448077	0.00356315	0.00787587	-1.14428	Uninfected	-	0.0641433	0.0129754	0.00307379	-2.07769	2008	-	0.360376
637	Pseudoflavonifractor (Genus)	Bacteria	Firmicutes	Clostridia	Clostridiales	Ruminococcaceae	Pseudoflavonifractor	0.00108446	0.00116296	-0.100823	Uninfected	-	0.855922	0.000834191	0.00116296	-0.479343	Uninfected	-	0.278076	0.00096165	0.00089416	0.104979	Infected	-	0.604234	0.00109106	0.000894159	-0.287132	Uninfected	-	0.497122	0.000925029	0.00089416	0.0489656	Infected	-	0.90985	0.00186196	0.000535411	1.79808	Infected	Infected	0.0383463	0.000579254	0.000585342	0.0150839	2010	-	-
840	Clostridiales_Unclassified (Order)	Bacteria	Firmicutes	Clostridia	Clostridiales_Unclassified			0.0123825	0.0120983	0.0334979	Infected	-	0.275973	0.0124448	0.0120983	0.0407435	Infected	-	0.158526	0.0123307	0.00823996	0.581544	Infected	-	0.0719039	0.018808	0.00823996	-1.19064	Uninfected	-	0.271119	0.0146326	0.00823996	0.828474	Infected	Infected	0.0314504	0.0207933	0.0266615	-0.358643	Uninfected	-	0.186384	0.0267005	0.0353052	0.403017	2010	-	0.571847
439	Lachnospiraceae_Unclassified (Family)	Bacteria	Firmicutes	Clostridia	Clostridiales	Lachnospiraceae_Unclassified		0.0171496	0.020372	-0.248407	Uninfected	-	0.275973	0.0182637	0.020372	-0.157609	Uninfected	-	0.426374	0.0276412	0.0207256	0.415405	Infected	-	0.697468	0.0164088	0.0207256	-0.336942	Uninfected	-	0.361153	0.0245309	0.0207256	0.243188	Infected	-	0.981933	0.0167978	0.0203066	-0.27368	Uninfected	-	0.231385	0.019715	0.0186227	-0.0822326	2008	-	0.651077
574	Anaerobacter (Genus)	Bacteria	Firmicutes	Clostridia	Clostridiales	Clostridiaceae_1	Anaerobacter	0.000269831	0.000930251	-1.78553	Uninfected	-	0.363962	0.000179614	0.000930251	-2.37265	Uninfected	Uninfected	0.0393019	0.000207806	0.000579273	-1.47896	Uninfected	-	0.0696558	0.000609365	0.000579274	-0.0730596	Uninfected	-	0.962649	0.000330155	0.000579273	-0.811081	Uninfected	-	0.132074	0.000546019	0.00064502	-0.240389	Uninfected	-	0.906695	0.000492774	0.000280361	-0.813618	2008	-	0.473824
899	Hespellia (Genus)	Bacteria	Firmicutes	Clostridia	Clostridiales	Lachnospiraceae	Hespellia	0	3.28333e-06	-8.3634	Uninfected	-	0.368066	0	3.28333e-06	-8.3634	Uninfected	-	0.189854	6.80556e-06	1.23125e-06	2.45704	Infected	-	0.0901696	0	1.23172e-06	-13.5885	Uninfected	-	0.560179	4.71154e-06	1.23125e-06	1.92746	Infected	-	0.231308	4.30754e-05	1.27877e-05	1.75131	Infected	-	0.222949	1.97677e-05	0	-10.9497	2008	-	0.150763
718	Paraprevotella (Genus)	Bacteria	Bacteroidetes	Bacteroidia	Bacteroidales	Prevotellaceae	Paraprevotella	0.0040489	0.00524363	-0.373036	Uninfected	-	0.80871	0.00529367	0.00524363	0.0137012	Infected	-	0.885011	0.00426928	0.00508404	-0.251982	Uninfected	-	0.341983	0.00520062	0.00508404	-0.0327078	Uninfected	-	0.743059	0.00483389	0.00508404	-0.0727903	Uninfected	-	0.618342	0.000706153	0.000836928	-0.245121	Uninfected	Uninfected	0.026742	0.00145846	0.000822049	-0.827142	2008	-	0.593453
662	Parvimonas (Genus)	Bacteria	Firmicutes	Clostridia	Clostridiales	Clostridiales_Incertae_Sedis_XI	Parvimonas	5.92857e-06	4.86781e-05	-3.03538	Uninfected	-	0.518196	3.25732e-05	4.86781e-05	-0.579441	Uninfected	-	0.736457	3.29444e-06	2.2268e-05	-2.75314	Uninfected	-	0.548481	0	2.22685e-05	-17.7646	Uninfected	-	0.218236	1.94768e-05	2.2268e-05	-0.193116	Uninfected	-	0.943741	5.77668e-05	0.000154335	-1.41759	Uninfected	-	0.260294	2.795e-05	0.000161636	2.53141	2010	-	0.286686
545	Synergistaceae_Unclassified (Family)	Bacteria	Synergistetes	Synergistia	Synergistales	Synergistaceae_Unclassified		0.000148234	2.62229e-05	2.49853	Infected	-	0.243581	0.000101076	2.62229e-05	1.94613	Infected	-	0.469478	8.90132e-05	1.17502e-05	2.92026	Infected	-	0.0201999	5.56055e-05	1.17513e-05	-2.24239	Uninfected	-	0.0289829	7.21229e-05	1.17502e-05	2.61674	Infected	Infected	0.040375	9.04159e-05	7.21397e-05	0.325742	Infected	-	0.659868	0.000151569	4.38095e-05	-1.79043	2008	-	0.124493
593	Streptococcaceae (Family)	Bacteria	Firmicutes	Bacilli	Lactobacillales	Streptococcaceae		0.0255277	0.00566824	2.17109	Infected	-	0.363962	0.0281324	0.00566824	2.31126	Infected	-	0.772397	0.0426443	0.00939484	2.18241	Infected	-	0.100725	0.00472284	0.00939484	-0.992214	Uninfected	-	0.467928	0.0297301	0.00939484	1.66198	Infected	-	0.882977	0.0397667	0.0436253	-0.133604	Uninfected	-	0.244299	0.0482745	0.00927968	-2.37911	2008	-	0.428671
271	Deltaproteobacteria_Unclassified (Class)	Bacteria	Proteobacteria	Deltaproteobacteria_Unclassified				0.000132778	5.91762e-05	1.16579	Infected	-	0.0620786	0.000139406	5.91762e-05	1.23607	Infected	-	0.0894632	0.000181537	7.98748e-05	1.18435	Infected	-	0.116439	5.78245e-05	7.98753e-05	-0.466068	Uninfected	-	0.668407	0.00012926	7.98748e-05	0.694399	Infected	-	0.516014	0.000110286	0.000172174	-0.64257	Uninfected	-	0.842323	0.000232655	0.000304823	0.389767	2010	-	0.849246
878	Carnobacteriaceae (Family)	Bacteria	Firmicutes	Bacilli	Lactobacillales	Carnobacteriaceae		1.27571e-05	2.76357e-05	-1.11462	Uninfected	-	0.556955	1.02733e-05	2.76357e-05	-1.42675	Uninfected	-	0.157246	9.92778e-06	3.42247e-05	-1.78446	Uninfected	-	0.0440713	6.50222e-05	3.42225e-05	-0.925983	Uninfected	-	0.88149	2.68793e-05	3.42247e-05	-0.348429	Uninfected	-	0.0957736	0.000106987	0.000240848	-1.17062	Uninfected	-	0.951396	0.000206061	9.2845e-05	-1.15009	2008	-	0.151626
452	Granulicatella (Genus)	Bacteria	Firmicutes	Bacilli	Lactobacillales	Carnobacteriaceae	Granulicatella	6.82857e-06	2.1919e-05	-1.68107	Uninfected	-	0.217681	7.50667e-06	2.1919e-05	-1.54468	Uninfected	-	0.0780546	6.25556e-06	2.99185e-05	-2.256	Uninfected	-	0.0217797	4.38443e-05	2.9918e-05	-0.551372	Uninfected	-	0.13552	1.78213e-05	2.99185e-05	-0.747105	Uninfected	Uninfected	0.00933872	0.000100163	0.000233769	-1.22265	Uninfected	-	0.725398	0.000206061	8.73979e-05	-1.23731	2008	-	0.107343
205	Variovorax (Genus)	Bacteria	Proteobacteria	Betaproteobacteria	Burkholderiales	Comamonadaceae	Variovorax	1.02571e-05	0	10.0038	Infected	-	0.108809	4.78667e-06	0	8.90589	Infected	-	0.273322	3.98889e-06	0	8.64346	Infected	-	0.10247	1.58853e-05	0	-17.2773	Uninfected	Infected	0.00047326	4.88846e-06	0	8.93618	Infected	-	0.0530327	0.00107791	0.00195207	-0.856766	Uninfected	Uninfected	0.00937041	0.00163907	7.32531e-05	-4.48365	2008	2008	5.93595e-05
1005	Streptococcus (Genus)	Bacteria	Firmicutes	Bacilli	Lactobacillales	Streptococcaceae	Streptococcus	0.0241445	0.0053297	2.17957	Infected	-	0.467671	0.0273026	0.0053297	2.35691	Infected	-	0.913627	0.0379223	0.00925824	2.03423	Infected	-	0.190128	0.00468696	0.00925824	-0.982087	Uninfected	-	0.467928	0.0264599	0.00925824	1.515	Infected	-	0.918832	0.0395755	0.0429235	-0.117161	Uninfected	-	0.21493	0.0481738	0.0092321	-2.38352	2008	-	0.450982
652	Afipia (Genus)	Bacteria	Proteobacteria	Alphaproteobacteria	Rhizobiales	Bradyrhizobiaceae	Afipia	0	0	0	-	-	-	0	0	0	-	-	-	0	0	0	-	-	-	0	0	0	-	-	-	0	0	0	-	-	-	0.00115836	0.00270589	-1.22402	Uninfected	-	0.19693	0.00138939	0.000202001	-2.78196	2008	2008	0.000426243
778	Pseudomonadales (Order)	Bacteria	Proteobacteria	Gammaproteobacteria	Pseudomonadales			1.18571e-05	5.4691e-05	-2.20459	Uninfected	-	0.242389	3.14408e-05	5.4691e-05	-0.79847	Uninfected	-	0.266521	1.65611e-05	4.66754e-05	-1.4943	Uninfected	-	0.0866943	7.7347e-05	4.66791e-05	-0.728567	Uninfected	-	0.821772	5.02067e-05	4.66754e-05	0.105195	Infected	-	0.606763	0.0057739	0.00563303	0.0356353	Infected	-	0.732924	0.00594363	0.0065929	0.149571	2010	2010	0.00763668
821	Comamonadaceae (Family)	Bacteria	Proteobacteria	Betaproteobacteria	Burkholderiales	Comamonadaceae		0.000122529	0.00110543	-3.1733	Uninfected	-	0.668435	9.43795e-05	0.00110543	-3.54985	Uninfected	-	0.108664	0.000361889	0.000544308	-0.588862	Uninfected	-	0.963402	0.000140564	0.00054431	-1.9532	Uninfected	-	0.0725087	0.000281667	0.000544308	-0.95041	Uninfected	-	0.9616	0.0125463	0.0028885	2.11887	Infected	Infected	0.0191978	0.00222739	0.00678187	1.60632	2010	2010	0.00140695
358	Butyricimonas (Genus)	Bacteria	Bacteroidetes	Bacteroidia	Bacteroidales	Porphyromonadaceae	Butyricimonas	0.000105903	0.000195574	-0.884911	Uninfected	-	0.544253	0.000124919	0.000195574	-0.646682	Uninfected	-	0.29214	0.000139683	0.000144144	-0.0453527	Uninfected	-	0.96513	0.000318897	0.000144144	-1.14558	Uninfected	-	0.275796	0.000190181	0.000144144	0.399838	Infected	-	0.638627	4.2958e-05	7.07387e-05	-0.719441	Uninfected	-	0.270345	0.000148792	9.85338e-06	-3.91517	2008	-	0.502488
394	Yokenella (Genus)	Bacteria	Proteobacteria	Gammaproteobacteria	Enterobacteriales	Enterobacteriaceae	Yokenella	1.44143e-05	9.3e-06	0.631647	Infected	-	0.789121	1.0156e-05	9.3e-06	0.126899	Infected	-	0.755716	1.17222e-05	4.62917e-06	1.33854	Infected	-	0.0521258	2.48618e-06	4.63184e-06	-0.897629	Uninfected	-	0.769569	8.49769e-06	4.62917e-06	0.874902	Infected	-	0.171327	1.07835e-05	1.4994e-05	-0.475185	Uninfected	-	0.978342	1.99871e-05	1.56759e-05	-0.350318	2008	-	0.601975
760	Sutterella (Genus)	Bacteria	Proteobacteria	Betaproteobacteria	Burkholderiales	Sutterellaceae	Sutterella	0.000318842	0.00357173	-3.48566	Uninfected	-	0.0588968	0.000260676	0.00357173	-3.77624	Uninfected	-	0.0589021	0.000977828	0.00205964	-1.07473	Uninfected	-	0.110549	0.000947318	0.00205964	-1.12047	Uninfected	-	0.158484	0.000987704	0.00205964	-1.06023	Uninfected	-	0.1156	5.06145e-05	2.54447e-05	0.991903	Infected	-	0.879882	6.83827e-05	1.11269e-05	-2.61849	2008	-	0.081321
550	Anaerorhabdus (Genus)	Bacteria	Bacteroidetes	Bacteroidia	Bacteroidales	Bacteroidaceae	Anaerorhabdus	0.000669609	0.000120634	2.47258	Infected	-	0.141983	0.000502065	0.000120634	2.05715	Infected	-	0.079583	0.00043058	8.5116e-05	2.33864	Infected	Infected	0.0280026	0.000394204	8.51195e-05	-2.21138	Uninfected	-	0.60182	0.000315707	8.5116e-05	1.89096	Infected	-	0.0833391	9.21862e-06	0.000194077	-4.39444	Uninfected	-	0.983339	0	5.4471e-06	9.09199	2010	-	0.317311
815	Raoultella (Genus)	Bacteria	Proteobacteria	Gammaproteobacteria	Enterobacteriales	Enterobacteriaceae	Raoultella	0.000228886	0.000189142	0.275145	Infected	-	0.0898968	0.0002114	0.000189142	0.160494	Infected	-	0.574082	0.000271928	9.05826e-05	1.58581	Infected	Infected	0.000225048	0.00016726	9.05842e-05	-0.884759	Uninfected	-	0.43248	0.000228951	9.05826e-05	1.33764	Infected	Infected	0.00859267	0.00241362	3.90954e-05	5.94769	Infected	-	0.750391	5.45621e-05	4.8323e-05	-0.175155	2008	-	0.715377
373	Hallella (Genus)	Bacteria	Bacteroidetes	Bacteroidia	Bacteroidales	Prevotellaceae	Hallella	0.000884072	0.00118628	-0.424206	Uninfected	-	0.431401	0.00145701	0.00118628	0.29656	Infected	-	0.856544	0.00134977	0.000945994	0.512806	Infected	-	0.795511	0.00175022	0.000945994	-0.887634	Uninfected	-	0.527259	0.0013316	0.000945994	0.493256	Infected	-	0.526032	9.56706e-05	5.5178e-05	0.793872	Infected	-	0.0967772	8.64886e-05	6.03284e-05	-0.5196	2008	-	0.506673
990	Neisseriales (Order)	Bacteria	Proteobacteria	Betaproteobacteria	Neisseriales			0	5.05722e-06	-8.98505	Uninfected	-	0.260408	2.54423e-05	5.05722e-06	2.32853	Infected	-	0.349527	1.68353e-05	1.05477e-05	0.674045	Infected	-	0.348996	5.87011e-06	1.0546e-05	-0.845223	Uninfected	-	0.400325	1.69013e-05	1.05477e-05	0.679692	Infected	-	0.717356	3.05402e-05	2.98535e-06	3.35038	Infected	-	0.313599	8.02311e-06	9.09695e-05	3.50151	2010	-	0.502488
142	Neisseriaceae (Family)	Bacteria	Proteobacteria	Betaproteobacteria	Neisseriales	Neisseriaceae		0	2.31778e-06	-7.86281	Uninfected	-	0.368066	2.54423e-05	2.31778e-06	3.45077	Infected	-	0.179067	1.68353e-05	9.52044e-06	0.82173	Infected	-	0.42678	5.87011e-06	9.51773e-06	-0.697222	Uninfected	-	0.450607	1.69013e-05	9.52044e-06	0.827377	Infected	-	0.847964	3.05402e-05	2.98535e-06	3.35038	Infected	-	0.313599	8.02311e-06	9.09695e-05	3.50151	2010	-	0.502488
1008	Syntrophococcus (Genus)	Bacteria	Firmicutes	Clostridia	Clostridiales	Lachnospiraceae	Syntrophococcus	0.000246929	0.000543881	-1.13916	Uninfected	-	0.250172	0.000445928	0.000543881	-0.286474	Uninfected	-	0.232823	0.000707702	0.000661878	0.0965735	Infected	-	0.795509	0.000513155	0.000661879	-0.367174	Uninfected	-	0.558295	0.000626648	0.000661878	-0.0789094	Uninfected	-	0.377138	0.000185261	0.00045133	-1.28458	Uninfected	-	0.0670623	0.000714615	0.000364371	-0.97174	2008	-	0.174422
304	Peptococcaceae_1 (Family)	Bacteria	Firmicutes	Clostridia	Clostridiales	Peptococcaceae_1		0.000109976	3.71573e-05	1.56521	Infected	-	0.184039	8.06381e-05	3.71573e-05	1.11761	Infected	-	0.453944	7.70143e-05	1.3934e-05	2.46567	Infected	-	0.0212292	5.63177e-06	1.39351e-05	-1.30704	Uninfected	-	0.686746	6.42237e-05	1.3934e-05	2.20369	Infected	Infected	0.0179113	0.000273505	0.000219887	0.314792	Infected	-	0.797043	0.000105838	0.00017932	0.760623	2010	-	0.676871
739	Peptococcus (Genus)	Bacteria	Firmicutes	Clostridia	Clostridiales	Peptococcaceae_1	Peptococcus	0.000109976	3.71573e-05	1.56521	Infected	-	0.184039	8.06381e-05	3.71573e-05	1.11761	Infected	-	0.453944	7.70143e-05	1.3934e-05	2.46567	Infected	-	0.0212292	5.63177e-06	1.39351e-05	-1.30704	Uninfected	-	0.686746	6.42237e-05	1.3934e-05	2.20369	Infected	Infected	0.0179113	0.000269287	0.000219887	0.292373	Infected	-	0.797043	0.000105838	0.00017932	0.760623	2010	-	0.676871
155	Ruminococcaceae (Family)	Bacteria	Firmicutes	Clostridia	Clostridiales	Ruminococcaceae		0.132714	0.17732	-0.418036	Uninfected	-	0.275973	0.150205	0.17732	-0.239427	Uninfected	-	0.405654	0.16487	0.146872	0.16677	Infected	-	0.286678	0.145112	0.146872	-0.0173912	Uninfected	-	0.833097	0.15852	0.146872	0.110108	Infected	-	0.36503	0.142598	0.129273	0.141534	Infected	-	0.351623	0.135209	0.177037	0.388858	2010	-	0.308868
47	Xylanibacter (Genus)	Bacteria	Bacteroidetes	Bacteroidia	Bacteroidales	Prevotellaceae	Xylanibacter	0.000460794	0.000223717	1.04241	Infected	-	0.0906591	0.000694259	0.000223717	1.63376	Infected	-	0.140604	0.00035422	0.000462743	-0.385557	Uninfected	-	0.724023	0.000288631	0.000462745	-0.680992	Uninfected	-	0.858258	0.000461035	0.000462743	-0.00533322	Uninfected	-	0.91243	0.000216042	0.000103119	1.06693	Infected	-	0.71667	0.000124449	2.4512e-05	-2.34353	2008	-	0.803353
461	Moraxellaceae (Family)	Bacteria	Proteobacteria	Gammaproteobacteria	Pseudomonadales	Moraxellaceae		1.18571e-05	5.25016e-05	-2.14566	Uninfected	-	0.320518	2.34963e-05	5.25016e-05	-1.15959	Uninfected	-	0.381299	1.65611e-05	4.24335e-05	-1.35687	Uninfected	-	0.174631	6.97767e-05	4.24359e-05	-0.717459	Uninfected	-	0.979502	4.32963e-05	4.24335e-05	0.0290341	Infected	-	0.744689	0.000523446	0.000208662	1.32683	Infected	-	0.335061	0	0.00319315	18.2846	2010	-	0.317311
712	Acinetobacter (Genus)	Bacteria	Proteobacteria	Gammaproteobacteria	Pseudomonadales	Moraxellaceae	Acinetobacter	5.92857e-06	3.23907e-05	-2.44784	Uninfected	-	0.603354	2.76667e-06	3.23907e-05	-3.5446	Uninfected	-	0.202414	9.13889e-06	2.21778e-05	-1.2781	Uninfected	-	0.311796	0	2.21783e-05	-17.7588	Uninfected	-	0.0846447	6.32692e-06	2.21778e-05	-1.80791	Uninfected	-	0.0909971	0.000510468	0.000197535	1.36967	Infected	-	0.563717	0	0.00317368	18.2758	2010	-	0.317311
943	Sutterellaceae (Family)	Bacteria	Proteobacteria	Betaproteobacteria	Burkholderiales	Sutterellaceae		0.00104232	0.00440255	-2.07853	Uninfected	-	0.0527786	0.00116766	0.00440255	-1.91471	Uninfected	Uninfected	0.0187694	0.00179582	0.00289479	-0.688808	Uninfected	-	0.134297	0.00172528	0.00289479	-0.746627	Uninfected	-	0.271119	0.00204194	0.00289479	-0.503518	Uninfected	-	0.297553	6.95864e-05	4.84489e-05	0.522251	Infected	-	0.63323	0.00010738	4.74009e-05	-1.17956	2008	-	0.211223
497	Rhizobiaceae (Family)	Bacteria	Proteobacteria	Alphaproteobacteria	Rhizobiales	Rhizobiaceae		0	0	0	-	-	-	0	0	0	-	-	-	0	1.56667e-06	-7.30073	Uninfected	-	0.382847	0	1.56675e-06	-13.9356	Uninfected	-	0.560179	0	1.56667e-06	-7.30073	Uninfected	-	0.294667	8.67433e-05	0.000297805	-1.77943	Uninfected	-	0.235759	0.000410787	3.98597e-05	-3.36506	2008	2008	0.0212069
613	Rhizobium (Genus)	Bacteria	Proteobacteria	Alphaproteobacteria	Rhizobiales	Rhizobiaceae	Rhizobium	0	0	0	-	-	-	0	0	0	-	-	-	0	1.56667e-06	-7.30073	Uninfected	-	0.382847	0	1.56675e-06	-13.9356	Uninfected	-	0.560179	0	1.56667e-06	-7.30073	Uninfected	-	0.294667	8.15966e-05	0.000293315	-1.84574	Uninfected	-	0.182655	0.000398719	3.98597e-05	-3.32204	2008	2008	0.0212069
427	Mollicutes (Class)	Bacteria	Tenericutes	Mollicutes				0.00340157	0.00270206	0.332138	Infected	-	0.852516	0.00217817	0.00270206	-0.310945	Uninfected	-	0.824074	0.00172893	0.00187425	-0.116438	Uninfected	-	0.56816	0.000815437	0.00187425	-1.20067	Uninfected	-	0.803545	0.00162373	0.00187425	-0.207004	Uninfected	-	0.885952	0.00136941	0.000240006	2.51236	Infected	-	0.747388	0.000216653	2.95601e-05	-2.87324	2008	-	0.551128
560	Tenericutes (Phylum)	Bacteria	Tenericutes					0.00345468	0.00282311	0.291264	Infected	-	0.762007	0.00224988	0.00282311	-0.327439	Uninfected	-	0.971135	0.00183802	0.00212509	-0.209368	Uninfected	-	0.751017	0.000882744	0.00212509	-1.26746	Uninfected	-	0.622426	0.00172301	0.00212509	-0.302593	Uninfected	-	0.900718	0.00138403	0.000427849	1.69368	Infected	-	0.858033	0.000710246	3.76718e-05	-4.2364	2008	-	0.591532
671	Anaeroplasmatales (Order)	Bacteria	Tenericutes	Mollicutes	Anaeroplasmatales			0.00340157	0.00269547	0.335663	Infected	-	0.852516	0.00217817	0.00269547	-0.30742	Uninfected	-	0.824074	0.00172671	0.00184091	-0.0923964	Uninfected	-	0.52915	0.000815437	0.00184091	-1.17477	Uninfected	-	0.803545	0.00162219	0.00184091	-0.182474	Uninfected	-	0.922305	0.00136941	0.000240006	2.51236	Infected	-	0.747388	0.000216653	2.95601e-05	-2.87324	2008	-	0.551128
104	Anaeroplasmataceae (Family)	Bacteria	Tenericutes	Mollicutes	Anaeroplasmatales	Anaeroplasmataceae		0.00339403	0.00269547	0.33246	Infected	-	0.852516	0.00217465	0.00269547	-0.309753	Uninfected	-	0.824074	0.00172377	0.00184064	-0.0946371	Uninfected	-	0.52915	0.000815437	0.00184064	-1.17456	Uninfected	-	0.803545	0.00162016	0.00184064	-0.184069	Uninfected	-	0.922305	0.00136941	0.000240006	2.51236	Infected	-	0.747388	0.000216653	2.95601e-05	-2.87324	2008	-	0.551128
852	Allisonella (Genus)	Bacteria	Firmicutes	Negativicutes	Selenomonadales	Veillonellaceae	Allisonella	0.000210305	0.000150695	0.480829	Infected	-	0.543473	0.000184776	0.000150695	0.29413	Infected	-	0.586497	0.000166421	0.0001469	0.179984	Infected	-	0.860904	0.000390742	0.000146898	-1.4114	Uninfected	-	0.217964	0.000259974	0.0001469	0.823484	Infected	-	0.262406	0.000223854	0.000230182	-0.0402125	Uninfected	Infected	0.0171105	0.000270952	0.000226864	-0.256199	2008	-	0.960477
467	Mitsuokella (Genus)	Bacteria	Firmicutes	Negativicutes	Selenomonadales	Veillonellaceae	Mitsuokella	2.44609e-05	0.00062615	-4.67739	Uninfected	-	0.242389	8.69191e-05	0.00062615	-2.84862	Uninfected	-	0.350648	9.51256e-06	0.000558837	-5.87496	Uninfected	Uninfected	0.0129312	0.000561962	0.000558833	-0.00805356	Uninfected	-	0.784687	0.000223057	0.000558837	-1.32498	Uninfected	-	0.214069	0.00150472	0.000642136	1.22853	Infected	-	0.447539	0.000461288	0.000588604	0.351623	2010	-	0.375957
999	Asteroleplasma (Genus)	Bacteria	Tenericutes	Mollicutes	Anaeroplasmatales	Anaeroplasmataceae	Asteroleplasma	0.00337407	0.00265122	0.347833	Infected	-	0.66493	0.00215865	0.00265122	-0.296523	Uninfected	-	0.845765	0.00166903	0.0011584	0.526872	Infected	-	0.560563	0.000610849	0.0011584	-0.923244	Uninfected	-	0.840039	0.00152054	0.0011584	0.392452	Infected	-	0.652322	0.00136941	3.34482e-05	5.35506	Infected	-	0.415887	2.40982e-05	2.95601e-05	0.294617	2010	-	0.601975
727	Coprobacillus (Genus)	Bacteria	Firmicutes	Erysipelotrichia	Erysipelotrichales	Erysipelotrichaceae	Coprobacillus	3.56049e-05	0.000206657	-2.53675	Uninfected	-	0.141983	3.10438e-05	0.000206657	-2.73446	Uninfected	Uninfected	0.0301965	4.6981e-05	0.000152911	-1.70233	Uninfected	-	0.0253783	4.4352e-05	0.00015291	-1.78561	Uninfected	-	0.208156	4.64813e-05	0.000152911	-1.71776	Uninfected	Uninfected	0.0243271	0.00027542	0.000503642	-0.870744	Uninfected	-	0.134719	0.000749792	0.000343313	-1.12694	2008	-	0.498811
360	Anaerotruncus (Genus)	Bacteria	Firmicutes	Clostridia	Clostridiales	Ruminococcaceae	Anaerotruncus	0.00225031	0.0037872	-0.751005	Uninfected	-	0.467671	0.00209654	0.0037872	-0.853117	Uninfected	-	0.328972	0.00202778	0.00186859	0.117946	Infected	Infected	0.0453583	0.0037087	0.00186859	-0.98896	Uninfected	Infected	0.00532986	0.00234198	0.00186859	0.325772	Infected	Infected	0.00704226	0.00414508	0.00246812	0.747986	Infected	-	0.531074	0.00153764	0.00318987	1.05277	2010	-	0.441626
218	Clostridiales_Incertae_Sedis_XI (Family)	Bacteria	Firmicutes	Clostridia	Clostridiales	Clostridiales_Incertae_Sedis_XI		4.19e-05	7.24632e-05	-0.790154	Uninfected	-	0.841559	6.51943e-05	7.24632e-05	-0.15248	Uninfected	-	0.413927	3.03621e-05	4.36557e-05	-0.523758	Uninfected	-	0.605063	5.53013e-05	4.36557e-05	-0.341143	Uninfected	-	0.989399	5.39988e-05	4.36557e-05	0.306693	Infected	-	0.519975	0.00084753	0.000247559	1.77545	Infected	-	0.727545	8.99686e-05	0.00021093	1.22918	2010	-	0.291528
725	Mogibacterium (Genus)	Bacteria	Firmicutes	Clostridia	Clostridiales	Clostridiales_Incertae_Sedis_XIII	Mogibacterium	0.0035297	0.000541543	2.70438	Infected	Infected	0.0392323	0.00203428	0.000541543	1.90935	Infected	-	0.0647474	0.00175284	0.000295093	2.57041	Infected	Infected	0.000715033	0.00058177	0.000295092	-0.979282	Uninfected	-	0.076454	0.00134731	0.000295093	2.1908	Infected	Infected	0.000716079	0.00025636	0.000153335	0.741448	Infected	Infected	0.00884193	0.000125434	0.000156172	0.316182	2010	-	0.739406
513	Betaproteobacteria (Class)	Bacteria	Proteobacteria	Betaproteobacteria				0.00292172	0.00766875	-1.39217	Uninfected	Uninfected	0.0457979	0.00418735	0.00766875	-0.872952	Uninfected	-	0.0962857	0.00416807	0.00616132	-0.563859	Uninfected	-	0.0696587	0.00411138	0.00616132	-0.583615	Uninfected	-	0.223391	0.00469183	0.00616132	-0.39309	Uninfected	-	0.217135	0.0135914	0.00351961	1.9492	Infected	-	0.15752	0.00343161	0.00833095	1.27959	2010	2010	0.0378292
209	Lachnospiraceae (Family)	Bacteria	Firmicutes	Clostridia	Clostridiales	Lachnospiraceae		0.070868	0.102962	-0.538913	Uninfected	-	0.0694191	0.078121	0.102962	-0.398335	Uninfected	-	0.0826623	0.0835829	0.110673	-0.405022	Uninfected	Uninfected	0.00878265	0.0796577	0.110673	-0.474416	Uninfected	Uninfected	0.0169268	0.0843303	0.110673	-0.392179	Uninfected	Uninfected	0.0048118	0.1195	0.171012	-0.517086	Uninfected	Uninfected	0.00624242	0.181702	0.163358	-0.153536	2008	-	-
454	Pseudomonadaceae (Family)	Bacteria	Proteobacteria	Gammaproteobacteria	Pseudomonadales	Pseudomonadaceae		0	2.18944e-06	-7.781	Uninfected	-	0.368066	7.94453e-06	2.18944e-06	1.85464	Infected	-	0.717053	0	4.24187e-06	-8.73196	Uninfected	-	0.0896796	7.57036e-06	4.24325e-06	-0.835177	Uninfected	-	0.441915	6.91031e-06	4.24187e-06	0.702737	Infected	-	0.782331	0.00513245	0.00527029	-0.0382368	Uninfected	-	0.639383	0.00578957	0.0033589	-0.785467	2008	2008	0.00114143
154	Pseudomonas (Genus)	Bacteria	Proteobacteria	Gammaproteobacteria	Pseudomonadales	Pseudomonadaceae	Pseudomonas	0	2.18944e-06	-7.781	Uninfected	-	0.368066	7.94453e-06	2.18944e-06	1.85464	Infected	-	0.717053	0	4.24187e-06	-8.73196	Uninfected	-	0.0896796	7.57036e-06	4.24325e-06	-0.835177	Uninfected	-	0.441915	6.91031e-06	4.24187e-06	0.702737	Infected	-	0.782331	0.00510948	0.00522739	-0.0329139	Uninfected	-	0.670672	0.0057662	0.0033589	-0.779633	2008	2008	0.00114143
66	Veillonellaceae (Family)	Bacteria	Firmicutes	Negativicutes	Selenomonadales	Veillonellaceae		0.00489262	0.00569116	-0.218116	Uninfected	-	0.505571	0.00479379	0.00569116	-0.247555	Uninfected	-	0.426374	0.00359656	0.00855727	-1.25053	Uninfected	Uninfected	0.0247003	0.00756605	0.00855726	-0.177609	Uninfected	-	0.796746	0.00534727	0.00855727	-0.678347	Uninfected	-	0.153675	0.0137892	0.0106771	0.369021	Infected	Infected	0.00222785	0.0099433	0.00662092	-0.586693	2008	-	0.700441
974	Oxalobacter (Genus)	Bacteria	Proteobacteria	Betaproteobacteria	Burkholderiales	Oxalobacteraceae	Oxalobacter	3.99726e-05	0.000105899	-1.40538	Uninfected	-	0.342685	0.000207724	0.000105899	0.971912	Infected	-	0.793975	0.000130387	8.91666e-05	0.548171	Infected	-	0.256641	0.000265513	8.91636e-05	-1.57425	Uninfected	-	0.560258	0.000138477	8.91666e-05	0.635011	Infected	-	0.785908	0.000203751	0.000118416	0.782896	Infected	-	0.262045	0.000201568	0.00113755	2.49653	2010	-	0.229697
851	Oxalobacteraceae (Family)	Bacteria	Proteobacteria	Betaproteobacteria	Burkholderiales	Oxalobacteraceae		3.99726e-05	0.000105899	-1.40538	Uninfected	-	0.342685	0.000207724	0.000105899	0.971912	Infected	-	0.793975	0.000130387	9.01416e-05	0.532483	Infected	-	0.256641	0.000265513	9.01373e-05	-1.55859	Uninfected	-	0.593397	0.000138477	9.01416e-05	0.619323	Infected	-	0.767804	0.000203751	0.000122906	0.729204	Infected	-	0.381397	0.000213636	0.00113755	2.41265	2010	-	0.374291
922	Bradyrhizobiaceae (Family)	Bacteria	Proteobacteria	Alphaproteobacteria	Rhizobiales	Bradyrhizobiaceae		0	0	0	-	-	-	0	0	0	-	-	-	0	2.20833e-06	-7.79333	Uninfected	-	0.540291	0	2.2095e-06	-14.4315	Uninfected	-	0.683091	0	2.20833e-06	-7.79333	Uninfected	-	0.461743	0.00128552	0.0028483	-1.14775	Uninfected	-	0.290735	0.00151214	0.000221314	-2.77237	2008	2008	0.000346303
335	Lactobacillaceae (Family)	Bacteria	Firmicutes	Bacilli	Lactobacillales	Lactobacillaceae		0.000136653	0.000408042	-1.57813	Uninfected	-	0.807984	0.00012693	0.000408042	-1.6846	Uninfected	-	0.756943	0.000142622	0.00151273	-3.40679	Uninfected	Uninfected	0.02832	0.00290399	0.00151273	-0.940883	Uninfected	-	0.503957	0.00100307	0.00151273	-0.592724	Uninfected	-	0.251716	0.0147515	0.012705	0.215468	Infected	-	0.516398	0.00772486	0.00733959	-0.0738089	2008	-	-
430	Lactobacillus (Genus)	Bacteria	Firmicutes	Bacilli	Lactobacillales	Lactobacillaceae	Lactobacillus	0.000136653	0.000408042	-1.57813	Uninfected	-	0.807984	0.00012693	0.000408042	-1.6846	Uninfected	-	0.756943	0.000142622	0.00151273	-3.40679	Uninfected	Uninfected	0.02832	0.00290399	0.00151273	-0.940883	Uninfected	-	0.503957	0.00100307	0.00151273	-0.592724	Uninfected	-	0.251716	0.0147492	0.012689	0.217058	Infected	-	0.516398	0.00768185	0.00733959	-0.0657531	2008	-	-
55	Flavonifractor (Genus)	Bacteria	Firmicutes	Clostridia	Clostridiales	Ruminococcaceae	Flavonifractor	0.00138952	0.00139061	-0.00113809	Uninfected	-	0.671814	0.0012341	0.00139061	-0.172262	Uninfected	-	0.800202	0.00120948	0.000754742	0.680322	Infected	Infected	0.00996021	0.00124167	0.000754741	-0.718228	Uninfected	Infected	0.0122324	0.00113896	0.000754742	0.593649	Infected	Infected	0.00573156	0.00126258	0.000567301	1.15417	Infected	Infected	0.000141241	0.000545173	0.000949555	0.800526	2010	-	0.650027
913	Bacilli (Class)	Bacteria	Firmicutes	Bacilli				0.0273433	0.0077068	1.82698	Infected	-	0.467671	0.0295278	0.0077068	1.93787	Infected	-	0.913627	0.0465683	0.0118514	1.97429	Infected	-	0.0920767	0.00866286	0.0118514	-0.452139	Uninfected	-	0.888275	0.0335394	0.0118514	1.5008	Infected	-	0.5713	0.0695101	0.0695972	-0.0018055	Uninfected	-	0.704631	0.0578042	0.0309046	-0.903354	2008	-	0.969936
323	Chloroplast (Class)	Bacteria	Cyanobacteria_Chloroplast	Chloroplast				0.000251388	1.13767e-05	4.46455	Infected	Infected	0.0166383	0.000124635	1.13767e-05	3.4524	Infected	-	0.0590326	0.000277226	2.98011e-05	3.21719	Infected	Infected	0.0106051	1.75312e-05	2.97999e-05	-0.765378	Uninfected	-	0.291566	0.000195018	2.98011e-05	2.70976	Infected	Infected	0.032778	0.0028677	0.00398373	-0.474226	Uninfected	-	0.704601	0.00480329	0.00183483	-1.38837	2008	-	0.894242
170	Chloroplast_no_order (Order)	Bacteria	Cyanobacteria_Chloroplast	Chloroplast	Chloroplast_no_order			0.000251388	1.13767e-05	4.46455	Infected	Infected	0.0166383	0.000124635	1.13767e-05	3.4524	Infected	-	0.0590326	0.000277226	2.98011e-05	3.21719	Infected	Infected	0.0106051	1.75312e-05	2.97999e-05	-0.765378	Uninfected	-	0.291566	0.000195018	2.98011e-05	2.70976	Infected	Infected	0.032778	0.0028677	0.00398373	-0.474226	Uninfected	-	0.704601	0.00480329	0.00183483	-1.38837	2008	-	0.894242
505	Chloroplast (Family)	Bacteria	Cyanobacteria_Chloroplast	Chloroplast	Chloroplast_no_order	Chloroplast		0.000251388	1.13767e-05	4.46455	Infected	Infected	0.0166383	0.000124635	1.13767e-05	3.4524	Infected	-	0.0590326	0.000277226	2.83615e-05	3.2886	Infected	Infected	0.00394523	1.75312e-05	2.83605e-05	-0.693954	Uninfected	-	0.185688	0.000195018	2.83615e-05	2.78117	Infected	Infected	0.0121588	0.0028677	0.00397475	-0.47097	Uninfected	-	0.704601	0.00477916	0.00183483	-1.38111	2008	-	0.894242
164	Streptophyta (Genus)	Bacteria	Cyanobacteria_Chloroplast	Chloroplast	Chloroplast_no_order	Chloroplast	Streptophyta	0.000251388	1.13767e-05	4.46455	Infected	Infected	0.0166383	0.000124635	1.13767e-05	3.4524	Infected	-	0.0590326	0.000277226	2.83615e-05	3.2886	Infected	Infected	0.00394523	1.75312e-05	2.83605e-05	-0.693954	Uninfected	-	0.185688	0.000195018	2.83615e-05	2.78117	Infected	Infected	0.0121588	0.0028677	0.00397475	-0.47097	Uninfected	-	0.704601	0.00477916	0.00183483	-1.38111	2008	-	0.894242
743	Cyanobacteria_Chloroplast (Phylum)	Bacteria	Cyanobacteria_Chloroplast					0.000251388	1.13767e-05	4.46455	Infected	Infected	0.0166383	0.000124635	1.13767e-05	3.4524	Infected	-	0.0590326	0.000277226	2.98011e-05	3.21719	Infected	Infected	0.0106051	0	0	0	-	-	0.291566	0.000195018	2.98011e-05	2.70976	Infected	Infected	0.032778	0.00287339	0.00399042	-0.473785	Uninfected	-	0.787994	0	0	0	-	-	0.894242
650	Clostridium_XVIII (Genus)	Bacteria	Firmicutes	Erysipelotrichia	Erysipelotrichales	Erysipelotrichaceae	Clostridium_XVIII	0.00126988	0.00496719	-1.96772	Uninfected	-	0.14635	0.00114129	0.00496719	-2.12176	Uninfected	-	0.0892648	0.00166829	0.00337021	-1.01446	Uninfected	-	0.35681	0.0012318	0.0033702	-1.45206	Uninfected	-	0.133994	0.00135355	0.00337021	-1.31609	Uninfected	-	0.0792543	0.0140718	0.0156814	-0.156252	Uninfected	Uninfected	0.0301975	0.019876	0.0258808	0.380853	2010	-	0.791917
975	Blautia (Genus)	Bacteria	Firmicutes	Clostridia	Clostridiales	Lachnospiraceae	Blautia	0.00764326	0.00477374	0.679067	Infected	-	0.183024	0.00736179	0.00477374	0.624936	Infected	Infected	0.0359941	0.00802528	0.00576276	0.477791	Infected	-	0.0719039	0.00841584	0.00576276	-0.546347	Uninfected	-	0.574149	0.00778312	0.00576276	0.433588	Infected	-	0.200731	0.0239356	0.0350716	-0.551146	Uninfected	Uninfected	0.0324295	0.0286062	0.0294656	0.042705	2010	-	0.763025
541	Lactobacillales (Order)	Bacteria	Firmicutes	Bacilli	Lactobacillales			0.0269076	0.00736552	1.86915	Infected	-	0.505571	0.0292147	0.00736552	1.98783	Infected	-	0.971159	0.0461982	0.011612	1.99222	Infected	-	0.0977729	0.0082716	0.011612	-0.489374	Uninfected	-	0.851412	0.0331865	0.011612	1.51498	Infected	-	0.540915	0.0610725	0.0659372	-0.11057	Uninfected	-	0.875209	0.0568807	0.0270389	-1.0729	2008	-	0.734459
807	Subdoligranulum (Genus)	Bacteria	Firmicutes	Clostridia	Clostridiales	Ruminococcaceae	Subdoligranulum	0.0103491	0.00484319	1.09547	Infected	-	0.0694191	0.00955764	0.00484319	0.980696	Infected	Infected	0.00480093	0.00902035	0.00850317	0.0851829	Infected	-	0.106841	0.00768475	0.00850317	-0.146002	Uninfected	-	0.348972	0.00893949	0.00850317	0.0721916	Infected	Infected	0.0393275	0.0452132	0.0457747	-0.0178088	Uninfected	-	0.522813	0.0410862	0.0517644	0.333305	2010	-	0.597746
615	Catenibacterium (Genus)	Bacteria	Firmicutes	Erysipelotrichia	Erysipelotrichales	Erysipelotrichaceae	Catenibacterium	0.00884785	0.015645	-0.822301	Uninfected	-	0.545028	0.00956736	0.015645	-0.709507	Uninfected	-	0.405654	0.00838748	0.0144559	-0.785344	Uninfected	-	0.708146	0.0272573	0.0144559	-0.91499	Uninfected	Infected	0.0350869	0.0140686	0.0144559	-0.0391762	Uninfected	-	0.489758	0.0647028	0.0565117	0.195279	Infected	Infected	0.0392527	0.0427966	0.0452806	0.0813981	2010	-	0.969471
856	Leuconostoc (Genus)	Bacteria	Firmicutes	Bacilli	Lactobacillales	Leuconostocaceae	Leuconostoc	1.31143e-05	0.000277725	-4.4034	Uninfected	-	0.30541	3.85835e-05	0.000277725	-2.84728	Uninfected	-	0.494516	8.16616e-05	0.000156959	-0.942574	Uninfected	-	0.857454	3.62112e-05	0.000156959	-2.11588	Uninfected	-	0.915345	6.41456e-05	0.000156959	-1.29083	Uninfected	-	0.775059	0.000301108	3.67393e-05	3.03454	Infected	-	0.794217	2.96436e-05	0.000140757	2.24703	2010	-	-
822	Lactonifactor (Genus)	Bacteria	Firmicutes	Clostridia	Clostridiales	Lachnospiraceae	Lactonifactor	3.66043e-05	3.88359e-05	-0.0853553	Uninfected	-	0.661547	2.89753e-05	3.88359e-05	-0.422439	Uninfected	-	0.366675	2.46461e-05	3.85789e-05	-0.64624	Uninfected	-	0.158078	1.22614e-05	3.85794e-05	-1.6537	Uninfected	-	0.0595304	2.08165e-05	3.85789e-05	-0.889762	Uninfected	-	0.0567007	4.32173e-05	7.22311e-05	-0.740879	Uninfected	-	0.402606	5.4453e-05	8.09218e-05	0.57143	2010	-	0.834941
26	Rhizobiales_Unclassified (Order)	Bacteria	Proteobacteria	Alphaproteobacteria	Rhizobiales_Unclassified			1.50777e-05	4.36111e-06	1.7873	Infected	-	0.440401	1.66629e-05	4.36111e-06	1.93144	Infected	-	0.0986727	8.08578e-06	0.000117332	-3.8574	Uninfected	-	0.271824	0.00106912	0.00011733	-3.18777	Uninfected	-	0.634985	0.00034011	0.000117332	1.53533	Infected	-	0.690193	0.000110385	0.000171739	-0.637629	Uninfected	-	0.914667	0.000286658	3.98597e-05	-2.84601	2008	-	0.279219
310	Selenomonadales_Unclassified (Order)	Bacteria	Firmicutes	Negativicutes	Selenomonadales_Unclassified			8.0652e-05	6.15994e-05	0.388738	Infected	-	0.759661	6.86291e-05	6.15994e-05	0.155878	Infected	-	0.883848	7.56989e-05	7.0109e-05	0.110658	Infected	-	0.53664	8.29244e-05	7.01127e-05	-0.242121	Uninfected	-	0.327448	7.13974e-05	7.0109e-05	0.0262691	Infected	-	0.571519	6.24128e-05	3.86116e-06	4.01123	Infected	Infected	0.00561371	1.03769e-05	2.07476e-05	0.998875	2010	-	0.551128
689	Leclercia (Genus)	Bacteria	Proteobacteria	Gammaproteobacteria	Enterobacteriales	Enterobacteriaceae	Leclercia	1.77727e-05	6.72778e-06	1.40013	Infected	-	-	8.29393e-06	6.72778e-06	0.301522	Infected	-	0.444185	6.91161e-06	3.635e-06	0.925189	Infected	-	0.593282	0	3.63625e-06	-15.1502	Uninfected	-	0.343807	4.78496e-06	3.635e-06	0.3956	Infected	-	0.357103	0	7.61223e-06	-9.57407	Uninfected	-	0.255993	0	8.11162e-06	9.66562	2010	-	0.317311
57	Oligotropha (Genus)	Bacteria	Proteobacteria	Alphaproteobacteria	Rhizobiales	Bradyrhizobiaceae	Oligotropha	0	0	0	-	-	-	0	0	0	-	-	-	0	0	0	-	-	-	0	0	0	-	-	-	0	0	0	-	-	-	4.25996e-05	2.9587e-05	0.525729	Infected	-	0.451712	4.04587e-05	0	-11.9826	2008	-	0.150763
573	Streptococcaceae_Unclassified (Family)	Bacteria	Firmicutes	Bacilli	Lactobacillales	Streptococcaceae_Unclassified		0.000119593	2.13116e-05	2.48787	Infected	-	0.255349	6.01301e-05	2.13116e-05	1.49601	Infected	-	0.451309	0.000673023	8.87227e-06	6.24361	Infected	Infected	0.00851498	8.97086e-06	8.87132e-06	-0.0160983	Uninfected	-	0.670107	0.000465939	8.87227e-06	5.7131	Infected	-	0.0618607	9.21946e-06	3.31095e-05	-1.84336	Uninfected	-	0.427943	1.43382e-05	0	-10.4866	2008	-	0.317311
488	Anaerofilum (Genus)	Bacteria	Firmicutes	Clostridia	Clostridiales	Ruminococcaceae	Anaerofilum	1.27429e-05	2.7e-06	2.23446	Infected	-	0.0689817	5.94667e-06	2.7e-06	1.13621	Infected	-	0.451309	4.95556e-06	1.61042e-06	1.61559	Infected	-	0.188993	2.5023e-06	1.61208e-06	-0.634296	Uninfected	-	0.546488	3.43077e-06	1.61042e-06	1.08637	Infected	-	0.422957	2.31819e-05	8.19884e-05	-1.82197	Uninfected	-	0.0639595	3.89012e-05	3.08509e-05	-0.334406	2008	-	0.676408
935	Sphingopyxis (Genus)	Bacteria	Proteobacteria	Alphaproteobacteria	Sphingomonadales	Sphingomonadaceae	Sphingopyxis	0	0	0	-	-	-	0	0	0	-	-	-	0	0	0	-	-	-	0	0	0	-	-	-	0	0	0	-	-	-	0	0	0	-	-	-	0	1.71308e-05	10.7432	2010	-	0.150763
547	Sphingomonadales_Unclassified (Order)	Bacteria	Proteobacteria	Alphaproteobacteria	Sphingomonadales_Unclassified			0	0	0	-	-	-	0	0	0	-	-	-	0	0	0	-	-	-	0	0	0	-	-	-	0	0	0	-	-	-	0	1.29716e-05	-10.3422	Uninfected	-	0.0557959	3.48611e-05	0	-11.7678	2008	-	0.150763
706	Enterorhabdus (Genus)	Bacteria	Actinobacteria	Actinobacteria	Coriobacteriales	Coriobacteriaceae	Enterorhabdus	1.02571e-05	1.5451e-05	-0.590599	Uninfected	-	0.729051	4.78667e-06	1.5451e-05	-1.68853	Uninfected	-	0.246528	8.99444e-06	1.48938e-05	-0.726966	Uninfected	-	0.534563	8.97086e-06	1.48951e-05	-0.731514	Uninfected	-	0.92337	6.22692e-06	1.48938e-05	-1.25677	Uninfected	-	-	5.36032e-06	1.31281e-05	-1.29068	Uninfected	-	0.712829	3.52817e-05	7.25479e-06	-2.28034	2008	-	0.502488
73	Erythrobacteraceae (Family)	Bacteria	Proteobacteria	Alphaproteobacteria	Sphingomonadales	Erythrobacteraceae		0	0	0	-	-	-	0	0	0	-	-	-	0	9.16667e-07	-6.53398	Uninfected	-	0.540291	0	9.17667e-07	-13.1639	Uninfected	-	0.683091	0	9.16667e-07	-6.53398	Uninfected	-	0.461743	5.07356e-06	1.18283e-05	-1.21955	Uninfected	-	0.255993	3.17887e-05	2.39158e-05	-0.410399	2008	-	0.551128
248	Microbacterium (Genus)	Bacteria	Actinobacteria	Actinobacteria	Actinomycetales	Microbacteriaceae	Microbacterium	0	0	0	-	-	-	0	0	0	-	-	-	0	6.5e-07	-6.04439	Uninfected	-	0.540291	0	6.49084e-07	-12.6644	Uninfected	-	0.683091	0	6.5e-07	-6.04439	Uninfected	-	0.461743	1.7005e-05	0.000180907	-3.41045	Uninfected	-	0.0612119	0.000353579	5.61488e-05	-2.65449	2008	-	0.676408
524	Lentisphaerae (Phylum)	Bacteria	Lentisphaerae					0.0117502	0.00246474	2.25318	Infected	-	0.448455	0.00830129	0.00246474	1.7519	Infected	-	0.404867	0.00657443	0.00211764	1.6344	Infected	-	0.427634	0.00831349	0.00211764	-1.973	Uninfected	-	0.250569	0.0075927	0.00211764	1.84215	Infected	-	0.143461	0.000190774	0.000422006	-1.14536	Uninfected	-	0.159492	0.00111542	0	-16.7672	2008	-	0.0737416
686	Lentisphaeria (Class)	Bacteria	Lentisphaerae	Lentisphaeria				0.00496629	0.00226864	1.13034	Infected	-	0.485581	0.00513244	0.00226864	1.17781	Infected	-	0.404867	0.00393373	0.00175411	1.16515	Infected	-	0.386568	0.00829977	0.00175411	-2.24233	Uninfected	-	0.250277	0.00576306	0.00175411	1.71609	Infected	-	0.118715	0.000188688	0.000419021	-1.15098	Uninfected	-	0.159492	0.00110739	0	-16.7568	2008	-	0.0737416
657	Victivallales (Order)	Bacteria	Lentisphaerae	Lentisphaeria	Victivallales			0.00493237	0.00226728	1.12132	Infected	-	0.485581	0.00511661	0.00226728	1.17423	Infected	-	0.404867	0.00392053	0.00175315	1.1611	Infected	-	0.386568	0.00829977	0.00175315	-2.24313	Uninfected	-	0.250277	0.00575392	0.00175315	1.71459	Infected	-	0.118715	0.000188688	0.000419021	-1.15098	Uninfected	-	0.159492	0.00110739	0	-16.7568	2008	-	0.0737416
97	Victivallaceae (Family)	Bacteria	Lentisphaerae	Lentisphaeria	Victivallales	Victivallaceae		0.00493237	0.00226728	1.12132	Infected	-	0.485581	0.00511661	0.00226728	1.17423	Infected	-	0.404867	0.00392053	0.00175315	1.1611	Infected	-	0.386568	0.00829977	0.00175315	-2.24313	Uninfected	-	0.250277	0.00575392	0.00175315	1.71459	Infected	-	0.118715	0.000188688	0.000419021	-1.15098	Uninfected	-	0.159492	0.00110739	0	-16.7568	2008	-	0.0737416
948	Victivallis (Genus)	Bacteria	Lentisphaerae	Lentisphaeria	Victivallales	Victivallaceae	Victivallis	0.00493237	0.00226728	1.12132	Infected	-	0.485581	0.00511661	0.00226728	1.17423	Infected	-	0.404867	0.00392053	0.00175315	1.1611	Infected	-	0.386568	0.00829977	0.00175315	-2.24313	Uninfected	-	0.250277	0.00575392	0.00175315	1.71459	Infected	-	0.118715	0.000188688	0.000419021	-1.15098	Uninfected	-	0.159492	0.00110739	0	-16.7568	2008	-	0.0737416
414	Caulobacterales (Order)	Bacteria	Proteobacteria	Alphaproteobacteria	Caulobacterales			0	4.47778e-07	-5.51658	Uninfected	-	0.532884	0	4.47778e-07	-5.51658	Uninfected	-	0.36131	2.73889e-06	1.67917e-07	3.94958	Infected	-	0.452377	0	1.67847e-07	-10.7138	Uninfected	-	0.683091	1.89615e-06	1.67917e-07	3.42139	Infected	-	0.642998	0.000120499	9.26896e-05	0.378503	Infected	-	0.623612	4.15076e-05	1.20587e-05	-1.78246	2008	-	0.964186
391	Caulobacteraceae (Family)	Bacteria	Proteobacteria	Alphaproteobacteria	Caulobacterales	Caulobacteraceae		0	4.47778e-07	-5.51658	Uninfected	-	0.532884	0	4.47778e-07	-5.51658	Uninfected	-	0.36131	2.73889e-06	1.67917e-07	3.94958	Infected	-	0.452377	0	1.67847e-07	-10.7138	Uninfected	-	0.683091	1.89615e-06	1.67917e-07	3.42139	Infected	-	0.642998	0.000107358	9.26896e-05	0.211931	Infected	-	0.623612	4.15076e-05	1.20587e-05	-1.78246	2008	-	0.964186
747	Citrobacter (Genus)	Bacteria	Proteobacteria	Gammaproteobacteria	Enterobacteriales	Enterobacteriaceae	Citrobacter	5.07906e-05	8.76611e-05	-0.787256	Uninfected	-	0.314697	5.05057e-05	8.76611e-05	-0.795368	Uninfected	-	0.15433	5.86892e-05	7.31352e-05	-0.317423	Uninfected	-	0.929853	2.85459e-05	7.31359e-05	-1.3573	Uninfected	-	0.129635	4.38963e-05	7.31352e-05	-0.736333	Uninfected	-	0.239652	3.30497e-05	0.000202116	-2.61211	Uninfected	-	0.673785	3.95799e-05	5.44656e-05	0.460479	2010	-	0.676408
926	Anaerococcus (Genus)	Bacteria	Firmicutes	Clostridia	Clostridiales	Clostridiales_Incertae_Sedis_XI	Anaerococcus	1.28571e-05	2.42778e-06	2.40005	Infected	-	0.440401	6e-06	2.42778e-06	1.3018	Infected	-	0.861236	8.19444e-06	1.80417e-06	2.1771	Infected	-	0.188993	2.19221e-05	1.80465e-06	-3.60252	Uninfected	-	0.479004	1.24183e-05	1.80417e-06	2.77626	Infected	-	0.188282	2.24972e-05	1.35602e-05	0.729942	Infected	-	0.69297	3.64431e-05	0	-11.8318	2008	-	0.150763
29	Novosphingobium (Genus)	Bacteria	Proteobacteria	Alphaproteobacteria	Sphingomonadales	Sphingomonadaceae	Novosphingobium	0	0	0	-	-	-	0	0	0	-	-	-	0	0	0	-	-	-	0	0	0	-	-	-	0	0	0	-	-	-	4.7744e-06	2.94275e-05	-2.62124	Uninfected	-	0.0898967	4.48897e-05	2.39158e-05	-0.908138	2008	-	0.551128
763	Marvinbryantia (Genus)	Bacteria	Firmicutes	Clostridia	Clostridiales	Lachnospiraceae	Marvinbryantia	1.99571e-05	4.65611e-06	2.09734	Infected	-	0.168986	1.27733e-05	4.65611e-06	1.45397	Infected	-	0.230139	1.94111e-05	6.84687e-06	1.502	Infected	Infected	0.0496103	8.97086e-06	6.84284e-06	-0.390646	Uninfected	-	0.636155	1.40231e-05	6.84687e-06	1.03321	Infected	-	0.210387	9.78932e-06	1.66365e-05	-0.764464	Uninfected	-	0.588081	3.73351e-05	2.1123e-05	-0.821418	2008	-	0.591532
16	Peptococcaceae_1_Unclassified (Family)	Bacteria	Firmicutes	Clostridia	Clostridiales	Peptococcaceae_1_Unclassified		3.05714e-06	6.71667e-06	-1.133	Uninfected	-	0.776132	5.99333e-06	6.71667e-06	-0.164128	Uninfected	-	0.630946	3.88889e-06	1.90208e-06	1.02792	Infected	-	0.102733	0	1.90222e-06	-14.2155	Uninfected	-	0.560179	3.45769e-06	1.90208e-06	0.85883	Infected	-	0.109022	1.26889e-05	6.90447e-06	0.877014	Infected	-	0.663577	6.39386e-06	5.97543e-05	3.22227	2010	-	0.136065
642	Anaerofustis (Genus)	Bacteria	Firmicutes	Clostridia	Clostridiales	Eubacteriaceae	Anaerofustis	0	1.00672e-05	-9.97688	Uninfected	-	0.129659	6.62667e-07	1.00672e-05	-3.90506	Uninfected	-	0.106884	9.88889e-07	4.20354e-06	-2.07664	Uninfected	-	0.32818	0	4.20633e-06	-15.3603	Uninfected	-	0.253861	1.06692e-06	4.20354e-06	-1.96812	Uninfected	-	0.380203	1.40454e-05	0	10.4569	Infected	-	0.0633048	0	1.08942e-05	10.0907	2010	-	0.317311
498	Staphylococcaceae (Family)	Bacteria	Firmicutes	Bacilli	Bacillales	Staphylococcaceae		0.000279226	0.000125296	1.15603	Infected	Infected	0.0396119	0.000155082	0.000125296	0.307661	Infected	-	0.985576	0.000181315	0.00012065	0.587637	Infected	-	0.231983	0.00029099	0.000120649	-1.27016	Uninfected	-	0.241626	0.00019999	0.00012065	0.729061	Infected	-	0.448009	7.0114e-06	1.22664e-05	-0.806062	Uninfected	-	0.264867	0	7.67289e-05	12.9057	2010	-	0.150763
152	Planobacterium (Genus)	Bacteria	Bacteroidetes	Flavobacteria	Flavobacteriales	Flavobacteriaceae	Planobacterium	0	0	0	-	-	-	0	0	0	-	-	-	0	0	0	-	-	-	0	0	0	-	-	-	0	0	0	-	-	-	1.5222e-05	1.2842e-05	0.245111	Infected	-	0.552208	3.45128e-05	0	-11.7533	2008	-	0.150763
912	Xanthobacteraceae (Family)	Bacteria	Proteobacteria	Alphaproteobacteria	Rhizobiales	Xanthobacteraceae		0	0	0	-	-	-	0	0	0	-	-	-	0	0	0	-	-	-	0	0	0	-	-	-	0	0	0	-	-	-	4.22915e-05	0	12.0465	Infected	-	0.194717	0	7.25479e-06	9.50478	2010	-	0.317311
9	Chitinophagaceae_Unclassified (Family)	Bacteria	Bacteroidetes	Sphingobacteria	Sphingobacteriales	Chitinophagaceae_Unclassified		0	0	0	-	-	-	0	0	0	-	-	-	0	0	0	-	-	-	0	0	0	-	-	-	0	0	0	-	-	-	2.84381e-05	1.85312e-05	0.617594	Infected	-	0.552208	3.62039e-05	0	-11.8223	2008	-	0.317311
516	Cloacibacillus (Genus)	Bacteria	Synergistetes	Synergistia	Synergistales	Synergistaceae	Cloacibacillus	0	1.36667e-06	-7.10504	Uninfected	-	0.532884	0	1.36667e-06	-7.10504	Uninfected	-	0.36131	0	6.89167e-07	-6.12756	Uninfected	-	0.382847	0	6.8862e-07	-12.7497	Uninfected	-	0.560179	0	6.89167e-07	-6.12756	Uninfected	-	0.294667	0	2.12343e-05	-11.0529	Uninfected	-	0.935904	0	1.63413e-05	10.6752	2010	-	0.317311
309	Flammeovirgaceae_Unclassified (Family)	Bacteria	Bacteroidetes	Sphingobacteria	Sphingobacteriales	Flammeovirgaceae_Unclassified		7.54286e-06	2.93541e-05	-1.95896	Uninfected	-	0.467291	6.4e-06	2.93541e-05	-2.19565	Uninfected	-	0.255213	6.32222e-06	1.14294e-05	-0.853232	Uninfected	-	0.880757	1.06427e-05	1.14307e-05	-0.103048	Uninfected	-	0.463957	7.65e-06	1.14294e-05	-0.5786	Uninfected	-	0.640129	0	5.98144e-06	-9.22676	Uninfected	-	0.658941	1.60751e-05	0	-10.6515	2008	-	0.317311
486	Anaerosporobacter (Genus)	Bacteria	Firmicutes	Clostridia	Clostridiales	Clostridiaceae_1	Anaerosporobacter	1.43714e-05	1.05834e-05	0.441043	Infected	-	0.848496	1.074e-05	1.05834e-05	0.0211725	Infected	-	0.736457	1.05389e-05	9.03752e-06	0.221497	Infected	-	0.487131	0	9.03642e-06	-16.4635	Uninfected	-	0.187429	7.29615e-06	9.03752e-06	-0.30841	Uninfected	-	0.980172	7.50722e-06	5.97067e-06	0.329891	Infected	-	0.470068	1.60462e-05	0	-10.6489	2008	-	0.317311
893	Advenella (Genus)	Bacteria	Proteobacteria	Betaproteobacteria	Burkholderiales	Alcaligenaceae	Advenella	0	0	0	-	-	-	0	0	0	-	-	-	0	0	0	-	-	-	0	0	0	-	-	-	0	0	0	-	-	-	3.427e-06	0	8.42501	Infected	-	0.291701	0	9.7352e-05	13.2491	2010	-	0.317311
911	Geobacteraceae (Family)	Bacteria	Proteobacteria	Deltaproteobacteria	Desulfuromonadales	Geobacteraceae		0	3.81667e-06	-8.57994	Uninfected	-	0.368066	4.03333e-06	3.81667e-06	0.0794569	Infected	-	0.717053	6.1e-06	4.02083e-06	0.600094	Infected	-	0.850433	0	4.01984e-06	-15.2949	Uninfected	-	0.343807	4.22308e-06	4.02083e-06	0.0706286	Infected	-	0.771896	0	4.54216e-06	-8.83041	Uninfected	-	0.676785	1.2207e-05	0	-10.2547	2008	-	0.317311
62	Geopsychrobacter (Genus)	Bacteria	Proteobacteria	Deltaproteobacteria	Desulfuromonadales	Geobacteraceae	Geopsychrobacter	0	3.81667e-06	-8.57994	Uninfected	-	0.368066	4.03333e-06	3.81667e-06	0.0794569	Infected	-	0.717053	6.1e-06	4.02083e-06	0.600094	Infected	-	0.850433	0	4.01984e-06	-15.2949	Uninfected	-	0.343807	4.22308e-06	4.02083e-06	0.0706286	Infected	-	0.771896	0	4.54216e-06	-8.83041	Uninfected	-	0.676785	1.2207e-05	0	-10.2547	2008	-	0.317311
12	Intrasporangiaceae (Family)	Bacteria	Actinobacteria	Actinobacteria	Actinomycetales	Intrasporangiaceae		0	0	0	-	-	-	1.01333e-06	0	6.67713	Infected	-	0.273322	0	0	0	-	-	-	0	0	0	-	-	-	5.84615e-07	0	5.89388	Infected	-	0.174231	3.427e-06	2.8418e-05	-3.04809	Uninfected	-	0.0898967	5.35755e-05	3.18878e-05	-0.748388	2008	-	0.551128
63	Asaccharobacter (Genus)	Bacteria	Actinobacteria	Actinobacteria	Coriobacteriales	Coriobacteriaceae	Asaccharobacter	7.54286e-06	7.65e-06	-0.0203219	Uninfected	-	0.729051	1.86413e-05	7.65e-06	1.28386	Infected	-	0.628593	1.55344e-05	1.63321e-05	-0.0722017	Uninfected	-	0.627927	0	1.63314e-05	-17.3173	Uninfected	-	0.218236	1.07546e-05	1.63321e-05	-0.602304	Uninfected	-	0.312561	0	4.88086e-05	-12.2532	Uninfected	Uninfected	0.0186604	8.55194e-05	9.73394e-05	0.186752	2010	-	0.601975
70	Olivibacter (Genus)	Bacteria	Bacteroidetes	Sphingobacteria	Sphingobacteriales	Sphingobacteriaceae	Olivibacter	0	0	0	-	-	-	0	0	0	-	-	-	0	0	0	-	-	-	0	0	0	-	-	-	0	0	0	-	-	-	3.07172e-06	1.34712e-05	-2.12914	Uninfected	-	0.658941	3.62039e-05	3.89408e-05	0.10511	2010	-	0.964186
184	Desulfuromonadales_Unclassified (Order)	Bacteria	Proteobacteria	Deltaproteobacteria	Desulfuromonadales_Unclassified			0	3.81667e-06	-8.57994	Uninfected	-	0.368066	7.0566e-06	3.81667e-06	0.884928	Infected	-	0.717053	8.25828e-06	2.06042e-06	1.99767	Infected	-	0.470459	1.9567e-06	2.06007e-06	-0.0742664	Uninfected	-	0.581913	6.32112e-06	2.06042e-06	1.61254	Infected	-	0.422957	0	4.54216e-06	-8.83041	Uninfected	-	0.178035	1.2207e-05	9.44965e-06	-0.369035	2008	-	0.964186
942	Lysobacter (Genus)	Bacteria	Proteobacteria	Gammaproteobacteria	Xanthomonadales	Xanthomonadaceae	Lysobacter	0	0	0	-	-	-	0	0	0	-	-	-	0	1.10417e-06	-6.79982	Uninfected	-	0.540291	0	1.10475e-06	-13.4316	Uninfected	-	0.683091	0	1.10417e-06	-6.79982	Uninfected	-	0.461743	3.427e-06	0.000161655	-5.55571	Uninfected	-	0.951906	0.000434447	9.44965e-06	-5.52128	2008	-	0.964186
914	Coriobacterium (Genus)	Bacteria	Actinobacteria	Actinobacteria	Coriobacteriales	Coriobacteriaceae	Coriobacterium	1.22571e-05	1.36667e-06	3.15555	Infected	-	0.0966442	7.95333e-06	1.36667e-06	2.53219	Infected	-	0.180569	6.62778e-06	1.78333e-06	1.88806	Infected	-	0.0901696	0	1.78214e-06	-14.1214	Uninfected	-	0.560179	4.58846e-06	1.78333e-06	1.35851	Infected	-	0.231308	9.3611e-06	3.35388e-06	1.47809	Infected	-	0.919929	0	0	0	-	-	-
758	Megamonas (Genus)	Bacteria	Firmicutes	Negativicutes	Selenomonadales	Veillonellaceae	Megamonas	0	0	0	-	-	-	0	0	0	-	-	-	0	5.03585e-06	-8.97895	Uninfected	-	0.540291	0	5.03586e-06	-15.62	Uninfected	-	0.683091	0	5.03585e-06	-8.97895	Uninfected	-	0.461743	1.53689e-05	2.5374e-05	-0.722972	Uninfected	-	0.251643	0	0	0	-	-	-
994	Bavariicoccus (Genus)	Bacteria	Firmicutes	Bacilli	Lactobacillales	Enterococcaceae	Bavariicoccus	0	0	0	-	-	-	0	0	0	-	-	-	0	0	0	-	-	-	0	0	0	-	-	-	0	0	0	-	-	-	1.18729e-05	0	10.2147	Infected	-	0.291701	0	0	0	-	-	-
596	Epsilonproteobacteria (Class)	Bacteria	Proteobacteria	Epsilonproteobacteria				0.000372518	0.000355217	0.06861	Infected	-	0.472821	0.000509882	0.000355217	0.521454	Infected	-	0.436512	0.000570955	0.00124732	-1.12737	Uninfected	-	0.753073	0.000199975	0.00124731	-2.64093	Uninfected	-	0.259163	0.000458385	0.00124732	-1.44418	Uninfected	-	0.462126	1.18199e-05	0	10.2082	Infected	-	0.132679	0	0	0	-	-	-
954	Campylobacterales (Order)	Bacteria	Proteobacteria	Epsilonproteobacteria	Campylobacterales			0.000372518	0.000355217	0.06861	Infected	-	0.472821	0.000509882	0.000355217	0.521454	Infected	-	0.436512	0.000570955	0.00124705	-1.12705	Uninfected	-	0.753073	0.000199975	0.00124704	-2.64062	Uninfected	-	0.259163	0.000458385	0.00124705	-1.44387	Uninfected	-	0.462126	1.18199e-05	0	10.2082	Infected	-	0.132679	0	0	0	-	-	-
960	Helicobacteraceae (Family)	Bacteria	Proteobacteria	Epsilonproteobacteria	Campylobacterales	Helicobacteraceae		0	1.73889e-06	-7.45029	Uninfected	-	0.532884	3.04667e-06	1.73889e-06	0.805521	Infected	-	0.861236	0	2.13987e-05	-11.064	Uninfected	-	0.157924	1.97112e-05	2.14001e-05	-0.118599	Uninfected	-	0.84442	7.82269e-06	2.13987e-05	-1.45062	Uninfected	-	0.68813	1.18199e-05	0	10.2082	Infected	-	0.291701	0	0	0	-	-	-
733	Helicobacter (Genus)	Bacteria	Proteobacteria	Epsilonproteobacteria	Campylobacterales	Helicobacteraceae	Helicobacter	0	1.73889e-06	-7.45029	Uninfected	-	0.532884	3.04667e-06	1.73889e-06	0.805521	Infected	-	0.861236	0	2.13987e-05	-11.064	Uninfected	-	0.157924	1.97112e-05	2.14001e-05	-0.118599	Uninfected	-	0.84442	7.82269e-06	2.13987e-05	-1.45062	Uninfected	-	0.68813	1.18199e-05	0	10.2082	Infected	-	0.291701	0	0	0	-	-	-
477	Sporobacter (Genus)	Bacteria	Firmicutes	Clostridia	Clostridiales	Ruminococcaceae	Sporobacter	1.13143e-05	1.42667e-05	-0.334245	Uninfected	-	0.444778	2.92318e-05	1.42667e-05	1.03437	Infected	-	0.585473	3.01424e-05	6.25419e-06	2.26707	Infected	-	0.167354	4.78887e-05	6.25327e-06	-2.93698	Uninfected	-	0.088987	3.90417e-05	6.25419e-06	2.64018	Infected	Infected	0.0282756	4.38475e-05	9.20713e-05	-1.07008	Uninfected	-	0.304774	0.000147857	1.46586e-05	-3.33349	2008	-	0.31923
740	Synergistaceae (Family)	Bacteria	Synergistetes	Synergistia	Synergistales	Synergistaceae		5.65413e-05	1.46501e-05	1.94766	Infected	-	0.627963	4.88219e-05	1.46501e-05	1.73593	Infected	-	0.799931	4.08238e-05	8.48088e-06	2.26578	Infected	-	0.768562	4.97144e-05	8.48043e-06	-2.55144	Uninfected	-	0.704111	4.4707e-05	8.48088e-06	2.39684	Infected	-	0.429723	1.8712e-05	2.42739e-05	-0.375266	Uninfected	-	0.281311	8.16887e-06	3.26826e-05	1.99899	2010	-	0.964186
784	Brevundimonas (Genus)	Bacteria	Proteobacteria	Alphaproteobacteria	Caulobacterales	Caulobacteraceae	Brevundimonas	0	4.47778e-07	-5.51658	Uninfected	-	0.532884	0	4.47778e-07	-5.51658	Uninfected	-	0.36131	0	1.67917e-07	-4.15313	Uninfected	-	0.540291	0	1.67847e-07	-10.7138	Uninfected	-	0.683091	0	1.67917e-07	-4.15313	Uninfected	-	0.461743	9.31034e-05	9.26896e-05	0.00642624	Infected	-	0.447172	4.15076e-05	1.20587e-05	-1.78246	2008	-	0.964186
435	Alcaligenaceae (Family)	Bacteria	Proteobacteria	Betaproteobacteria	Burkholderiales	Alcaligenaceae		0	0	0	-	-	-	0	0	0	-	-	-	0	3.25e-07	-5.06609	Uninfected	-	0.540291	0	3.24542e-07	-11.6646	Uninfected	-	0.683091	0	3.25e-07	-5.06609	Uninfected	-	0.461743	1.54402e-05	0.000139097	-3.1705	Uninfected	-	0.926458	0.000359602	9.7352e-05	-1.88501	2008	-	0.309394
780	Parasporobacterium (Genus)	Bacteria	Firmicutes	Clostridia	Clostridiales	Lachnospiraceae	Parasporobacterium	0.000248583	0.000127347	0.964903	Infected	-	0.286266	0.000144311	0.000127347	0.180402	Infected	-	0.912751	0.000137935	6.71449e-05	1.03853	Infected	-	0.139293	6.51326e-05	6.71446e-05	-0.0438924	Uninfected	-	0.651795	0.000111801	6.71449e-05	0.735502	Infected	-	0.228218	9.88e-05	8.63096e-05	0.19497	Infected	-	0.589547	2.44141e-05	0	-11.2541	2008	-	0.317311
303	Adlercreutzia (Genus)	Bacteria	Actinobacteria	Actinobacteria	Coriobacteriales	Coriobacteriaceae	Adlercreutzia	0	0	0	-	-	-	0	0	0	-	-	-	0	0	0	-	-	-	0	0	0	-	-	-	0	0	0	-	-	-	3.05891e-05	2.33449e-05	0.389765	Infected	-	0.183438	1.38104e-05	2.44523e-05	0.823764	2010	-	0.601975
378	Veillonella (Genus)	Bacteria	Firmicutes	Negativicutes	Selenomonadales	Veillonellaceae	Veillonella	0.000231715	0.00106901	-2.2058	Uninfected	-	-	0.000195799	0.00106901	-2.44876	Uninfected	-	0.758582	0.000253936	0.00129989	-2.35581	Uninfected	-	0.718877	0.000380035	0.00129989	-1.77419	Uninfected	-	0.439632	0.000295245	0.00129989	-2.13837	Uninfected	-	0.658764	0.000299985	0.000222008	0.434263	Infected	-	0.429273	0.000279422	2.90192e-05	-3.26692	2008	-	0.551128
600	Shimwellia (Genus)	Bacteria	Proteobacteria	Gammaproteobacteria	Enterobacteriales	Enterobacteriaceae	Shimwellia	8.98571e-06	3.6143e-05	-2.00681	Uninfected	-	0.908744	4.19333e-06	3.6143e-05	-3.10451	Uninfected	-	0.276944	4.09444e-06	1.48099e-05	-1.85227	Uninfected	-	0.772112	0	1.48096e-05	-17.1762	Uninfected	-	0.29527	2.83462e-06	1.48099e-05	-2.38123	Uninfected	-	0.810854	8.6236e-06	1.06934e-05	-0.310041	Uninfected	-	0.819877	8.1614e-06	0	-9.67444	2008	-	0.317311
183	Moraxellaceae_Unclassified (Family)	Bacteria	Proteobacteria	Gammaproteobacteria	Pseudomonadales	Moraxellaceae_Unclassified		0	0	0	-	-	-	0	0	0	-	-	-	0	0	0	-	-	-	0	0	0	-	-	-	0	0	0	-	-	-	1.99767e-05	0	10.9648	Infected	-	0.194717	0	1.94704e-05	10.9278	2010	-	0.317311
162	Sphingomonadaceae_Unclassified (Family)	Bacteria	Proteobacteria	Alphaproteobacteria	Sphingomonadales	Sphingomonadaceae_Unclassified		0	0	0	-	-	-	0	0	0	-	-	-	0	0	0	-	-	-	0	0	0	-	-	-	0	0	0	-	-	-	4.7744e-06	4.4904e-06	0.0882863	Infected	-	0.935904	1.2068e-05	7.97194e-06	-0.597566	2008	-	0.964186
233	Desulfuromonadales (Order)	Bacteria	Proteobacteria	Deltaproteobacteria	Desulfuromonadales			0	5.28889e-06	-9.04955	Uninfected	-	0.368066	5.04e-06	5.28889e-06	-0.0694065	Uninfected	-	0.717053	6.93889e-06	5.24708e-06	0.40252	Infected	-	0.95949	0	5.2485e-06	-15.6796	Uninfected	-	0.29527	4.80385e-06	5.24708e-06	-0.127073	Uninfected	-	0.584966	2.00542e-06	9.08433e-06	-2.17389	Uninfected	-	0.66204	2.44141e-05	7.97194e-06	-1.61349	2008	-	0.964186
252	Erysipelothrix (Genus)	Bacteria	Firmicutes	Erysipelotrichia	Erysipelotrichales	Erysipelotrichaceae	Erysipelothrix	0	0	0	-	-	-	0	0	0	-	-	-	0	0	0	-	-	-	0	0	0	-	-	-	0	0	0	-	-	-	4.7744e-06	0	8.90219	Infected	-	0.132679	0	0	0	-	-	-
1003	Sphingomonas (Genus)	Bacteria	Proteobacteria	Alphaproteobacteria	Sphingomonadales	Sphingomonadaceae	Sphingomonas	0	2.19444e-06	-7.78427	Uninfected	-	0.532884	0	2.19444e-06	-7.78427	Uninfected	-	0.36131	0	2.57708e-06	-8.01518	Uninfected	-	0.281472	0	2.57776e-06	-14.6539	Uninfected	-	0.471524	0	2.57708e-06	-8.01518	Uninfected	-	0.196268	9.12542e-06	4.35071e-05	-2.25204	Uninfected	-	0.524224	8.97794e-05	8.9169e-05	-0.00984082	2008	-	-
21	Brachyspiraceae (Family)	Bacteria	Spirochaetes	Spirochaetes	Spirochaetales	Brachyspiraceae		6.78496e-05	7.66193e-05	-0.175344	Uninfected	-	0.729051	3.16631e-05	7.66193e-05	-1.27464	Uninfected	-	0.246528	2.87748e-05	7.78164e-05	-1.43495	Uninfected	-	0.368601	0	7.78177e-05	-19.5697	Uninfected	-	0.160708	1.9921e-05	7.78164e-05	-1.96524	Uninfected	-	0.147992	9.82981e-05	7.93474e-05	0.308944	Infected	-	0.519465	0.0001533	1.94809e-05	-2.97557	2008	-	0.947712
983	Brachyspira (Genus)	Bacteria	Spirochaetes	Spirochaetes	Spirochaetales	Brachyspiraceae	Brachyspira	6.78496e-05	7.66193e-05	-0.175344	Uninfected	-	0.729051	3.16631e-05	7.66193e-05	-1.27464	Uninfected	-	0.246528	2.87748e-05	7.78164e-05	-1.43495	Uninfected	-	0.368601	0	7.78177e-05	-19.5697	Uninfected	-	0.160708	1.9921e-05	7.78164e-05	-1.96524	Uninfected	-	0.147992	9.82981e-05	7.93474e-05	0.308944	Infected	-	0.519465	0.0001533	1.94809e-05	-2.97557	2008	-	0.947712
226	Bacillaceae_1 (Family)	Bacteria	Firmicutes	Bacilli	Bacillales	Bacillaceae_1		0	6.79104e-05	-12.7296	Uninfected	-	0.0611836	0	6.79104e-05	-12.7296	Uninfected	Uninfected	0.00793514	6.62244e-06	2.72789e-05	-2.0407	Uninfected	-	0.162301	0	2.72782e-05	-18.0574	Uninfected	-	0.160708	4.58477e-06	2.72789e-05	-2.57025	Uninfected	-	0.0594954	0.00029524	0.000982556	-1.73462	Uninfected	-	0.975576	5.15052e-05	0.000462447	3.16625	2010	-	0.881819
904	Pasteurellales (Order)	Bacteria	Proteobacteria	Gammaproteobacteria	Pasteurellales			0.000816012	0.000724456	0.171691	Infected	-	0.431047	0.000530937	0.000724456	-0.448349	Uninfected	-	0.218584	0.000500003	0.00103745	-1.05302	Uninfected	-	0.0572751	0.000294142	0.00103745	-1.81845	Uninfected	Uninfected	0.0204036	0.000488666	0.00103745	-1.0861	Uninfected	-	0.0514124	1.86817e-05	5.38702e-06	1.79216	Infected	-	0.159096	0	0	0	-	-	-
299	Pasteurellaceae (Family)	Bacteria	Proteobacteria	Gammaproteobacteria	Pasteurellales	Pasteurellaceae		0.000800012	0.000719411	0.153204	Infected	-	0.396454	0.000522808	0.000719411	-0.460528	Uninfected	-	0.205339	0.000493781	0.00102456	-1.05305	Uninfected	-	0.055415	0.000294142	0.00102456	-1.80041	Uninfected	Uninfected	0.0217091	0.000483976	0.00102456	-1.08198	Uninfected	-	0.0514124	1.86817e-05	5.38702e-06	1.79216	Infected	-	0.159096	0	0	0	-	-	-
68	Haemophilus (Genus)	Bacteria	Proteobacteria	Gammaproteobacteria	Pasteurellales	Pasteurellaceae	Haemophilus	0.000796955	0.000697097	0.193136	Infected	-	0.505243	0.000489587	0.000697097	-0.509787	Uninfected	-	0.218584	0.000482411	0.00100585	-1.06007	Uninfected	-	0.0652425	0.000292186	0.00100585	-1.78346	Uninfected	Uninfected	0.0245396	0.000457158	0.00100585	-1.13763	Uninfected	Uninfected	0.0487613	1.86817e-05	5.38702e-06	1.79216	Infected	-	0.159096	0	0	0	-	-	-
147	Azomonas (Genus)	Bacteria	Proteobacteria	Gammaproteobacteria	Pseudomonadales	Pseudomonadaceae	Azomonas	0	0	0	-	-	-	0	0	0	-	-	-	0	0	0	-	-	-	0	0	0	-	-	-	0	0	0	-	-	-	4.79282e-06	1.017e-05	-1.08378	Uninfected	-	0.529073	0	0	0	-	-	-
1001	Allobaculum (Genus)	Bacteria	Firmicutes	Erysipelotrichia	Erysipelotrichales	Erysipelotrichaceae	Allobaculum	0.0528078	3.93274e-05	10.3906	Infected	Infected	0.0423243	0.0389151	3.93274e-05	9.95021	Infected	-	0.0602761	0.0351259	1.82082e-05	10.9129	Infected	Infected	0.00229611	0.0232836	1.82085e-05	-10.3205	Uninfected	-	0.632559	0.0243203	1.82082e-05	10.3826	Infected	Infected	0.037248	0.0223907	5.20439e-05	8.74868	Infected	Infected	0.00546116	0.000139868	1.83177e-05	-2.93207	2008	-	0.964186
530	Rhodobacteraceae_Unclassified (Family)	Bacteria	Proteobacteria	Alphaproteobacteria	Rhodobacterales	Rhodobacteraceae_Unclassified		0.000241986	0.000400115	-0.725468	Uninfected	-	-	0.000436434	0.000400115	0.125348	Infected	-	0.575743	0.00034302	0.000662818	-0.9503	Uninfected	-	0.805482	7.67722e-05	0.000662819	-3.10996	Uninfected	-	0.67047	0.0003274	0.000662818	-1.01753	Uninfected	-	0.923289	3.67356e-05	4.26156e-05	-0.214146	Uninfected	-	0.942619	9.65437e-05	2.39158e-05	-2.01276	2008	-	0.964186
94	Megasphaera (Genus)	Bacteria	Firmicutes	Negativicutes	Selenomonadales	Veillonellaceae	Megasphaera	9.48571e-06	4.08633e-05	-2.10581	Uninfected	-	0.147903	7.13163e-05	4.08633e-05	0.803276	Infected	-	0.124676	3.68889e-06	3.48227e-05	-3.23528	Uninfected	-	0.572186	0.000270839	3.48227e-05	-2.95933	Uninfected	Infected	0.0107364	0.000124481	3.48227e-05	1.83753	Infected	Infected	0.0186141	0.000824386	8.09011e-05	3.34893	Infected	-	0.331526	0.000176282	0.000349	0.985303	2010	-	0.536733
951	Bilophila (Genus)	Bacteria	Proteobacteria	Deltaproteobacteria	Desulfovibrionales	Desulfovibrionaceae	Bilophila	5.29959e-05	0.000150362	-1.50431	Uninfected	-	0.19635	0.000120569	0.000150362	-0.318551	Uninfected	-	0.580552	0.000110012	7.80491e-05	0.495149	Infected	-	0.739875	9.25512e-05	7.80498e-05	-0.245856	Uninfected	-	0.647621	9.89275e-05	7.80491e-05	0.34195	Infected	-	0.775466	5.87457e-05	4.54216e-06	3.6901	Infected	Infected	0.0386998	1.2207e-05	5.16397e-05	2.07987	2010	-	0.502488
174	Pseudaminobacter (Genus)	Bacteria	Proteobacteria	Alphaproteobacteria	Rhizobiales	Phyllobacteriaceae	Pseudaminobacter	0	0	0	-	-	-	0	0	0	-	-	-	0	0	0	-	-	-	0	0	0	-	-	-	0	0	0	-	-	-	3.01355e-05	9.30147e-06	1.69486	Infected	-	0.844379	0	0	0	-	-	-
188	Bacillus (Genus)	Bacteria	Firmicutes	Bacilli	Bacillales	Bacillaceae_1	Bacillus	0	6.79104e-05	-12.7296	Uninfected	-	0.0611836	0	6.79104e-05	-12.7296	Uninfected	Uninfected	0.00793514	6.62244e-06	2.72789e-05	-2.0407	Uninfected	-	0.162301	0	2.72782e-05	-18.0574	Uninfected	-	0.160708	4.58477e-06	2.72789e-05	-2.57025	Uninfected	-	0.0594954	0.000293235	0.000979517	-1.73998	Uninfected	-	0.87742	4.33364e-05	0.00045132	3.3802	2010	-	0.889972
961	Ochrobactrum (Genus)	Bacteria	Proteobacteria	Alphaproteobacteria	Rhizobiales	Brucellaceae	Ochrobactrum	0	0	0	-	-	-	0	0	0	-	-	-	0	0	0	-	-	-	0	0	0	-	-	-	0	0	0	-	-	-	5.07157e-05	7.98032e-05	-0.65391	Uninfected	-	0.123167	0.000154445	1.94704e-05	-2.98709	2008	2008	0.037189
240	Brucellaceae (Family)	Bacteria	Proteobacteria	Alphaproteobacteria	Rhizobiales	Brucellaceae		0	0	0	-	-	-	0	0	0	-	-	-	0	0	0	-	-	-	0	0	0	-	-	-	0	0	0	-	-	-	5.07157e-05	8.42936e-05	-0.732877	Uninfected	-	0.118868	0.000166513	1.94704e-05	-3.09563	2008	2008	0.037189
738	Actinomycetaceae_Unclassified (Family)	Bacteria	Actinobacteria	Actinobacteria	Actinomycetales	Actinomycetaceae_Unclassified		0	0	0	-	-	-	0	0	0	-	-	-	0	0	0	-	-	-	0	0	0	-	-	-	0	0	0	-	-	-	5.95046e-06	1.37867e-05	-1.21082	Uninfected	-	0.87017	0	0	0	-	-	-
227	Microbacteriaceae (Family)	Bacteria	Actinobacteria	Actinobacteria	Actinomycetales	Microbacteriaceae		0	5.51667e-06	-9.11027	Uninfected	-	0.368066	1.01333e-06	5.51667e-06	-2.43313	Uninfected	-	0.611903	0	1.48542e-06	-7.2244	Uninfected	-	0.382847	1.9567e-06	1.48503e-06	-0.397913	Uninfected	-	0.368119	1.18846e-06	1.48542e-06	-0.319364	Uninfected	-	0.563356	3.29339e-05	0.000239743	-2.86346	Uninfected	-	0.111695	0.000424296	7.56192e-05	-2.48809	2008	-	0.438518
291	Lactobacillaceae_Unclassified (Family)	Bacteria	Firmicutes	Bacilli	Lactobacillales	Lactobacillaceae_Unclassified		0	0	0	-	-	-	0	0	0	-	-	-	0	0	0	-	-	-	0	0	0	-	-	-	0	0	0	-	-	-	4.40883e-05	0	12.1065	Infected	Infected	0.030582	0	9.2115e-06	9.84886	2010	-	0.317311
831	Vagococcus (Genus)	Bacteria	Firmicutes	Bacilli	Lactobacillales	Enterococcaceae	Vagococcus	0	0	0	-	-	-	0	0	0	-	-	-	2.22222e-06	3.54167e-07	2.61581	Infected	-	0.452377	0	3.53136e-07	-11.7864	Uninfected	-	0.683091	1.53846e-06	3.54167e-07	2.08816	Infected	-	0.642998	2.10044e-05	0	11.0372	Infected	-	0.0633048	0	3.66354e-05	11.8394	2010	-	0.317311
247	Trueperella (Genus)	Bacteria	Actinobacteria	Actinobacteria	Actinomycetales	Actinomycetaceae	Trueperella	0	0	0	-	-	-	0	0	0	-	-	-	0	3.17633e-06	-8.31575	Uninfected	-	0.382847	0	3.17588e-06	-14.9549	Uninfected	-	0.560179	0	3.17633e-06	-8.31575	Uninfected	-	0.294667	1.18437e-05	3.35388e-06	1.81714	Infected	-	0.148223	0	0	0	-	-	-
546	Clostridiales_Incertae_Sedis_XI_Unclassified (Family)	Bacteria	Firmicutes	Clostridia	Clostridiales	Clostridiales_Incertae_Sedis_XI_Unclassified		0	6.11111e-07	-5.95678	Uninfected	-	0.532884	0	6.11111e-07	-5.95678	Uninfected	-	0.36131	0	2.29167e-07	-4.57994	Uninfected	-	0.540291	0	2.302e-07	-11.1693	Uninfected	-	0.683091	0	2.29167e-07	-4.57994	Uninfected	-	0.461743	0.000100712	6.596e-06	3.93046	Infected	-	0.25676	1.08677e-05	0	-10.0872	2008	-	0.317311
356	Chitinophagaceae (Family)	Bacteria	Bacteroidetes	Sphingobacteria	Sphingobacteriales	Chitinophagaceae		0	0	0	-	-	-	0	0	0	-	-	-	0	0	0	-	-	-	0	0	0	-	-	-	0	0	0	-	-	-	9.68594e-06	2.58153e-05	-1.41333	Uninfected	-	0.238886	4.65808e-05	0	-12.1858	2008	-	0.150763
586	Kocuria (Genus)	Bacteria	Actinobacteria	Actinobacteria	Actinomycetales	Micrococcaceae	Kocuria	0	7.33333e-07	-6.21594	Uninfected	-	0.532884	0	7.33333e-07	-6.21594	Uninfected	-	0.36131	1.36667e-06	7.16667e-07	0.921814	Infected	-	0.78007	0	7.17859e-07	-12.8097	Uninfected	-	0.560179	9.46154e-07	7.16667e-07	0.395949	Infected	-	0.973567	7.84612e-06	2.32268e-05	-1.56452	Uninfected	-	0.951906	0	1.94704e-05	10.9278	2010	-	0.317311
503	Thermomicrobia (Class)	Bacteria	Chloroflexi	Thermomicrobia				0	0	0	-	-	-	0	0	0	-	-	-	0	3.25e-07	-5.06609	Uninfected	-	0.540291	0	3.24542e-07	-11.6646	Uninfected	-	0.683091	0	3.25e-07	-5.06609	Uninfected	-	0.461743	2.57334e-05	4.4904e-06	2.51608	Infected	-	0.64941	1.2068e-05	1.59439e-05	0.401529	2010	-	0.964186
36	Sphaerobacterales (Order)	Bacteria	Chloroflexi	Thermomicrobia	Sphaerobacterales			0	0	0	-	-	-	0	0	0	-	-	-	0	3.25e-07	-5.06609	Uninfected	-	0.540291	0	3.24542e-07	-11.6646	Uninfected	-	0.683091	0	3.25e-07	-5.06609	Uninfected	-	0.461743	2.57334e-05	4.4904e-06	2.51608	Infected	-	0.64941	1.2068e-05	1.59439e-05	0.401529	2010	-	0.964186
145	Sphaerobacteraceae (Family)	Bacteria	Chloroflexi	Thermomicrobia	Sphaerobacterales	Sphaerobacteraceae		0	0	0	-	-	-	0	0	0	-	-	-	0	3.25e-07	-5.06609	Uninfected	-	0.540291	0	3.24542e-07	-11.6646	Uninfected	-	0.683091	0	3.25e-07	-5.06609	Uninfected	-	0.461743	2.57334e-05	4.4904e-06	2.51608	Infected	-	0.64941	1.2068e-05	1.59439e-05	0.401529	2010	-	0.964186
333	Sphaerobacter (Genus)	Bacteria	Chloroflexi	Thermomicrobia	Sphaerobacterales	Sphaerobacteraceae	Sphaerobacter	0	0	0	-	-	-	0	0	0	-	-	-	0	3.25e-07	-5.06609	Uninfected	-	0.540291	0	3.24542e-07	-11.6646	Uninfected	-	0.683091	0	3.25e-07	-5.06609	Uninfected	-	0.461743	2.57334e-05	4.4904e-06	2.51608	Infected	-	0.64941	1.2068e-05	1.59439e-05	0.401529	2010	-	0.964186
89	Geobacteraceae_Unclassified (Family)	Bacteria	Proteobacteria	Deltaproteobacteria	Desulfuromonadales	Geobacteraceae_Unclassified		0	1.47222e-06	-7.21162	Uninfected	-	0.368066	1.00667e-06	1.47222e-06	-0.543915	Uninfected	-	0.66365	8.38889e-07	1.22625e-06	-0.542323	Uninfected	-	0.706503	0	1.22866e-06	-13.5849	Uninfected	-	0.40147	5.80769e-07	1.22625e-06	-1.0653	Uninfected	-	0.466243	2.00542e-06	4.54216e-06	-1.17547	Uninfected	-	0.935904	1.2207e-05	7.97194e-06	-0.614083	2008	-	0.964186
489	Clostridiales_Incertae_Sedis_XII_Unclassified (Family)	Bacteria	Firmicutes	Clostridia	Clostridiales	Clostridiales_Incertae_Sedis_XII_Unclassified		6.42857e-06	0	9.3306	Infected	-	0.108809	5.10267e-06	0	8.99793	Infected	-	0.0503524	3.7e-06	0	8.53528	Infected	Infected	0.0199601	0	0	0	-	-	-	2.94385e-06	0	8.20645	Infected	Infected	0.0170464	5.88162e-06	0	9.20252	Infected	-	0.291701	0	0	0	-	-	-
418	Terrimonas (Genus)	Bacteria	Bacteroidetes	Sphingobacteria	Sphingobacteriales	Chitinophagaceae	Terrimonas	0	0	0	-	-	-	0	0	0	-	-	-	0	0	0	-	-	-	0	0	0	-	-	-	0	0	0	-	-	-	5.14668e-06	0	9.0103	Infected	-	0.457794	0	0	0	-	-	-
385	Staphylococcus (Genus)	Bacteria	Firmicutes	Bacilli	Bacillales	Staphylococcaceae	Staphylococcus	0.000279226	0.000125296	1.15603	Infected	Infected	0.0396119	0.000155082	0.000125296	0.307661	Infected	-	0.985576	0.000181315	0.00012065	0.587637	Infected	-	0.231983	0.00029099	0.000120649	-1.27016	Uninfected	-	0.241626	0.00019999	0.00012065	0.729061	Infected	-	0.448009	7.0114e-06	1.22664e-05	-0.806062	Uninfected	-	0.264867	0	7.67289e-05	12.9057	2010	-	0.150763
492	Arsenicicoccus (Genus)	Bacteria	Actinobacteria	Actinobacteria	Actinomycetales	Intrasporangiaceae	Arsenicicoccus	0	0	0	-	-	-	0	0	0	-	-	-	0	0	0	-	-	-	0	0	0	-	-	-	0	0	0	-	-	-	3.427e-06	2.00664e-05	-2.54628	Uninfected	-	0.247674	3.11307e-05	0	-11.6046	2008	-	0.317311
540	Altererythrobacter (Genus)	Bacteria	Proteobacteria	Alphaproteobacteria	Sphingomonadales	Erythrobacteraceae	Altererythrobacter	0	0	0	-	-	-	0	0	0	-	-	-	0	9.16667e-07	-6.53398	Uninfected	-	0.540291	0	9.17667e-07	-13.1639	Uninfected	-	0.683091	0	9.16667e-07	-6.53398	Uninfected	-	0.461743	5.07356e-06	0	8.9897	Infected	-	0.457794	0	1.59439e-05	10.6397	2010	-	0.317311
354	Pelomonas (Genus)	Bacteria	Proteobacteria	Betaproteobacteria	Burkholderiales	Comamonadaceae	Pelomonas	0	0	0	-	-	-	2.65333e-06	0	8.05709	Infected	-	0.273322	2.21111e-06	8.39583e-07	1.38645	Infected	-	0.48207	4.97235e-06	8.40189e-07	-2.565	Uninfected	-	0.1556	1.53077e-06	8.39583e-07	0.858823	Infected	-	0.672145	4.1632e-06	9.1104e-06	-1.12794	Uninfected	-	0.658941	2.44842e-05	0	-11.2582	2008	-	0.317311
808	Alkanindiges (Genus)	Bacteria	Proteobacteria	Gammaproteobacteria	Pseudomonadales	Moraxellaceae	Alkanindiges	0	0	0	-	-	-	0	0	0	-	-	-	0	0	0	-	-	-	0	0	0	-	-	-	0	0	0	-	-	-	1.2978e-05	6.88042e-06	0.914518	Infected	-	0.935904	0	1.94704e-05	10.9278	2010	-	0.317311
325	Chloroflexi (Phylum)	Bacteria	Chloroflexi					0	0	0	-	-	-	0	0	0	-	-	-	0	1.87083e-06	-7.55523	Uninfected	-	0.281472	0	1.87197e-06	-14.1923	Uninfected	-	0.471524	0	1.87083e-06	-7.55523	Uninfected	-	0.196268	3.59061e-05	7.09258e-06	2.33821	Infected	-	0.481395	1.90614e-05	3.98597e-05	1.06388	2010	-	0.601975
237	Corynebacteriaceae_Unclassified (Family)	Bacteria	Actinobacteria	Actinobacteria	Actinomycetales	Corynebacteriaceae_Unclassified		0	0	0	-	-	-	0	0	0	-	-	-	0	0	0	-	-	-	0	0	0	-	-	-	0	0	0	-	-	-	4.21762e-06	5.06002e-06	-0.262147	Uninfected	-	0.951906	0	0	0	-	-	-
900	Dermabacteraceae (Family)	Bacteria	Actinobacteria	Actinobacteria	Actinomycetales	Dermabacteraceae		0	0	0	-	-	-	0	0	0	-	-	-	0	0	0	-	-	-	2.19221e-05	0	-17.742	Uninfected	Infected	0.0143059	6.74527e-06	0	9.39987	Infected	-	0.174231	4.53926e-06	0	8.82949	Infected	-	0.457794	0	0	0	-	-	-
298	Brachybacterium (Genus)	Bacteria	Actinobacteria	Actinobacteria	Actinomycetales	Dermabacteraceae	Brachybacterium	0	0	0	-	-	-	0	0	0	-	-	-	0	0	0	-	-	-	0	0	0	-	-	-	0	0	0	-	-	-	4.53926e-06	0	8.82949	Infected	-	0.457794	0	0	0	-	-	-
272	Denitrobacterium (Genus)	Bacteria	Actinobacteria	Actinobacteria	Coriobacteriales	Coriobacteriaceae	Denitrobacterium	0	0	0	-	-	-	0	0	0	-	-	-	0	0	0	-	-	-	0	0	0	-	-	-	0	0	0	-	-	-	5.12296e-06	0	9.00365	Infected	-	0.457794	0	0	0	-	-	-
192	Desulfonispora (Genus)	Bacteria	Firmicutes	Clostridia	Clostridiales	Peptococcaceae_1	Desulfonispora	0	0	0	-	-	-	0	0	0	-	-	-	0	0	0	-	-	-	0	0	0	-	-	-	0	0	0	-	-	-	4.21762e-06	0	8.7237	Infected	-	0.457794	0	0	0	-	-	-
484	Ancylobacter (Genus)	Bacteria	Proteobacteria	Alphaproteobacteria	Rhizobiales	Xanthobacteraceae	Ancylobacter	0	0	0	-	-	-	0	0	0	-	-	-	0	0	0	-	-	-	0	0	0	-	-	-	0	0	0	-	-	-	3.50262e-06	0	8.4564	Infected	-	0.457794	0	0	0	-	-	-
562	Caenimonas (Genus)	Bacteria	Proteobacteria	Betaproteobacteria	Burkholderiales	Comamonadaceae	Caenimonas	0	0	0	-	-	-	0	0	0	-	-	-	0	1.10417e-06	-6.79982	Uninfected	-	0.540291	0	1.10475e-06	-13.4316	Uninfected	-	0.683091	0	1.10417e-06	-6.79982	Uninfected	-	0.461743	3.427e-06	0	8.42501	Infected	-	0.457794	0	0	0	-	-	-
206	Macromonas (Genus)	Bacteria	Proteobacteria	Betaproteobacteria	Burkholderiales	Comamonadaceae	Macromonas	0	0	0	-	-	-	0	0	0	-	-	-	0	0	0	-	-	-	0	0	0	-	-	-	0	0	0	-	-	-	0	0	0	-	-	-	0	0	0	-	-	-
472	Eikenella (Genus)	Bacteria	Proteobacteria	Betaproteobacteria	Neisseriales	Neisseriaceae	Eikenella	0	5.45e-07	-5.79442	Uninfected	-	0.532884	3.97333e-06	5.45e-07	2.84342	Infected	-	0.404552	0	2.04375e-07	-4.42206	Uninfected	-	0.540291	0	2.04316e-07	-10.9973	Uninfected	-	0.683091	2.29231e-06	2.04375e-07	3.42487	Infected	-	0.232927	5.12296e-06	0	9.00365	Infected	-	0.457794	0	0	0	-	-	-
813	Kingella (Genus)	Bacteria	Proteobacteria	Betaproteobacteria	Neisseriales	Neisseriaceae	Kingella	0	0	0	-	-	-	0	0	0	-	-	-	0	0	0	-	-	-	0	0	0	-	-	-	0	0	0	-	-	-	5.12296e-06	0	9.00365	Infected	-	0.291701	0	0	0	-	-	-
734	Uruburuella (Genus)	Bacteria	Proteobacteria	Betaproteobacteria	Neisseriales	Neisseriaceae	Uruburuella	0	0	0	-	-	-	0	0	0	-	-	-	0	0	0	-	-	-	0	0	0	-	-	-	0	0	0	-	-	-	2.02943e-05	0	10.9876	Infected	-	0.457794	0	0	0	-	-	-
557	Lactobacillales_Unclassified (Order)	Bacteria	Firmicutes	Bacilli	Lactobacillales_Unclassified			0.000142468	3.97928e-05	1.83979	Infected	Infected	0.0112742	0.000137149	3.97928e-05	1.78491	Infected	-	0.0527749	0.000145064	2.63556e-05	2.46006	Infected	-	0.00187714	6.16947e-05	2.63583e-05	-1.22689	Uninfected	-	0.752739	0.000103829	2.63556e-05	1.97761	Infected	Infected	0.0227833	0.000764066	0.000685741	0.156033	Infected	-	0.416789	0.000601731	0.000519523	-0.211925	2008	-	0.875993
661	Nocardiaceae (Family)	Bacteria	Actinobacteria	Actinobacteria	Actinomycetales	Nocardiaceae		0	0	0	-	-	-	0	0	0	-	-	-	0	6.3125e-07	-6.00282	Uninfected	-	0.540291	0	6.32041e-07	-12.626	Uninfected	-	0.683091	0	6.3125e-07	-6.00282	Uninfected	-	0.461743	0.000413044	0.00101212	-1.29299	Uninfected	Uninfected	0.0259126	0.000549695	4.69127e-05	-3.5503	2008	2008	0.000169961
992	Rhodococcus (Genus)	Bacteria	Actinobacteria	Actinobacteria	Actinomycetales	Nocardiaceae	Rhodococcus	0	0	0	-	-	-	0	0	0	-	-	-	0	0	0	-	-	-	0	0	0	-	-	-	0	0	0	-	-	-	0.000413044	0.00101212	-1.29299	Uninfected	Uninfected	0.0244691	0.000549695	4.69127e-05	-3.5503	2008	2008	0.000169961
927	Pseudobutyrivibrio (Genus)	Bacteria	Firmicutes	Clostridia	Clostridiales	Lachnospiraceae	Pseudobutyrivibrio	5.91429e-06	3.20495e-05	-2.43604	Uninfected	-	0.0577295	1.67267e-05	3.20495e-05	-0.93774	Uninfected	-	0.218267	1.44556e-05	5.13619e-05	-1.82836	Uninfected	-	0.0209227	1.64541e-05	5.13605e-05	-1.6422	Uninfected	-	0.0899232	1.87115e-05	5.13619e-05	-1.45628	Uninfected	Uninfected	0.0228976	0.000911903	0.000762764	0.257641	Infected	-	0.912868	0.00102653	0.000977267	-0.0709494	2008	-	0.478925
875	Acetanaerobacterium (Genus)	Bacteria	Firmicutes	Clostridia	Clostridiales	Ruminococcaceae	Acetanaerobacterium	0.000352367	0.000227284	0.632562	Infected	-	0.670619	0.0002556	0.000227284	0.169387	Infected	-	0.650357	0.000272636	0.000138846	0.973439	Infected	-	0.111216	0.00051975	0.000138848	-1.90431	Uninfected	Infected	0.00673662	0.000306664	0.000138846	1.14311	Infected	Infected	0.0406405	0.00041629	0.00017867	1.22024	Infected	-	0.32313	0.00015644	0.000209892	0.424014	2010	-	0.945157
759	Burkholderiales (Order)	Bacteria	Proteobacteria	Betaproteobacteria	Burkholderiales			0.00243938	0.00726378	-1.5742	Uninfected	Uninfected	0.03415	0.00362616	0.00726378	-1.00228	Uninfected	-	0.0706448	0.00385044	0.00554409	-0.525927	Uninfected	-	0.0920767	0.00369736	0.00554408	-0.584452	Uninfected	-	0.25125	0.00423067	0.00554409	-0.390062	Uninfected	-	0.238969	0.0132976	0.0033636	1.98308	Infected	-	0.0850344	0.00313887	0.00818344	1.38246	2010	2010	0.0453726
639	Faecalibacterium (Genus)	Bacteria	Firmicutes	Clostridia	Clostridiales	Ruminococcaceae	Faecalibacterium	0.0528961	0.110291	-1.06008	Uninfected	Uninfected	0.00536853	0.0737411	0.110291	-0.580774	Uninfected	Uninfected	0.00746233	0.0898598	0.0969247	-0.109188	Uninfected	-	0.445413	0.0671147	0.0969247	-0.530235	Uninfected	-	0.0964246	0.0843867	0.0969247	-0.199848	Uninfected	-	0.221383	0.0242204	0.0155419	0.640052	Infected	Infected	0.0417319	0.016896	0.0230866	0.450375	2010	-	0.763025
731	Coprococcus (Genus)	Bacteria	Firmicutes	Clostridia	Clostridiales	Lachnospiraceae	Coprococcus	0.00555139	0.00723973	-0.383085	Uninfected	-	0.332863	0.00601229	0.00723973	-0.268022	Uninfected	-	0.328972	0.00648333	0.00701235	-0.113162	Uninfected	-	0.29324	0.00572467	0.00701235	-0.292705	Uninfected	-	0.399269	0.00669188	0.00701235	-0.067485	Uninfected	-	0.441331	0.0126314	0.0137133	-0.11856	Uninfected	-	0.440296	0.0167496	0.0157149	-0.0919943	2008	-	0.651077
682	Comamonas (Genus)	Bacteria	Proteobacteria	Betaproteobacteria	Burkholderiales	Comamonadaceae	Comamonas	0.000109215	0.00109532	-3.32599	Uninfected	-	0.804228	8.40729e-05	0.00109532	-3.70341	Uninfected	-	0.134208	0.0003533	0.000538359	-0.607661	Uninfected	-	0.993725	0.000119707	0.00053836	-2.16907	Uninfected	-	0.335227	0.000273593	0.000538359	-0.976509	Uninfected	-	0.891258	0.0114608	0.000922825	3.63449	Infected	-	0.266196	0.000551773	0.00670862	3.60384	2010	-	0.977927
244	Bacillaceae_2_Unclassified (Family)	Bacteria	Firmicutes	Bacilli	Bacillales	Bacillaceae_2_Unclassified		0	0	0	-	-	-	0	0	0	-	-	-	0	1.66458e-06	-7.38766	Uninfected	-	0.540291	2.19221e-05	1.66491e-06	-3.71879	Uninfected	-	0.135477	6.74527e-06	1.66458e-06	2.01221	Infected	-	0.642998	0.000314685	3.92928e-05	3.00125	Infected	-	0.34339	0	1.88993e-05	10.8849	2010	-	0.317311
918	Bacillales (Order)	Bacteria	Firmicutes	Bacilli	Bacillales			0.000289426	0.000293215	-0.0187648	Uninfected	-	0.585957	0.00017254	0.000293215	-0.765	Uninfected	-	0.169475	0.000219955	0.000206087	0.0939527	Infected	-	0.845884	0.000326741	0.000206087	-0.664892	Uninfected	-	0.888275	0.000244237	0.000206087	0.245015	Infected	-	0.834079	0.00575955	0.00259794	1.14858	Infected	-	0.503925	0.000242458	0.00302965	3.64329	2010	-	0.937808
919	Actinobacteria_Unclassified (Class)	Bacteria	Actinobacteria	Actinobacteria_Unclassified				0.000206209	7.31781e-05	1.4945	Infected	-	0.072445	0.000141646	7.31781e-05	0.952709	Infected	-	0.0683289	0.000138796	3.8864e-05	1.83619	Infected	-	0.00259264	0.00012478	3.88627e-05	-1.68293	Uninfected	-	0.0207553	0.000109631	3.8864e-05	1.49591	Infected	Infected	0.00228635	0.000246072	0.000197808	0.314962	Infected	-	0.266248	8.36176e-05	0.000145785	0.801888	2010	-	0.119463
862	Proteobacteria_Unclassified (Phylum)	Bacteria	Proteobacteria_Unclassified					0.00137478	0.0018457	-0.424959	Uninfected	-	0.130262	0.00224508	0.0018457	0.282599	Infected	Infected	0.0187694	0.00148677	0.00389691	-1.39014	Uninfected	-	0.988512	0.00242282	0.00389691	-0.685642	Uninfected	-	0.925375	0.00213073	0.00389691	-0.870976	Uninfected	-	0.829659	0.0039478	0.00935841	-1.24521	Uninfected	-	0.873684	0.0119946	0.00972745	-0.302253	2008	-	0.730509
84	Ruminococcaceae_Unclassified (Family)	Bacteria	Firmicutes	Clostridia	Clostridiales	Ruminococcaceae_Unclassified		0.0419381	0.0284685	0.558891	Infected	-	0.183024	0.0378201	0.0284685	0.409783	Infected	-	0.169475	0.0357914	0.0231525	0.628445	Infected	Infected	0.0196773	0.0431854	0.0231525	-0.899374	Uninfected	Infected	0.0204466	0.0381502	0.0231525	0.72052	Infected	Infected	0.00464473	0.0527017	0.0528504	-0.00406708	Uninfected	-	0.68463	0.0656345	0.0553835	-0.244998	2008	-	0.850528
202	Clostridiales_Incertae_Sedis_XIII (Family)	Bacteria	Firmicutes	Clostridia	Clostridiales	Clostridiales_Incertae_Sedis_XIII		0.00633696	0.00176384	1.84507	Infected	-	0.163915	0.00408452	0.00176384	1.21144	Infected	-	0.14812	0.00384318	0.00119244	1.68838	Infected	Infected	0.00132407	0.0019461	0.00119243	-0.706674	Uninfected	Infected	0.0245886	0.00313087	0.00119244	1.39264	Infected	Infected	0.000871914	0.00295842	0.00291048	0.0235672	Infected	-	0.749338	0.00281963	0.0035066	0.314567	2010	-	0.706256
451	Oscillibacter (Genus)	Bacteria	Firmicutes	Clostridia	Clostridiales	Ruminococcaceae	Oscillibacter	0.0367745	0.0363507	0.0167253	Infected	-	0.431401	0.0377806	0.0363507	0.0556621	Infected	-	0.347201	0.0384508	0.023342	0.720086	Infected	Infected	0.00436141	0.0431609	0.023342	-0.886797	Uninfected	Infected	0.0122324	0.0363857	0.023342	0.640444	Infected	Infected	0.00279699	0.0332897	0.0260662	0.352896	Infected	Infected	0.0363448	0.0341469	0.0364952	0.095949	2010	-	0.258195
80	Collinsella (Genus)	Bacteria	Actinobacteria	Actinobacteria	Coriobacteriales	Coriobacteriaceae	Collinsella	0.0538772	0.0268026	1.0073	Infected	-	0.14635	0.0437696	0.0268026	0.707556	Infected	-	0.29441	0.0446368	0.0161588	1.46591	Infected	Infected	0.000836906	0.0278807	0.0161588	-0.78695	Uninfected	Infected	0.0139504	0.0361857	0.0161588	1.1631	Infected	Infected	0.00250134	0.0351508	0.0387816	-0.141814	Uninfected	-	0.588137	0.0325276	0.0358165	0.138962	2010	-	0.909978
930	Clostridium_IV (Genus)	Bacteria	Firmicutes	Clostridia	Clostridiales	Ruminococcaceae	Clostridium_IV	0.00337085	0.00366139	-0.119277	Uninfected	-	0.80871	0.00405747	0.00366139	0.148191	Infected	-	0.469618	0.00455065	0.00289532	0.652344	Infected	Infected	0.0297	0.011055	0.00289533	-1.93291	Uninfected	-	0.122258	0.00709861	0.00289532	1.29381	Infected	Infected	0.00361484	0.00912084	0.0102096	-0.162685	Uninfected	-	0.824284	0.0207642	0.00626923	-1.72774	2008	-	0.428671
771	Enterococcus (Genus)	Bacteria	Firmicutes	Bacilli	Lactobacillales	Enterococcaceae	Enterococcus	0.000804557	0.000348355	1.20761	Infected	-	0.100915	0.000539369	0.000348355	0.630699	Infected	-	0.455404	0.00219737	0.000204444	3.42594	Infected	Infected	1.006e-05	0.000399364	0.000204442	-0.966015	Uninfected	-	0.0432516	0.00157957	0.000204444	2.94969	Infected	Infected	0.000927097	0.00362688	0.000255527	3.82713	Infected	Infected	0.00588627	7.56175e-05	0.000452906	2.58226	2010	2010	0.00931195
681	Bacillales_Unclassified (Order)	Bacteria	Firmicutes	Bacilli	Bacillales_Unclassified			3.77143e-06	8.26667e-06	-1.13012	Uninfected	-	0.603354	3.42933e-06	8.26667e-06	-1.26692	Uninfected	-	0.685813	5.11111e-06	6.95523e-06	-0.443714	Uninfected	-	0.564146	2.81589e-06	6.95624e-06	-1.30469	Uninfected	-	0.86254	4.78615e-06	6.95523e-06	-0.538293	Uninfected	-	0.473374	0.00191404	0.000376313	2.34659	Infected	-	0.439889	7.93114e-05	0.000316544	1.99667	2010	-	0.447063
819	Selenomonadales (Order)	Bacteria	Firmicutes	Negativicutes	Selenomonadales			0.0186283	0.0125913	0.565072	Infected	-	0.431401	0.0150587	0.0125913	0.25817	Infected	-	0.717688	0.0136705	0.014168	-0.051565	Uninfected	-	0.454047	0.0137687	0.014168	-0.0412429	Uninfected	-	0.888275	0.0133411	0.014168	-0.0867608	Uninfected	-	0.518669	0.0148915	0.0119578	0.316534	Infected	Infected	0.00722227	0.0123148	0.00805254	-0.61288	2008	-	0.760455
944	Negativicutes (Class)	Bacteria	Firmicutes	Negativicutes				0.018709	0.0126529	0.564264	Infected	-	0.431401	0.0151273	0.0126529	0.257689	Infected	-	0.717688	0.0137462	0.0142381	-0.0507197	Uninfected	-	0.445413	0.0138516	0.0142381	-0.0397019	Uninfected	-	0.869808	0.0134124	0.0142381	-0.0861819	Uninfected	-	0.518669	0.0149539	0.0119617	0.322102	Infected	Infected	0.00644244	0.0123252	0.00807329	-0.610383	2008	-	0.760455
892	Holdemania (Genus)	Bacteria	Firmicutes	Erysipelotrichia	Erysipelotrichales	Erysipelotrichaceae	Holdemania	0	5.18889e-06	-9.02206	Uninfected	-	0.184499	1.44e-06	5.18889e-06	-1.84215	Uninfected	-	0.223694	1.2e-06	3.52083e-06	-1.545	Uninfected	-	0.5348	0	3.5236e-06	-15.1048	Uninfected	-	0.343807	8.30769e-07	3.52083e-06	-2.07023	Uninfected	-	0.320877	5.92109e-05	0.00010869	-0.876171	Uninfected	Uninfected	0.0111991	6.11128e-05	5.59245e-05	-0.127972	2008	-	0.633367
868	Succinispira (Genus)	Bacteria	Firmicutes	Negativicutes	Selenomonadales	Acidaminococcaceae	Succinispira	0.00286987	0.00146846	0.966676	Infected	-	0.079232	0.00227592	0.00146846	0.632138	Infected	-	0.29441	0.00218515	0.00110941	0.977933	Infected	Infected	0.0171392	0.00146502	0.00110941	-0.401129	Uninfected	-	0.614461	0.00174403	0.00110941	0.652634	Infected	-	0.131925	0.000150152	6.09424e-05	1.30076	Infected	-	0.946603	0.0001218	0.000378128	1.63428	2010	-	0.834941
434	Flavobacteriaceae_Unclassified (Family)	Bacteria	Bacteroidetes	Flavobacteria	Flavobacteriales	Flavobacteriaceae_Unclassified		0	0	0	-	-	-	0	0	0	-	-	-	0	0	0	-	-	-	0	0	0	-	-	-	0	0	0	-	-	-	2.16536e-05	4.4904e-06	2.26715	Infected	-	0.33479	1.2068e-05	0.00332944	8.10676	2010	-	0.964186
3	Bifidobacteriales (Order)	Bacteria	Actinobacteria	Actinobacteria	Bifidobacteriales			8.58571e-06	0	9.74747	Infected	-	0.108809	4.00667e-06	0	8.64985	Infected	-	0.273322	3.33889e-06	6.8125e-07	2.2764	Infected	-	0.452377	1.22614e-05	6.81842e-07	-4.16834	Uninfected	Infected	0.00693383	3.77308e-06	6.8125e-07	2.45228	Infected	-	0.232927	0.000180608	6.00669e-05	1.58806	Infected	-	0.948093	2.58783e-05	3.89408e-05	0.589352	2010	-	0.341648
413	Bifidobacteriaceae (Family)	Bacteria	Actinobacteria	Actinobacteria	Bifidobacteriales	Bifidobacteriaceae		8.58571e-06	0	9.74747	Infected	-	0.108809	4.00667e-06	0	8.64985	Infected	-	0.273322	3.33889e-06	6.8125e-07	2.2764	Infected	-	0.452377	1.22614e-05	6.81842e-07	-4.16834	Uninfected	Infected	0.00693383	3.77308e-06	6.8125e-07	2.45228	Infected	-	0.232927	0.000177867	6.00669e-05	1.56599	Infected	-	0.948093	2.58783e-05	3.89408e-05	0.589352	2010	-	0.341648
438	Bifidobacterium (Genus)	Bacteria	Actinobacteria	Actinobacteria	Bifidobacteriales	Bifidobacteriaceae	Bifidobacterium	8.58571e-06	0	9.74747	Infected	-	0.108809	4.00667e-06	0	8.64985	Infected	-	0.273322	3.33889e-06	6.8125e-07	2.2764	Infected	-	0.452377	1.22614e-05	6.81842e-07	-4.16834	Uninfected	-	0.00693383	3.77308e-06	6.8125e-07	2.45228	Infected	-	0.232927	0.000172696	5.42075e-05	1.67149	Infected	-	0.843138	2.58783e-05	3.89408e-05	0.589352	2010	-	0.341648
897	Carnobacteriaceae_Unclassified (Family)	Bacteria	Firmicutes	Bacilli	Lactobacillales	Carnobacteriaceae_Unclassified		6.42857e-06	0	9.3306	Infected	-	0.108809	3e-06	0	8.23362	Infected	-	0.273322	6.85556e-06	8.83333e-08	6.12555	Infected	Infected	0.0247409	0	8.82839e-08	-9.78764	Uninfected	-	0.683091	4.74615e-06	8.83333e-08	5.59597	Infected	-	0.0804574	3.76125e-05	4.92417e-05	-0.388579	Uninfected	-	0.79973	2.24996e-05	0.000189918	3.07685	2010	-	0.268418
100	Ethanoligenens (Genus)	Bacteria	Firmicutes	Clostridia	Clostridiales	Ruminococcaceae	Ethanoligenens	9.71149e-05	2.15595e-05	2.17085	Infected	-	0.360881	5.22936e-05	2.15595e-05	1.27792	Infected	-	0.812685	4.3778e-05	1.26661e-05	1.78843	Infected	-	0.374316	1.02905e-05	1.26661e-05	-0.299653	Uninfected	-	0.751641	3.30848e-05	1.26661e-05	1.3845	Infected	-	0.543571	6.45024e-05	6.54238e-05	-0.0204603	Uninfected	-	0.916842	8.89606e-05	7.55972e-05	-0.234804	2008	-	0.341648
619	Spirochaetaceae (Family)	Bacteria	Spirochaetes	Spirochaetes	Spirochaetales	Spirochaetaceae		0.00248423	0.0130238	-2.39028	Uninfected	-	0.622579	0.00116628	0.0130238	-3.48115	Uninfected	-	0.328101	0.000987536	0.00620261	-2.65096	Uninfected	-	0.165606	0.00980954	0.00620261	-0.66131	Uninfected	-	0.512573	0.0036867	0.00620261	-0.750544	Uninfected	-	0.152812	0.00165373	3.35388e-06	8.94139	Infected	-	0.102931	0	0	0	-	-	-
958	Treponema (Genus)	Bacteria	Spirochaetes	Spirochaetes	Spirochaetales	Spirochaetaceae	Treponema	0.00248423	0.0129801	-2.38543	Uninfected	-	0.49855	0.00116628	0.0129801	-3.4763	Uninfected	-	0.407958	0.000985314	0.00618622	-2.65039	Uninfected	-	0.20969	0.00980478	0.00618622	-0.664427	Uninfected	-	0.512573	0.0036837	0.00618622	-0.747902	Uninfected	-	0.188878	0.00165373	3.35388e-06	8.94139	Infected	-	0.102931	0	0	0	-	-	-
79	Acetivibrio (Genus)	Bacteria	Firmicutes	Clostridia	Clostridiales	Ruminococcaceae	Acetivibrio	5.9733e-05	2.6323e-05	1.1819	Infected	-	0.464994	4.44404e-05	2.6323e-05	0.755325	Infected	-	0.689157	3.25628e-05	1.9698e-05	0.724886	Infected	-	0.569427	9.48183e-05	1.96954e-05	-2.2673	Uninfected	-	0.194434	5.81953e-05	1.9698e-05	1.56237	Infected	-	0.156848	3.86955e-05	1.05465e-05	1.87441	Infected	-	0.145171	1.16063e-05	0.000304701	4.71322	2010	-	0.964186
433	Desulfovibrionaceae (Family)	Bacteria	Proteobacteria	Deltaproteobacteria	Desulfovibrionales	Desulfovibrionaceae		0.00092091	0.000702876	0.389785	Infected	-	0.693465	0.00111774	0.000702876	0.669233	Infected	-	0.395128	0.00108101	0.000364215	1.56949	Infected	Infected	0.0336358	0.00100932	0.000364217	-1.47052	Uninfected	Infected	0.0381326	0.000820952	0.000364215	1.17249	Infected	Infected	0.0319392	0.000211026	5.03526e-05	2.06707	Infected	Infected	0.0168714	4.19655e-05	0.000111801	1.41344	2010	-	0.933849
134	Desulfovibrionales (Order)	Bacteria	Proteobacteria	Deltaproteobacteria	Desulfovibrionales			0.000948958	0.000740201	0.358422	Infected	-	0.693465	0.00120936	0.000740201	0.708252	Infected	-	0.395128	0.00115888	0.000390631	1.56883	Infected	Infected	0.0387902	0.00124823	0.00039063	-1.67601	Uninfected	Infected	0.0102222	0.000904985	0.000390631	1.21207	Infected	Infected	0.0211949	0.000222687	6.48469e-05	1.77975	Infected	Infected	0.0375463	5.28332e-05	0.000124027	1.23098	2010	-	0.933849
929	Spirochaetes (Phylum)	Bacteria	Spirochaetes					0.00255208	0.0131256	-2.36263	Uninfected	-	0.853563	0.00119795	0.0131256	-3.45374	Uninfected	-	0.214517	0.00101631	0.00629026	-2.62977	Uninfected	-	0.0988305	0.00983146	0.00629027	-0.644284	Uninfected	-	0.905481	0.00371336	0.00629026	-0.760393	Uninfected	-	0.165847	0.00175203	8.27013e-05	4.40481	Infected	-	0.137261	0.0001533	1.94809e-05	-2.97557	2008	-	0.947712
245	Spirochaetes (Class)	Bacteria	Spirochaetes	Spirochaetes				0.00255208	0.0131256	-2.36263	Uninfected	-	0.853563	0.00119795	0.0131256	-3.45374	Uninfected	-	0.214517	0.00101631	0.00629026	-2.62977	Uninfected	-	0.0988305	0.00983146	0.00629027	-0.644284	Uninfected	-	0.905481	0.00371336	0.00629026	-0.760393	Uninfected	-	0.165847	0.00175203	8.27013e-05	4.40481	Infected	-	0.137261	0.0001533	1.94809e-05	-2.97557	2008	-	0.947712
401	Spirochaetales (Order)	Bacteria	Spirochaetes	Spirochaetes	Spirochaetales			0.00255208	0.0131045	-2.36031	Uninfected	-	0.853563	0.00119795	0.0131045	-3.45142	Uninfected	-	0.214517	0.00101631	0.00628217	-2.62791	Uninfected	-	0.0988305	0.00980954	0.00628218	-0.64292	Uninfected	-	0.467671	0.00370662	0.00628217	-0.761158	Uninfected	-	0.0921145	0.00175203	8.27013e-05	4.40481	Infected	-	0.137261	0.0001533	1.94809e-05	-2.97557	2008	-	0.947712
732	Azorhizophilus (Genus)	Bacteria	Proteobacteria	Gammaproteobacteria	Pseudomonadales	Pseudomonadaceae	Azorhizophilus	0	0	0	-	-	-	0	0	0	-	-	-	0	0	0	-	-	-	0	0	0	-	-	-	0	0	0	-	-	-	1.61669e-05	2.78877e-05	-0.786207	Uninfected	-	0.346557	1.77169e-05	0	-10.7917	2008	-	0.150763
751	Catonella (Genus)	Bacteria	Firmicutes	Clostridia	Clostridiales	Lachnospiraceae	Catonella	2.10063e-05	3.8058e-05	-0.857071	Uninfected	-	0.433533	1.67896e-05	3.8058e-05	-1.18015	Uninfected	-	0.35045	1.4608e-05	2.93882e-05	-1.00798	Uninfected	-	0.153996	2.79253e-05	2.93909e-05	-0.0737958	Uninfected	-	0.748324	2.06209e-05	2.93882e-05	-0.510919	Uninfected	-	0.596387	4.31483e-05	1.36804e-05	1.65647	Infected	-	0.185381	0	2.35107e-05	11.1997	2010	-	0.150763
267	Enterococcaceae (Family)	Bacteria	Firmicutes	Bacilli	Lactobacillales	Enterococcaceae		0.00090249	0.000351616	1.35989	Infected	-	0.0780778	0.000724738	0.000351616	1.04344	Infected	-	0.251397	0.00236567	0.000209542	3.49687	Infected	Infected	3.87616e-06	0.000471131	0.000209538	-1.16892	Uninfected	Infected	0.040877	0.00169609	0.000209542	3.01684	Infected	Infected	0.000541262	0.00385569	0.000350177	3.4608	Infected	Infected	0.00288258	0.000132283	0.000547658	2.04956	2010	-	0.0788568
221	Turicibacter (Genus)	Bacteria	Firmicutes	Erysipelotrichia	Erysipelotrichales	Erysipelotrichaceae	Turicibacter	0.00136928	0.0113416	-3.05012	Uninfected	-	0.203737	0.00172993	0.0113416	-2.71283	Uninfected	-	0.0826623	0.00208402	0.00622383	-1.57843	Uninfected	Uninfected	0.0266052	0.00167107	0.00622383	-1.89703	Uninfected	-	0.181996	0.0020305	0.00622383	-1.61596	Uninfected	Uninfected	0.0314504	0.00151821	0.00109427	0.472394	Infected	-	0.130494	0.001066	0.00106297	-0.00410383	2008	-	0.984917
925	Enterobacteriaceae (Family)	Bacteria	Proteobacteria	Gammaproteobacteria	Enterobacteriales	Enterobacteriaceae		0.0872105	0.0305531	1.51318	Infected	-	0.585957	0.0515818	0.0305531	0.755542	Infected	-	0.562939	0.0674037	0.0169167	1.99438	Infected	Infected	0.000285352	0.0791816	0.0169167	-2.22671	Uninfected	-	0.399269	0.0574281	0.0169167	1.76331	Infected	-	0.0514728	0.0153307	0.0220983	-0.527513	Uninfected	-	0.162975	0.0143912	0.0160297	0.155558	2010	-	0.307979
559	Anaerovorax (Genus)	Bacteria	Firmicutes	Clostridia	Clostridiales	Clostridiales_Incertae_Sedis_XIII	Anaerovorax	0.00280725	0.00122229	1.19956	Infected	-	0.332863	0.00205024	0.00122229	0.746196	Infected	-	0.29441	0.00209035	0.000897344	1.22	Infected	Infected	0.00416794	0.00136433	0.000897342	-0.60446	Uninfected	-	0.0610447	0.00178356	0.000897344	0.991019	Infected	Infected	0.00553583	0.00270206	0.00275715	-0.0291181	Uninfected	-	0.610647	0.0026942	0.00335043	0.314491	2010	-	0.651077
597	Actinomycetales (Order)	Bacteria	Actinobacteria	Actinobacteria	Actinomycetales			0.000377599	0.000185234	1.02747	Infected	-	0.467671	0.000237193	0.000185234	0.356694	Infected	-	0.828263	0.000276204	0.000155821	0.825805	Infected	-	0.0992366	0.000170193	0.000155817	-0.127319	Uninfected	-	0.95332	0.000226237	0.000155821	0.537919	Infected	-	0.434629	0.00384284	0.00539833	-0.49034	Uninfected	-	0.0774941	0.00521306	0.00395607	-0.398063	2008	-	0.428671
889	Erysipelotrichaceae_Unclassified (Family)	Bacteria	Firmicutes	Erysipelotrichia	Erysipelotrichales	Erysipelotrichaceae_Unclassified		0.00288504	0.000481473	2.58304	Infected	Infected	0.00164852	0.00213491	0.000481473	2.14863	Infected	Infected	0.00129177	0.00246135	0.000455857	2.43277	Infected	Infected	1.66994e-05	0.00428627	0.000455858	-3.23307	Uninfected	-	0.590181	0.0027119	0.000455857	2.57263	Infected	Infected	0.00240861	0.0052808	0.00242854	1.12066	Infected	Infected	0.04336	0.0020374	0.00138797	-0.55375	2008	-	0.623528
98	Paracoccus (Genus)	Bacteria	Proteobacteria	Alphaproteobacteria	Rhodobacterales	Rhodobacteraceae	Paracoccus	0	0	0	-	-	-	0	0	0	-	-	-	2.20556e-06	9.72917e-07	1.17253	Infected	-	0.48207	0	9.73626e-07	-13.2493	Uninfected	-	0.683091	1.52692e-06	9.72917e-07	0.644904	Infected	-	0.672145	0.00047918	0.000377008	0.345965	Infected	-	0.336535	0.000749768	0.000260519	-1.52502	2008	-	0.715377
504	Rhodobacteraceae (Family)	Bacteria	Proteobacteria	Alphaproteobacteria	Rhodobacterales	Rhodobacteraceae		9.90853e-05	0.000124518	-0.329579	Uninfected	-	0.433533	0.000170914	0.000124518	0.45689	Infected	-	0.877916	0.000148792	0.000196281	-0.399598	Uninfected	-	0.642035	5.87011e-06	0.000196283	-5.06338	Uninfected	-	0.053979	0.000126985	0.000196281	-0.628225	Uninfected	-	0.55638	0.000530048	0.000424505	0.320334	Infected	-	0.287921	0.000785972	0.000292407	-1.42647	2008	-	0.715377
14	Rhodobacterales (Order)	Bacteria	Proteobacteria	Alphaproteobacteria	Rhodobacterales			0.000341071	0.000524632	-0.62122	Uninfected	-	0.710028	0.000607349	0.000524632	0.211214	Infected	-	0.769283	0.000491812	0.000859099	-0.804704	Uninfected	-	0.794844	8.26423e-05	0.000859102	-3.37788	Uninfected	-	0.409287	0.000454385	0.000859099	-0.918894	Uninfected	-	0.934841	0.000566783	0.000467121	0.278997	Infected	-	0.423652	0.000882516	0.000316322	-1.4802	2008	-	0.715377
175	Clostridiaceae_1_Unclassified (Family)	Bacteria	Firmicutes	Clostridia	Clostridiales	Clostridiaceae_1_Unclassified		0.000334922	0.000959081	-1.5178	Uninfected	-	0.275973	0.000296953	0.000959081	-1.69139	Uninfected	-	0.158526	0.000334171	0.000758264	-1.18209	Uninfected	-	0.364374	0.00073717	0.000758262	-0.0406999	Uninfected	-	0.673417	0.000462571	0.000758264	-0.713013	Uninfected	-	0.708664	0.000564211	0.0012311	-1.12563	Uninfected	-	0.140249	0.00119259	0.000758934	-0.652049	2008	-	0.784785
924	Papillibacter (Genus)	Bacteria	Firmicutes	Clostridia	Clostridiales	Ruminococcaceae	Papillibacter	0.000110029	3.57571e-05	1.62131	Infected	-	0.513992	7.38145e-05	3.57571e-05	1.04547	Infected	-	0.559508	6.19172e-05	3.10917e-05	0.993579	Infected	-	0.541248	4.8695e-05	3.10886e-05	-0.647388	Uninfected	-	0.115222	5.58302e-05	3.10917e-05	0.844309	Infected	-	0.251537	0.00016898	0.000128206	0.398359	Infected	-	0.227282	7.94033e-05	0.000177135	1.15748	2010	-	0.295819
377	Butyrivibrio (Genus)	Bacteria	Firmicutes	Clostridia	Clostridiales	Lachnospiraceae	Butyrivibrio	0.00287996	0.000965749	1.57632	Infected	-	0.120226	0.00309956	0.000965749	1.68233	Infected	-	0.0589021	0.00262245	0.000573361	2.19338	Infected	Infected	0.0290818	0.00140596	0.000573361	-1.29404	Uninfected	-	0.132529	0.00226242	0.000573361	1.98033	Infected	Infected	0.0116634	0.00382376	0.00154412	1.3082	Infected	Infected	0.0145925	0.00230646	0.00444817	0.947526	2010	-	0.823977
762	Klebsiella (Genus)	Bacteria	Proteobacteria	Gammaproteobacteria	Enterobacteriales	Enterobacteriaceae	Klebsiella	0.00577819	0.00973163	-0.752063	Uninfected	-	0.628257	0.00353049	0.00973163	-1.46281	Uninfected	-	0.169475	0.00740522	0.00552225	0.423287	Infected	Infected	0.0381458	0.00113078	0.00552225	-2.28794	Uninfected	-	0.527259	0.00524233	0.00552225	-0.075047	Uninfected	-	0.496906	0.00083716	0.00249028	-1.57272	Uninfected	-	0.627694	0.00354592	0.00109739	-1.69208	2008	-	-
163	Bradyrhizobiaceae_Unclassified (Family)	Bacteria	Proteobacteria	Alphaproteobacteria	Rhizobiales	Bradyrhizobiaceae_Unclassified		0	0	0	-	-	-	0	0	0	-	-	-	0	0	0	-	-	-	0	0	0	-	-	-	0	0	0	-	-	-	4.81105e-05	6.15277e-05	-0.354817	Uninfected	-	0.737394	2.71121e-05	4.1475e-05	0.613124	2010	-	0.676408
208	Flavobacteria (Class)	Bacteria	Bacteroidetes	Flavobacteria				2.85714e-06	3.80333e-06	-0.411439	Uninfected	-	0.924483	5.55333e-06	3.80333e-06	0.544897	Infected	-	0.747095	6.92222e-06	2.39917e-06	1.52478	Infected	-	0.306005	4.459e-06	2.40145e-06	-0.89279	Uninfected	-	0.176408	6.54231e-06	2.39917e-06	1.44347	Infected	-	0.168786	0.000184114	0.000405833	-1.14025	Uninfected	Uninfected	0.00478204	0.000538988	0.0189412	5.1351	2010	2010	0.00210206
102	Flavobacteriales (Order)	Bacteria	Bacteroidetes	Flavobacteria	Flavobacteriales			0	1.51667e-06	-7.25424	Uninfected	-	0.368066	4.22e-06	1.51667e-06	1.47027	Infected	-	0.74987	1.86111e-06	1.54167e-06	0.270077	Infected	-	0.930646	0	1.543e-06	-13.9135	Uninfected	-	0.471524	2.43462e-06	1.54167e-06	0.655789	Infected	-	0.794697	0.000184114	0.000405833	-1.14025	Uninfected	Uninfected	0.00478204	0.000538988	0.0189412	5.1351	2010	2010	0.00210206
910	Enterobacteriales (Order)	Bacteria	Proteobacteria	Gammaproteobacteria	Enterobacteriales			0.0877842	0.0316601	1.47129	Infected	-	0.585957	0.0519562	0.0316601	0.714629	Infected	-	0.538795	0.0680446	0.0174548	1.96286	Infected	Infected	0.000285352	0.0793675	0.0174548	-2.18493	Uninfected	-	0.425975	0.0578853	0.0174548	1.72958	Infected	-	0.052844	0.0158772	0.0226906	-0.51514	Uninfected	-	0.197279	0.0148719	0.0164877	0.148799	2010	-	0.299551
1009	Ruminococcus (Genus)	Bacteria	Firmicutes	Clostridia	Clostridiales	Ruminococcaceae	Ruminococcus	0.0227431	0.0141312	0.686542	Infected	-	0.163915	0.0185322	0.0141312	0.391151	Infected	-	0.0600994	0.0164633	0.0101083	0.703712	Infected	Infected	0.00316183	0.00818592	0.0101083	-0.30432	Uninfected	-	0.261054	0.0151532	0.0101083	0.584088	Infected	Infected	0.00232043	0.020437	0.0260297	-0.348977	Uninfected	-	0.995679	0.017635	0.0522897	1.56808	2010	-	0.407016
896	Eggerthella (Genus)	Bacteria	Actinobacteria	Actinobacteria	Coriobacteriales	Coriobacteriaceae	Eggerthella	0.00511596	0.00392277	0.383131	Infected	Infected	0.0110234	0.00590125	0.00392277	0.589147	Infected	Infected	0.00830724	0.00670824	0.00211669	1.66412	Infected	Infected	5.03866e-07	0.00294728	0.00211669	-0.477576	Uninfected	Infected	0.0204466	0.0050104	0.00211669	1.24311	Infected	Infected	1.006e-05	0.0152172	0.0258544	-0.764704	Uninfected	Uninfected	0.0131292	0.0288775	0.0193538	-0.577331	2008	-	-
847	Bacteroidales (Order)	Bacteria	Bacteroidetes	Bacteroidia	Bacteroidales			0.225888	0.337968	-0.581279	Uninfected	-	0.163915	0.249431	0.337968	-0.438248	Uninfected	-	0.169475	0.230616	0.403396	-0.806705	Uninfected	Uninfected	0.000255142	0.242027	0.403396	-0.737031	Uninfected	Uninfected	0.00934888	0.256906	0.403396	-0.650959	Uninfected	Uninfected	0.000243904	0.0715413	0.0447409	0.677183	Infected	-	0.0900726	0.077578	0.0740852	-0.0664632	2008	-	0.571847
446	Lachnospiracea_incertae_sedis (Genus)	Bacteria	Firmicutes	Clostridia	Clostridiales	Lachnospiraceae	Lachnospiracea_incertae_sedis	0.0308087	0.0607337	-0.979159	Uninfected	Uninfected	0.00925526	0.0399528	0.0607337	-0.604199	Uninfected	Uninfected	0.0467532	0.0400524	0.0708728	-0.823342	Uninfected	Uninfected	0.000644218	0.0369333	0.0708728	-0.940308	Uninfected	Uninfected	0.00397673	0.041472	0.0708728	-0.773095	Uninfected	Uninfected	0.00034624	0.045951	0.076363	-0.732776	Uninfected	Uninfected	0.00470113	0.0917981	0.0791392	-0.214071	2008	-	0.546494
390	Dorea (Genus)	Bacteria	Firmicutes	Clostridia	Clostridiales	Lachnospiraceae	Dorea	0.00581103	0.0056362	0.0440706	Infected	-	0.80871	0.00474577	0.0056362	-0.248079	Uninfected	-	0.26237	0.00572752	0.00493502	0.214856	Infected	-	0.180572	0.00620746	0.00493502	-0.330949	Uninfected	-	0.906802	0.00560849	0.00493502	0.184558	Infected	-	0.533447	0.0227818	0.0315857	-0.471394	Uninfected	-	0.154375	0.028311	0.026156	-0.114221	2008	-	0.850528
343	Aeromonadales (Order)	Bacteria	Proteobacteria	Gammaproteobacteria	Aeromonadales			0.0767793	0.0507706	0.596724	Infected	-	0.226104	0.119005	0.0507706	1.22896	Infected	-	0.14812	0.0817432	0.0872228	-0.0936051	Uninfected	-	0.644992	0.101626	0.0872228	-0.220494	Uninfected	-	0.962649	0.0920235	0.0872228	0.077298	Infected	-	0.972902	0.000689662	0.000227214	1.6018	Infected	Infected	0.00185396	0.000598475	6.36891e-05	-3.23197	2008	-	0.875815
888	Succinivibrionaceae (Family)	Bacteria	Proteobacteria	Gammaproteobacteria	Aeromonadales	Succinivibrionaceae		0.0763701	0.0507274	0.590243	Infected	-	0.226104	0.118745	0.0507274	1.22703	Infected	-	0.14812	0.0815382	0.0871793	-0.0965104	Uninfected	-	0.644992	0.101549	0.0871793	-0.220114	Uninfected	-	0.962649	0.0918688	0.0871793	0.0755896	Infected	-	0.972902	0.000689662	0.000227214	1.6018	Infected	Infected	0.00185396	0.000598475	6.36891e-05	-3.23197	2008	-	0.875815
300	Succinivibrio (Genus)	Bacteria	Proteobacteria	Gammaproteobacteria	Aeromonadales	Succinivibrionaceae	Succinivibrio	0.0760282	0.0427906	0.829241	Infected	-	0.14635	0.113024	0.0427906	1.40126	Infected	-	0.0962857	0.0813385	0.0578145	0.492507	Infected	-	0.644992	0.100384	0.0578145	-0.796022	Uninfected	-	0.497122	0.0881943	0.0578145	0.609254	Infected	-	0.297553	0.000680709	0.000227214	1.58295	Infected	Infected	0.00185396	0.000598475	6.36891e-05	-3.23197	2008	-	0.875815
902	Gordonibacter (Genus)	Bacteria	Actinobacteria	Actinobacteria	Coriobacteriales	Coriobacteriaceae	Gordonibacter	0	2.67108e-05	-11.3837	Uninfected	-	0.129659	4.03333e-06	2.67108e-05	-2.72435	Uninfected	-	0.132358	6.93333e-06	4.82932e-05	-2.79842	Uninfected	-	0.911693	6.91448e-06	4.82942e-05	-2.80414	Uninfected	-	0.769569	6.92692e-06	4.82932e-05	-2.79975	Uninfected	-	0.818598	0.000115919	0.000160934	-0.473317	Uninfected	Uninfected	0.00261399	0.000168981	4.88522e-05	-1.79015	2008	-	0.35904
280	Flavobacteriaceae (Family)	Bacteria	Bacteroidetes	Flavobacteria	Flavobacteriales	Flavobacteriaceae		0	9.05556e-07	-6.51658	Uninfected	-	0.532884	4.22e-06	9.05556e-07	2.20794	Infected	-	0.404552	1.86111e-06	1.3125e-06	0.500628	Infected	-	0.810844	0	1.3128e-06	-13.6805	Uninfected	-	0.560179	2.43462e-06	1.3125e-06	0.88634	Infected	-	0.525004	0.00016246	0.000401343	-1.3047	Uninfected	Uninfected	0.00309016	0.00052692	0.0156117	4.88888	2010	2010	0.00210206
166	Phyllobacteriaceae (Family)	Bacteria	Proteobacteria	Alphaproteobacteria	Rhizobiales	Phyllobacteriaceae		0	0	0	-	-	-	0	0	0	-	-	-	0	0	0	-	-	-	0	0	0	-	-	-	0	0	0	-	-	-	0.000135885	0.00011097	0.292189	Infected	-	0.613071	2.24449e-05	1.59439e-05	-0.49312	2008	-	0.601975
464	Desulfovibrio (Genus)	Bacteria	Proteobacteria	Deltaproteobacteria	Desulfovibrionales	Desulfovibrionaceae	Desulfovibrio	0.000867914	0.000529835	0.711997	Infected	-	0.538391	0.000987616	0.000529835	0.898393	Infected	-	0.378893	0.000961242	0.000272388	1.8192	Infected	-	0.103962	0.000843797	0.00027239	-1.63122	Uninfected	-	0.528043	0.000695877	0.000272388	1.35314	Infected	-	0.3006	0.000130002	3.3476e-05	1.95702	Infected	-	0.0619315	8.02311e-06	6.01611e-05	2.90504	2010	-	0.502488
711	Cryptobacterium (Genus)	Bacteria	Actinobacteria	Actinobacteria	Coriobacteriales	Coriobacteriaceae	Cryptobacterium	0	3.36722e-06	-8.39969	Uninfected	-	0.260408	0	3.36722e-06	-8.39969	Uninfected	-	0.102933	0	1.26271e-06	-6.99176	Uninfected	-	0.281472	0	1.26353e-06	-13.6253	Uninfected	-	0.471524	0	1.26271e-06	-6.99176	Uninfected	-	0.196268	7.03797e-05	9.1e-05	-0.370661	Uninfected	-	0.282472	5.93553e-05	3.33492e-05	-0.831536	2008	-	0.442432
52	Bacteroidales_Unclassified (Order)	Bacteria	Bacteroidetes	Bacteroidia	Bacteroidales_Unclassified			0.0151141	0.0179361	-0.24697	Uninfected	-	0.716503	0.0206884	0.0179361	0.205961	Infected	-	0.800202	0.0197598	0.00869333	1.18458	Infected	-	0.205153	0.0129014	0.00869333	-0.56955	Uninfected	-	0.373597	0.0177977	0.00869333	1.03371	Infected	-	0.115519	0.00312453	0.00402756	-0.366267	Uninfected	Uninfected	0.00163658	0.00984243	0.0038483	-1.35479	2008	-	0.890413
236	Prevotellaceae_Unclassified (Family)	Bacteria	Bacteroidetes	Bacteroidia	Bacteroidales	Prevotellaceae_Unclassified		0.00818823	0.0120915	-0.562363	Uninfected	-	0.855922	0.0077256	0.0120915	-0.646268	Uninfected	-	0.562939	0.00611465	0.0127178	-1.05651	Uninfected	Uninfected	0.0122376	0.00965063	0.0127178	-0.398158	Uninfected	-	0.261054	0.00781173	0.0127178	-0.703139	Uninfected	Uninfected	0.0332807	0.00250156	0.00186404	0.424397	Infected	-	0.103003	0.00342726	0.00206791	-0.728877	2008	-	0.968599
752	Clostridiaceae_1 (Family)	Bacteria	Firmicutes	Clostridia	Clostridiales	Clostridiaceae_1		0.0160343	0.0307181	-0.93793	Uninfected	-	0.431401	0.0121385	0.0307181	-1.33949	Uninfected	-	0.0651964	0.0130506	0.025203	-0.949476	Uninfected	-	0.149929	0.0227754	0.025203	-0.146117	Uninfected	-	0.690594	0.0160974	0.025203	-0.646763	Uninfected	-	0.371055	0.012104	0.0186207	-0.621417	Uninfected	-	0.374471	0.0145111	0.0204341	0.493823	2010	-	0.546494
340	Robinsoniella (Genus)	Bacteria	Firmicutes	Clostridia	Clostridiales	Lachnospiraceae	Robinsoniella	3.86714e-05	6.67422e-05	-0.787174	Uninfected	-	-	6.81138e-05	6.67422e-05	0.0293442	Infected	-	0.165174	6.21086e-05	5.00353e-05	0.311791	Infected	-	0.255691	5.40373e-05	5.00302e-05	-0.111156	Uninfected	-	0.739532	6.59472e-05	5.00353e-05	0.398296	Infected	-	0.12482	3.52687e-05	9.08396e-05	-1.36468	Uninfected	-	0.0549522	0.000111888	3.42473e-05	-1.70771	2008	-	0.124464
320	Bacteroidetes_Unclassified (Phylum)	Bacteria	Bacteroidetes_Unclassified					0.0036633	0.00811721	-1.14784	Uninfected	-	0.585957	0.00362383	0.00811721	-1.16347	Uninfected	-	0.612737	0.00498508	0.00372835	0.419079	Infected	-	0.375901	0.003832	0.00372835	-0.0395615	Uninfected	-	0.497122	0.00468535	0.00372835	0.329621	Infected	-	0.332992	0.00131313	0.0010437	0.331302	Infected	Infected	0.00224033	0.0021742	0.0012444	-0.805034	2008	-	0.559153
934	Firmicutes (Phylum)	Bacteria	Firmicutes					0.451812	0.469256	-0.0546521	Uninfected	-	0.628257	0.443792	0.469256	-0.0804906	Uninfected	-	0.587594	0.484343	0.414286	0.225403	Infected	Infected	0.0330994	0.438511	0.414286	-0.0819853	Uninfected	-	0.656408	0.460736	0.414286	0.153313	Infected	-	0.0960231	0.656941	0.670113	-0.0286408	Uninfected	-	0.529883	0.655544	0.661814	0.0137328	2010	-	0.909978
15	Bacteroidia (Class)	Bacteria	Bacteroidetes	Bacteroidia				0.241002	0.355904	-0.562443	Uninfected	-	0.130262	0.270119	0.355904	-0.397893	Uninfected	-	0.14812	0.250376	0.41209	-0.718863	Uninfected	Uninfected	0.000285352	0.254928	0.41209	-0.692867	Uninfected	Uninfected	0.00760164	0.274704	0.41209	-0.585083	Uninfected	Uninfected	0.000243904	0.0746659	0.0487685	0.614501	Infected	Infected	0.0361041	0.0874204	0.0779335	-0.165728	2008	-	0.939914
348	Clostridia (Class)	Bacteria	Firmicutes	Clostridia				0.307688	0.394599	-0.35892	Uninfected	-	0.0694191	0.32335	0.394599	-0.287289	Uninfected	-	0.0706448	0.352178	0.351136	0.00427516	Infected	-	0.874161	0.33944	0.351136	-0.0488738	Uninfected	-	0.707932	0.350233	0.351136	-0.0037164	Uninfected	-	-	0.398274	0.438798	-0.139795	Uninfected	-	0.239939	0.460443	0.49387	0.101109	2010	-	0.473936
308	Rothia (Genus)	Bacteria	Actinobacteria	Actinobacteria	Actinomycetales	Micrococcaceae	Rothia	4.85101e-05	1.97444e-05	1.29641	Infected	-	0.571133	2.46247e-05	1.97444e-05	0.318517	Infected	-	0.110876	2.32928e-05	2.76775e-05	-0.248727	Uninfected	-	0.0379084	4.75448e-06	2.76778e-05	-2.54135	Uninfected	-	0.0344299	1.87335e-05	2.76775e-05	-0.562842	Uninfected	Uninfected	0.0138616	0.000429182	0.000324191	0.404736	Infected	-	0.128694	0.000292433	0.000138905	-1.07396	2008	-	0.641126
684	Lachnospira (Genus)	Bacteria	Firmicutes	Clostridia	Clostridiales	Lachnospiraceae	Lachnospira	5.92857e-06	5.56111e-06	0.0921508	Infected	-	0.924483	3.77333e-06	5.56111e-06	-0.558307	Uninfected	-	0.749972	3.14444e-06	2.91958e-06	0.10669	Infected	-	0.898952	0	2.91648e-06	-14.832	Uninfected	-	0.29527	2.17692e-06	2.91958e-06	-0.421793	Uninfected	-	0.542416	5.18803e-05	2.59775e-05	0.99765	Infected	-	0.0776129	6.9934e-06	5.15667e-05	2.88059	2010	-	0.502488
376	Xanthomonadales (Order)	Bacteria	Proteobacteria	Gammaproteobacteria	Xanthomonadales			0	0	0	-	-	-	2.02667e-06	0	7.67007	Infected	-	0.273322	0	1.75417e-06	-7.46284	Uninfected	-	0.382847	0	1.75383e-06	-14.0983	Uninfected	-	0.560179	1.16923e-06	1.75417e-06	-0.581141	Uninfected	-	0.920817	0.000154758	0.000421628	-1.4459	Uninfected	-	0.66297	0.000802915	0.00748066	3.21983	2010	-	0.109587
871	Xanthomonadaceae (Family)	Bacteria	Proteobacteria	Gammaproteobacteria	Xanthomonadales	Xanthomonadaceae		0	0	0	-	-	-	1.01333e-06	0	6.67713	Infected	-	0.273322	0	1.75417e-06	-7.46284	Uninfected	-	0.382847	0	1.75383e-06	-14.0983	Uninfected	-	0.560179	5.84615e-07	1.75417e-06	-1.56896	Uninfected	-	0.920817	0.000146755	0.000417138	-1.50705	Uninfected	-	0.548013	0.000790847	0.00734437	3.21515	2010	-	0.109587
380	Porphyromonadaceae_Unclassified (Family)	Bacteria	Bacteroidetes	Bacteroidia	Bacteroidales	Porphyromonadaceae_Unclassified		0.00873534	0.00433373	1.01125	Infected	-	0.14635	0.0102419	0.00433373	1.2408	Infected	Infected	0.0274219	0.00970448	0.0055233	0.813121	Infected	-	0.0592798	0.00853639	0.00552329	-0.628097	Uninfected	-	0.489727	0.00782993	0.0055233	0.50347	Infected	-	0.0822006	0.00131768	0.00116341	0.17964	Infected	-	0.758223	0.0022154	0.000974065	-1.18547	2008	-	0.664726
2	Dialister (Genus)	Bacteria	Firmicutes	Negativicutes	Selenomonadales	Veillonellaceae	Dialister	0.00390195	0.00326875	0.255459	Infected	-	0.203737	0.00321515	0.00326875	-0.023852	Uninfected	-	0.538795	0.00267223	0.00537661	-1.00865	Uninfected	-	0.0977729	0.00538211	0.00537661	-0.00147437	Uninfected	-	0.906802	0.00374458	0.00537661	-0.521891	Uninfected	-	0.255143	0.00819024	0.00945964	-0.20788	Uninfected	Infected	0.0040531	0.00871016	0.00518423	-0.74857	2008	-	0.935788
404	Verrucomicrobia (Phylum)	Bacteria	Verrucomicrobia					0.000178397	1.21444e-05	3.87562	Infected	-	0.196268	8.83481e-05	1.21444e-05	2.86188	Infected	-	0.119814	0.000119397	0.00044507	-1.89818	Uninfected	-	0.189212	0.00105934	0.000445073	-1.25105	Uninfected	-	0.490107	0.000408598	0.00044507	-0.123348	Uninfected	-	0.121884	0.00160508	0.00453564	-1.49866	Uninfected	-	0.925952	0.0416126	0.0461456	0.149173	2010	-	0.582102
663	Verrucomicrobiae (Class)	Bacteria	Verrucomicrobia	Verrucomicrobiae				3.05714e-06	6.32778e-06	-1.04708	Uninfected	-	0.914643	5.86e-06	6.32778e-06	-0.110617	Uninfected	-	0.333336	4.6842e-05	0.000440634	-3.23343	Uninfected	-	0.753617	0	0.000440635	-22.0712	Uninfected	-	0.160708	3.35752e-05	0.000440634	-3.71372	Uninfected	-	0.962377	0.00160508	0.00453115	-1.49723	Uninfected	-	0.914635	0.000306551	0.00167709	2.45173	2010	-	0.775552
717	Verrucomicrobiales (Order)	Bacteria	Verrucomicrobia	Verrucomicrobiae	Verrucomicrobiales			3.05714e-06	6.32778e-06	-1.04708	Uninfected	-	0.914643	5.86e-06	6.32778e-06	-0.110617	Uninfected	-	0.333336	4.6842e-05	0.000440634	-3.23343	Uninfected	-	0.753617	0	0.000440635	-22.0712	Uninfected	-	0.160708	3.35752e-05	0.000440634	-3.71372	Uninfected	-	0.962377	0.00160508	0.00453115	-1.49723	Uninfected	-	0.914635	0.000306551	0.00167709	2.45173	2010	-	0.775552
625	Verrucomicrobiaceae (Family)	Bacteria	Verrucomicrobia	Verrucomicrobiae	Verrucomicrobiales	Verrucomicrobiaceae		3.05714e-06	6.32778e-06	-1.04708	Uninfected	-	0.914643	5.86e-06	6.32778e-06	-0.110617	Uninfected	-	0.333336	4.6842e-05	0.000440634	-3.23343	Uninfected	-	0.753617	0	0.000440635	-22.0712	Uninfected	-	0.160708	3.35752e-05	0.000440634	-3.71372	Uninfected	-	0.962377	0.00160508	0.00453115	-1.49723	Uninfected	-	0.914635	0.000306551	0.00167709	2.45173	2010	-	0.775552
658	Akkermansia (Genus)	Bacteria	Verrucomicrobia	Verrucomicrobiae	Verrucomicrobiales	Verrucomicrobiaceae	Akkermansia	3.05714e-06	6.32778e-06	-1.04708	Uninfected	-	0.914643	5.86e-06	6.32778e-06	-0.110617	Uninfected	-	0.333336	4.6842e-05	0.000440634	-3.23343	Uninfected	-	0.753617	0	0.000440635	-22.0712	Uninfected	-	0.160708	3.35752e-05	0.000440634	-3.71372	Uninfected	-	0.962377	0.00160508	0.00453115	-1.49723	Uninfected	-	0.914635	0.000306551	0.00167709	2.45173	2010	-	0.775552
181	Clostridiales_Incertae_Sedis_XIII_Unclassified (Family)	Bacteria	Firmicutes	Clostridia	Clostridiales	Clostridiales_Incertae_Sedis_XIII_Unclassified		5.67893e-05	1.59444e-06	5.14573	Infected	Infected	0.0464003	2.78283e-05	1.59444e-06	4.11693	Infected	-	0.179067	2.37903e-05	1.52292e-06	3.95663	Infected	-	0.0357555	6.94518e-06	1.52355e-06	-2.1885	Uninfected	Infected	0.0181009	1.7074e-05	1.52292e-06	3.4783	Infected	-	0.0702755	0.00020093	9.80356e-05	1.03524	Infected	-	0.3518	0.000102862	0.000157639	0.615868	2010	-	0.930926
552	Chryseobacterium (Genus)	Bacteria	Bacteroidetes	Flavobacteria	Flavobacteriales	Flavobacteriaceae	Chryseobacterium	0	9.05556e-07	-6.51658	Uninfected	-	0.532884	4.22e-06	9.05556e-07	2.20794	Infected	-	0.404552	1.86111e-06	1.3125e-06	0.500628	Infected	-	0.810844	0	1.3128e-06	-13.6805	Uninfected	-	0.560179	2.43462e-06	1.3125e-06	0.88634	Infected	-	0.525004	0.000147238	0.00031391	-1.09215	Uninfected	Uninfected	0.00396588	0.000299319	1.59439e-05	-4.22975	2008	2008	0.000485106
388	Enterobacter (Genus)	Bacteria	Proteobacteria	Gammaproteobacteria	Enterobacteriales	Enterobacteriaceae	Enterobacter	0.00199952	0.00246282	-0.300653	Uninfected	-	0.671755	0.00102531	0.00246282	-1.26424	Uninfected	-	0.293601	0.0016014	0.00103632	0.627852	Infected	Infected	0.0201583	0.000271453	0.00103633	-1.9327	Uninfected	-	0.225592	0.0011417	0.00103632	0.139702	Infected	-	0.416608	0.000329204	0.000859228	-1.38403	Uninfected	-	0.451062	0.000180428	0.000147241	-0.293222	2008	-	0.977927
880	Burkholderiales_Unclassified (Order)	Bacteria	Proteobacteria	Betaproteobacteria	Burkholderiales_Unclassified			0.00048234	0.00039991	0.270369	Infected	-	0.431047	0.000535753	0.00039991	0.421883	Infected	-	0.772323	0.000300801	0.000570949	-0.924531	Uninfected	Uninfected	0.0387492	0.00040815	0.000570949	-0.484263	Uninfected	-	0.590181	0.000444254	0.000570949	-0.36197	Uninfected	-	0.297353	0.000263326	0.000129104	1.02826	Infected	-	0.339003	0.000243212	5.65379e-05	-2.10473	2008	-	0.475969
450	Aerococcaceae (Family)	Bacteria	Firmicutes	Bacilli	Lactobacillales	Aerococcaceae		3.39167e-05	1.92e-06	4.13575	Infected	-	-	1.58278e-05	1.92e-06	3.0367	Infected	-	0.444185	1.31898e-05	2.22208e-06	2.56406	Infected	-	0.593282	1.1669e-05	2.22343e-06	-2.39177	Uninfected	-	0.192225	1.27199e-05	2.22208e-06	2.51176	Infected	-	0.776735	3.12457e-05	6.41108e-05	-1.03667	Uninfected	-	0.311445	6.39386e-06	3.6848e-05	2.52496	2010	-	0.502488
736	Elusimicrobia (Phylum)	Bacteria	Elusimicrobia					0.000506843	7.07237e-05	2.8411	Infected	-	0.396202	0.000327751	7.07237e-05	2.21217	Infected	-	0.330741	0.000228369	0.00134362	-2.55663	Uninfected	-	0.719198	0.00122177	0.00134362	-0.137156	Uninfected	-	0.902927	0.000578664	0.00134362	-1.21531	Uninfected	-	0.639225	0.000110403	2.13955e-05	2.36685	Infected	-	0.152588	4.81386e-05	3.33808e-05	-0.528044	2008	-	0.964186
342	Elusimicrobia (Class)	Bacteria	Elusimicrobia	Elusimicrobia				0.000506843	7.07237e-05	2.8411	Infected	-	0.396202	0.000327751	7.07237e-05	2.21217	Infected	-	0.330741	0.000228369	0.00134362	-2.55663	Uninfected	-	0.719198	0.00122177	0.00134362	-0.137156	Uninfected	-	0.902927	0.000578664	0.00134362	-1.21531	Uninfected	-	0.639225	0.000110403	2.13955e-05	2.36685	Infected	-	0.152588	4.81386e-05	3.33808e-05	-0.528044	2008	-	0.964186
651	Elusimicrobiales (Order)	Bacteria	Elusimicrobia	Elusimicrobia	Elusimicrobiales			0.000506843	7.07237e-05	2.8411	Infected	-	0.396202	0.000327751	7.07237e-05	2.21217	Infected	-	0.330741	0.000228369	0.00134362	-2.55663	Uninfected	-	0.719198	0.00122177	0.00134362	-0.137156	Uninfected	-	0.902927	0.000578664	0.00134362	-1.21531	Uninfected	-	0.639225	0.000110403	2.13955e-05	2.36685	Infected	-	0.152588	4.81386e-05	3.33808e-05	-0.528044	2008	-	0.964186
161	Elusimicrobiaceae (Family)	Bacteria	Elusimicrobia	Elusimicrobia	Elusimicrobiales	Elusimicrobiaceae		0.000506843	7.07237e-05	2.8411	Infected	-	0.396202	0.000327751	7.07237e-05	2.21217	Infected	-	0.330741	0.000228369	0.00134362	-2.55663	Uninfected	-	0.719198	0.00122177	0.00134362	-0.137156	Uninfected	-	0.902927	0.000578664	0.00134362	-1.21531	Uninfected	-	0.639225	0.000110403	2.13955e-05	2.36685	Infected	-	0.152588	4.81386e-05	3.33808e-05	-0.528044	2008	-	0.964186
225	Elusimicrobium (Genus)	Bacteria	Elusimicrobia	Elusimicrobia	Elusimicrobiales	Elusimicrobiaceae	Elusimicrobium	0.000506843	7.07237e-05	2.8411	Infected	-	0.396202	0.000327751	7.07237e-05	2.21217	Infected	-	0.330741	0.000228369	0.00134362	-2.55663	Uninfected	-	0.719198	0.00122177	0.00134362	-0.137156	Uninfected	-	0.902927	0.000578664	0.00134362	-1.21531	Uninfected	-	0.639225	0.000110403	2.13955e-05	2.36685	Infected	-	0.152588	4.81386e-05	3.33808e-05	-0.528044	2008	-	0.964186
93	Deltaproteobacteria (Class)	Bacteria	Proteobacteria	Deltaproteobacteria				0.000948958	0.000751035	0.33746	Infected	-	0.693465	0.00122146	0.000751035	0.701649	Infected	-	0.35615	0.00117408	0.00039969	1.55455	Infected	Infected	0.0249398	0.00125019	0.000399691	-1.64519	Uninfected	Infected	0.0126251	0.00091611	0.00039969	1.19662	Infected	Infected	0.0170405	0.000224693	7.84734e-05	1.51756	Infected	Infected	0.0250354	8.94543e-05	0.000141448	0.660995	2010	-	0.472425
45	Abiotrophia (Genus)	Bacteria	Firmicutes	Bacilli	Lactobacillales	Aerococcaceae	Abiotrophia	3.39167e-05	1.92e-06	4.13575	Infected	-	-	1.58278e-05	1.92e-06	3.0367	Infected	-	0.444185	1.31898e-05	2.22208e-06	2.56406	Infected	-	0.593282	1.1669e-05	2.22343e-06	-2.39177	Uninfected	-	0.192225	1.27199e-05	2.22208e-06	2.51176	Infected	-	0.776735	3.12457e-05	6.41108e-05	-1.03667	Uninfected	-	0.311445	6.39386e-06	3.6848e-05	2.52496	2010	-	0.502488
698	Lactovum (Genus)	Bacteria	Firmicutes	Bacilli	Lactobacillales	Streptococcaceae	Lactovum	4.45177e-05	2.55e-06	4.12049	Infected	-	0.120146	2.07749e-05	2.55e-06	3.02132	Infected	-	0.446634	0.000138764	3.47419e-06	5.31577	Infected	-	0.0243334	0	3.47446e-06	-15.0845	Uninfected	-	0.560179	9.60675e-05	3.47419e-06	4.78531	Infected	-	0.0940596	1.13815e-05	5.6446e-06	1.01046	Infected	-	0.470068	0	0	0	-	-	-
542	Stenotrophomonas (Genus)	Bacteria	Proteobacteria	Gammaproteobacteria	Xanthomonadales	Xanthomonadaceae	Stenotrophomonas	0	0	0	-	-	-	0	0	0	-	-	-	0	6.5e-07	-6.04439	Uninfected	-	0.540291	0	6.49084e-07	-12.6644	Uninfected	-	0.683091	0	6.5e-07	-6.04439	Uninfected	-	0.461743	7.0329e-05	0.000158325	-1.17059	Uninfected	-	0.252969	0.000143083	0.00729598	5.67208	2010	-	0.0823207
886	Clostridium_sensu_stricto (Genus)	Bacteria	Firmicutes	Clostridia	Clostridiales	Clostridiaceae_1	Clostridium_sensu_stricto	0.0146639	0.0284565	-0.956492	Uninfected	-	0.396818	0.0111512	0.0284565	-1.35155	Uninfected	-	0.0651964	0.0117398	0.0210745	-0.844095	Uninfected	-	0.299903	0.017362	0.0210745	-0.279564	Uninfected	-	0.92538	0.013553	0.0210745	-0.63689	Uninfected	-	0.468662	0.0114009	0.0178068	-0.643279	Uninfected	-	0.324326	0.013831	0.0200138	0.533091	2010	-	0.546494
109	Coriobacteriaceae (Family)	Bacteria	Actinobacteria	Actinobacteria	Coriobacteriales	Coriobacteriaceae		0.0691828	0.0340363	1.02334	Infected	-	0.102235	0.0561005	0.0340363	0.720941	Infected	-	0.180982	0.0578326	0.0204436	1.50023	Infected	Infected	2.3064e-05	0.0334953	0.0204436	-0.712307	Uninfected	Infected	0.018036	0.0463117	0.0204436	1.17973	Infected	Infected	0.000213447	0.0842802	0.0878299	-0.0595189	Uninfected	-	0.395205	0.0771763	0.0694641	-0.151888	2008	-	0.791917
565	Roseburia (Genus)	Bacteria	Firmicutes	Clostridia	Clostridiales	Lachnospiraceae	Roseburia	0.0103154	0.0180894	-0.810336	Uninfected	-	0.079232	0.0105973	0.0180894	-0.771445	Uninfected	Uninfected	0.0359941	0.0140713	0.0176538	-0.327218	Uninfected	Uninfected	0.0438321	0.0171884	0.0176538	-0.0385432	Uninfected	-	0.98132	0.0147886	0.0176538	-0.255493	Uninfected	-	0.0915855	0.00601646	0.00583154	0.04504	Infected	-	0.926649	0.00745478	0.00366415	-1.02468	2008	-	0.52171
101	Erysipelotrichaceae_incertae_sedis (Genus)	Bacteria	Firmicutes	Erysipelotrichia	Erysipelotrichales	Erysipelotrichaceae	Erysipelotrichaceae_incertae_sedis	0.0184606	0.0171306	0.107876	Infected	-	0.903655	0.0148425	0.0171306	-0.206834	Uninfected	-	0.328972	0.0149411	0.00935436	0.67558	Infected	-	0.0555042	0.0148605	0.00935436	-0.667776	Uninfected	-	0.122258	0.0133248	0.00935436	0.510407	Infected	-	0.0773368	0.055774	0.0619237	-0.1509	Uninfected	-	0.61072	0.0515255	0.0435938	-0.241164	2008	-	0.678423
311	Howardella (Genus)	Bacteria	Firmicutes	Clostridia	Clostridiales	Lachnospiraceae	Howardella	0.000525939	0.000271044	0.956343	Infected	-	0.80871	0.000457385	0.000271044	0.754861	Infected	-	0.744861	0.000495959	0.000215405	1.20313	Infected	Infected	0.0433484	0.000216501	0.000215405	-0.00732432	Uninfected	-	0.92517	0.000379714	0.000215405	0.817834	Infected	-	0.256508	0.00114704	0.00207061	-0.852138	Uninfected	-	0.330382	0.0010421	0.00139357	0.419281	2010	-	0.930926
204	Acidaminococcaceae_Unclassified (Family)	Bacteria	Firmicutes	Negativicutes	Selenomonadales	Acidaminococcaceae_Unclassified		0.0107969	0.00526505	1.0361	Infected	-	0.203737	0.00791834	0.00526505	0.588752	Infected	-	0.492116	0.00779898	0.00436995	0.835667	Infected	-	0.0696587	0.00462435	0.00436995	-0.0816347	Uninfected	-	0.851412	0.00614652	0.00436995	0.492152	Infected	-	0.441327	0.000530207	0.000347116	0.611122	Infected	-	0.359609	0.000194574	0.000586075	1.59072	2010	-	0.917023
243	Saccharofermentans (Genus)	Bacteria	Firmicutes	Clostridia	Clostridiales	Ruminococcaceae	Saccharofermentans	6.44147e-05	4.8674e-05	0.404167	Infected	-	0.947964	5.48469e-05	4.8674e-05	0.172225	Infected	-	0.397385	7.02177e-05	3.25188e-05	1.11032	Infected	-	0.0563264	7.78789e-05	3.25218e-05	-1.25982	Uninfected	-	0.379911	7.58223e-05	3.25188e-05	1.22109	Infected	Infected	0.0259428	5.16836e-05	9.10013e-05	-0.816062	Uninfected	-	0.659034	0.000132265	9.51651e-05	-0.474879	2008	-	0.960477
222	Oribacterium (Genus)	Bacteria	Firmicutes	Clostridia	Clostridiales	Lachnospiraceae	Oribacterium	0.00353904	0.00110532	1.67889	Infected	-	0.115582	0.00252466	0.00110532	1.19162	Infected	-	0.26221	0.00231721	0.0006062	1.9345	Infected	Infected	0.0132662	0.00116758	0.000606201	-0.945657	Uninfected	-	0.0505102	0.00184963	0.0006062	1.60935	Infected	Infected	0.0138693	0.000275071	7.44113e-05	1.88607	Infected	-	0.468535	5.81903e-05	4.85452e-05	-0.2614	2008	-	0.794509
783	Sarcina (Genus)	Bacteria	Firmicutes	Clostridia	Clostridiales	Clostridiaceae_1	Sarcina	0.00108621	0.00132079	-0.282087	Uninfected	-	0.628257	0.000796961	0.00132079	-0.728807	Uninfected	-	0.744861	0.00109249	0.00353969	-1.69599	Uninfected	-	0.817704	0.00480401	0.00353969	-0.440617	Uninfected	-	0.189632	0.00220699	0.00353969	-0.681537	Uninfected	-	0.968369	0.000149553	0.000162813	-0.122555	Uninfected	-	0.669248	0.000171273	0.000139929	-0.291583	2008	-	0.908723
322	Alphaproteobacteria_Unclassified (Class)	Bacteria	Proteobacteria	Alphaproteobacteria_Unclassified				0.00172385	0.00181089	-0.0710614	Uninfected	-	0.301666	0.00193101	0.00181089	0.0926563	Infected	-	0.355141	0.00169238	0.00348286	-1.04122	Uninfected	-	0.908143	0.0296263	0.00348286	-3.08853	Uninfected	-	0.280756	0.010592	0.00348286	1.60463	Infected	-	0.388917	0.000503135	0.000543148	-0.110396	Uninfected	-	0.407404	0.00117202	9.38924e-05	-3.64171	2008	-	0.761602
843	Bacilli_Unclassified (Class)	Bacteria	Firmicutes	Bacilli_Unclassified				0.000961275	0.000654327	0.55493	Infected	-	0.065049	0.000559349	0.000654327	-0.226258	Uninfected	-	0.0784183	0.000501102	0.000309605	0.694655	Infected	Infected	0.00891991	0.000564942	0.000309605	-0.867671	Uninfected	-	0.447001	0.00038516	0.000309605	0.315018	Infected	Infected	0.00384807	0.00424867	0.007199	-0.760784	Uninfected	-	0.500962	0.00405892	0.00694344	0.774552	2010	-	0.494175
85	Proteobacteria (Phylum)	Bacteria	Proteobacteria					0.180042	0.0965751	0.898612	Infected	Infected	0.0457979	0.186087	0.0965751	0.946252	Infected	Infected	0.0359941	0.164895	0.121149	0.444773	Infected	-	0.180572	0.223121	0.121149	-0.881049	Uninfected	Infected	0.0331112	0.174181	0.121149	0.523805	Infected	-	0.052844	0.087722	0.0860161	0.0283323	Infected	-	0.555005	0.0847707	0.0834119	-0.0233122	2008	-	0.821098
583	Clostridium_XI (Genus)	Bacteria	Firmicutes	Clostridia	Clostridiales	Peptostreptococcaceae	Clostridium_XI	0.00686934	0.0187923	-1.4519	Uninfected	-	0.14635	0.0074255	0.0187923	-1.33958	Uninfected	-	0.180982	0.00903426	0.0135255	-0.582204	Uninfected	-	0.0719039	0.00962959	0.0135255	-0.490137	Uninfected	-	0.512075	0.00879807	0.0135255	-0.620423	Uninfected	-	0.105414	0.0263662	0.0125603	1.06982	Infected	-	0.335074	0.0117704	0.0182658	0.633988	2010	-	0.664679
765	Erysipelotrichia (Class)	Bacteria	Firmicutes	Erysipelotrichia				0.0967574	0.0531666	0.863852	Infected	-	0.903655	0.0747758	0.0531666	0.492052	Infected	-	0.426374	0.0709254	0.0364935	0.958661	Infected	-	0.138081	0.0756796	0.0364935	-1.05226	Uninfected	-	0.133994	0.0627942	0.0364935	0.782989	Infected	-	0.123586	0.169568	0.142247	0.253469	Infected	-	0.340536	0.120727	0.120954	0.00270983	2010	-	0.969936
479	Erysipelotrichales (Order)	Bacteria	Firmicutes	Erysipelotrichia	Erysipelotrichales			0.0967574	0.0531666	0.863852	Infected	-	0.903655	0.0747758	0.0531666	0.492052	Infected	-	0.426374	0.0709254	0.0364935	0.958661	Infected	-	0.138081	0.0756796	0.0364935	-1.05226	Uninfected	-	0.133994	0.0627942	0.0364935	0.782989	Infected	-	0.123586	0.169568	0.142247	0.253469	Infected	-	0.340536	0.120727	0.120954	0.00270983	2010	-	0.969936
146	Coriobacteriaceae_Unclassified (Family)	Bacteria	Actinobacteria	Actinobacteria	Coriobacteriales	Coriobacteriaceae_Unclassified		0.0182581	0.00726512	1.32947	Infected	Infected	0.0396119	0.011307	0.00726512	0.638158	Infected	-	0.0826623	0.0115642	0.00391096	1.56407	Infected	Infected	2.4587e-05	0.00647484	0.00391096	-0.727323	Uninfected	Infected	0.0312286	0.00876483	0.00391096	1.1642	Infected	Infected	0.000331544	0.0354767	0.0346964	0.0320852	Infected	-	0.637542	0.034777	0.0297715	-0.224203	2008	-	0.678451
978	Gammaproteobacteria (Class)	Bacteria	Proteobacteria	Gammaproteobacteria				0.165421	0.0832099	0.991316	Infected	-	0.0606271	0.171541	0.0832099	1.04372	Infected	-	0.0508938	0.150316	0.105764	0.507143	Infected	-	0.17593	0.181365	0.105764	-0.778042	Uninfected	-	0.197814	0.150457	0.105764	0.508501	Infected	-	0.132086	0.0225257	0.0289934	-0.364151	Uninfected	-	0.203155	0.0222226	0.030633	0.463056	2010	-	0.651047
346	Bacteroidetes (Phylum)	Bacteria	Bacteroidetes					0.241063	0.356018	-0.562544	Uninfected	-	0.130262	0.270161	0.356018	-0.398134	Uninfected	-	0.14812	0.250431	0.412139	-0.718718	Uninfected	Uninfected	0.000285352	0.255003	0.412139	-0.692614	Uninfected	Uninfected	0.00760164	0.274763	0.412139	-0.584944	Uninfected	Uninfected	0.000243904	0.0753002	0.0507228	0.570019	Infected	-	0.0573283	0.0906876	0.0999175	0.139832	2010	-	0.850528
490	Slackia (Genus)	Bacteria	Actinobacteria	Actinobacteria	Coriobacteriales	Coriobacteriaceae	Slackia	0.00213211	0.00217631	-0.0296043	Uninfected	-	0.762184	0.00167983	0.00217631	-0.373568	Uninfected	-	0.612737	0.00196337	0.00137605	0.512798	Infected	Infected	0.00878194	0.00113299	0.00137605	-0.280396	Uninfected	-	0.796742	0.00154189	0.00137605	0.164168	Infected	-	0.135014	0.00310424	0.00420943	-0.439386	Uninfected	-	0.853877	0.00483271	0.00302182	-0.677412	2008	-	0.939721
656	Sphingobacteriaceae (Family)	Bacteria	Bacteroidetes	Sphingobacteria	Sphingobacteriales	Sphingobacteriaceae		0	0	0	-	-	-	0	0	0	-	-	-	0	6.5e-07	-6.04439	Uninfected	-	0.540291	0	6.49084e-07	-12.6644	Uninfected	-	0.683091	0	6.5e-07	-6.04439	Uninfected	-	0.461743	0.000383484	0.00138266	-1.85018	Uninfected	-	0.209284	0.00240267	0.00292056	0.281607	2010	2010	0.000511323
628	Rikenellaceae (Family)	Bacteria	Bacteroidetes	Bacteroidia	Bacteroidales	Rikenellaceae		0.000608858	0.000462329	0.397178	Infected	-	0.951739	0.000563813	0.000462329	0.286291	Infected	-	0.664389	0.00069566	0.000596897	0.220897	Infected	-	0.136036	0.00310482	0.000596902	-2.37894	Uninfected	Infected	0.0245396	0.00137016	0.000596897	1.19878	Infected	Infected	0.0432137	0.000292086	0.000280058	0.0606645	Infected	-	0.22851	0.000392852	0.000151554	-1.3741	2008	-	0.743705
970	Alistipes (Genus)	Bacteria	Bacteroidetes	Bacteroidia	Bacteroidales	Rikenellaceae	Alistipes	0.000455449	0.000367397	0.309943	Infected	-	0.903637	0.000458059	0.000367397	0.318187	Infected	-	0.664363	0.000537148	0.000538005	-0.00230049	Uninfected	-	0.263671	0.00301331	0.000538008	-2.48565	Uninfected	-	0.0672351	0.001238	0.000538005	1.2023	Infected	-	0.0944942	0.000292086	0.000280058	0.0606645	Infected	-	0.192076	0.000392852	0.000151554	-1.3741	2008	-	0.743705
508	Bacillales_Incertae_Sedis_XI (Family)	Bacteria	Firmicutes	Bacilli	Bacillales	Bacillales_Incertae_Sedis_XI		6.42857e-06	2.97719e-05	-2.20962	Uninfected	-	0.273091	1.56979e-05	2.97719e-05	-0.922948	Uninfected	-	0.532106	8.66111e-06	2.62832e-05	-1.6004	Uninfected	-	0.150696	1.3829e-05	2.62847e-05	-0.926523	Uninfected	-	0.186983	1.67462e-05	2.62832e-05	-0.650001	Uninfected	-	0.312075	0.000263192	0.000654581	-1.31442	Uninfected	-	0.261901	0.000154749	0.000192981	0.318507	2010	-	0.471294
673	Gemella (Genus)	Bacteria	Firmicutes	Bacilli	Bacillales	Bacillales_Incertae_Sedis_XI	Gemella	6.42857e-06	2.97719e-05	-2.20962	Uninfected	-	0.273091	1.56979e-05	2.97719e-05	-0.922948	Uninfected	-	0.532106	8.66111e-06	2.62832e-05	-1.6004	Uninfected	-	0.150696	1.3829e-05	2.62847e-05	-0.926523	Uninfected	-	0.186983	1.67462e-05	2.62832e-05	-0.650001	Uninfected	-	0.312075	0.000263192	0.000654581	-1.31442	Uninfected	-	0.261901	0.000154749	0.000192981	0.318507	2010	-	0.471294
216	Clostridia_Unclassified (Class)	Bacteria	Firmicutes	Clostridia_Unclassified				0.000353649	0.000476681	-0.430695	Uninfected	-	0.854362	0.000451858	0.000476681	-0.0771544	Uninfected	-	0.826542	0.000423871	0.000257237	0.720506	Infected	-	0.259788	0.000311783	0.000257235	-0.277459	Uninfected	-	0.504936	0.000371992	0.000257237	0.532154	Infected	-	0.327453	0.000385694	0.000309978	0.31528	Infected	-	0.0809574	0.0001856	0.00106847	2.52522	2010	-	0.661643
548	Escherichia_Shigella (Genus)	Bacteria	Proteobacteria	Gammaproteobacteria	Enterobacteriales	Enterobacteriaceae	Escherichia_Shigella	0.0784233	0.0174365	2.16917	Infected	-	0.226104	0.046354	0.0174365	1.41058	Infected	-	0.856544	0.0576574	0.00982808	2.55252	Infected	Infected	5.21483e-05	0	0	0	-	-	0.146583	0.0504707	0.00982808	2.36046	Infected	Infected	0.010846	0.0112838	0.0183166	-0.69889	Uninfected	Uninfected	0.0174763	0	0	0	-	-	0.106472
139	Coriobacteriales (Order)	Bacteria	Actinobacteria	Actinobacteria	Coriobacteriales			0.0874408	0.0413014	1.08212	Infected	Infected	0.0396119	0.0674075	0.0413014	0.706719	Infected	-	0.128885	0.0693968	0.0243546	1.51068	Infected	Infected	1.12659e-05	0.0399701	0.0243546	-0.714729	Uninfected	Infected	0.0114459	0.0550766	0.0243546	1.17725	Infected	Infected	0.000118242	0.119757	0.122526	-0.0329832	Uninfected	-	0.422856	0.111953	0.0992356	-0.173967	2008	-	0.678451
296	Actinobacteria (Class)	Bacteria	Actinobacteria	Actinobacteria				0.0878301	0.0414866	1.08207	Infected	Infected	0.0396119	0.0676522	0.0414866	0.70549	Infected	-	0.128885	0.0696797	0.0245181	1.50689	Infected	Infected	1.05429e-05	0.0401526	0.0245181	-0.711644	Uninfected	Infected	0.0122324	0.0553101	0.0245181	1.17369	Infected	Infected	0.000118242	0.123896	0.128146	-0.0486517	Uninfected	-	0.316418	0.117471	0.103448	-0.183398	2008	-	0.791917
792	Actinobacteria (Phylum)	Bacteria	Actinobacteria					0.0880363	0.0415598	1.08291	Infected	Infected	0.0396119	0.0677938	0.0415598	0.705965	Infected	-	0.128885	0.0698185	0.024557	1.50748	Infected	Infected	1.05429e-05	0.0402773	0.024557	-0.713835	Uninfected	Infected	0.0122324	0.0554197	0.024557	1.17427	Infected	Infected	0.000118242	0.124142	0.128343	-0.0480145	Uninfected	-	0.319041	0.117554	0.103594	-0.182393	2008	-	0.791917
274	Peptostreptococcaceae (Family)	Bacteria	Firmicutes	Clostridia	Clostridiales	Peptostreptococcaceae		0.00688752	0.0188327	-1.45118	Uninfected	-	0.14635	0.00744326	0.0188327	-1.33923	Uninfected	-	0.180982	0.00904711	0.01355	-0.582763	Uninfected	-	0.0696587	0.0096363	0.01355	-0.491742	Uninfected	-	0.512075	0.00881438	0.01355	-0.620361	Uninfected	-	0.103	0.0264514	0.0125638	1.07407	Infected	-	0.321675	0.0117704	0.0183311	0.639135	2010	-	0.664679
261	Rhizobiales (Order)	Bacteria	Proteobacteria	Alphaproteobacteria	Rhizobiales			0.00807226	0.00213279	1.92023	Infected	-	0.130262	0.00582381	0.00213279	1.44922	Infected	Infected	0.00669531	0.00621286	0.00288582	1.10628	Infected	Infected	0.0117483	0.00530201	0.00288582	-0.877557	Uninfected	-	0.386303	0.00604522	0.00288582	1.06681	Infected	Infected	0.00728567	0.0498395	0.0518003	-0.0556714	Uninfected	-	0.753451	0.0561057	0.0433091	-0.373475	2008	-	0.546494
790	Actinomycetaceae (Family)	Bacteria	Actinobacteria	Actinobacteria	Actinomycetales	Actinomycetaceae		0.000235865	0.000116221	1.02103	Infected	-	0.17319	0.000142436	0.000116221	0.293416	Infected	-	0.677543	0.000161375	9.03608e-05	0.836575	Infected	-	0.254266	8.07183e-05	9.03561e-05	-0.162726	Uninfected	-	0.572702	0.000120638	9.03608e-05	0.416874	Infected	-	-	0.00226211	0.00277066	-0.29256	Uninfected	-	0.227123	0.00260677	0.00192721	-0.435748	2008	-	0.777412
496	Alphaproteobacteria (Class)	Bacteria	Proteobacteria	Alphaproteobacteria				0.00842841	0.00266443	1.66143	Infected	-	0.275973	0.00644782	0.00266443	1.27498	Infected	Infected	0.0359941	0.0067177	0.00386856	0.79617	Infected	-	0.0502181	0.00645377	0.00386857	-0.738341	Uninfected	-	0.153207	0.00684314	0.00386856	0.82286	Infected	Infected	0.0112031	0.050699	0.0526467	-0.0543841	Uninfected	-	0.688613	0.0575522	0.0438475	-0.392377	2008	-	0.473936
251	Actinomyces (Genus)	Bacteria	Actinobacteria	Actinobacteria	Actinomycetales	Actinomycetaceae	Actinomyces	0.000235865	0.000116221	1.02103	Infected	-	0.17319	0.00014076	0.000116221	0.276341	Infected	-	0.612618	0.000161375	8.70207e-05	0.890907	Infected	-	0.193708	8.07183e-05	8.70166e-05	-0.108394	Uninfected	-	0.671902	0.000119671	8.70207e-05	0.459597	Infected	-	0.936563	0.00224244	0.00274558	-0.292045	Uninfected	-	0.149646	0.00257554	0.0018726	-0.459834	2008	-	0.720285
7	Hyphomicrobiaceae (Family)	Bacteria	Proteobacteria	Alphaproteobacteria	Rhizobiales	Hyphomicrobiaceae		0.00806042	0.00212656	1.92233	Infected	-	0.115582	0.00581828	0.00212656	1.45207	Infected	Infected	0.00599992	0.00620451	0.00287514	1.10968	Infected	Infected	0.0103829	0.00526462	0.00287514	-0.872697	Uninfected	-	0.373597	0.00602794	0.00287514	1.06803	Infected	Infected	0.00635676	0.0479636	0.0479347	0.000867426	Infected	-	0.870942	0.0537317	0.0428826	-0.32538	2008	-	0.624165
724	Gemmiger (Genus)	Bacteria	Proteobacteria	Alphaproteobacteria	Rhizobiales	Hyphomicrobiaceae	Gemmiger	0.00806042	0.00212656	1.92233	Infected	-	0.115582	0.00581828	0.00212656	1.45207	Infected	Infected	0.00599992	0.00620451	0.00286534	1.11461	Infected	Infected	0.0103829	0.00525899	0.00286534	-0.876079	Uninfected	-	0.386303	0.0060262	0.00286534	1.07254	Infected	Infected	0.00657841	0.0479084	0.0478954	0.000391652	Infected	-	0.86668	0.0536489	0.0428545	-0.324104	2008	-	0.624165
748	TM7 (Phylum)	Bacteria	TM7					0.000185823	5.96272e-05	1.63972	Infected	-	0.152157	0.000115662	5.96272e-05	0.955749	Infected	-	0.372349	0.000119907	2.77888e-05	2.10894	Infected	-	0.000670849	6.20377e-05	2.779e-05	-1.15857	Uninfected	-	0.245805	9.38939e-05	2.77888e-05	1.75616	Infected	Infected	0.00614815	0.00101989	0.00162366	-0.670833	Uninfected	-	0.266271	0.0023797	0.00129615	-0.876544	2008	-	0.705999
125	TM7_no_class (Class)	Bacteria	TM7	TM7_no_class				0.000185823	5.96272e-05	1.63972	Infected	-	0.152157	0.000115662	5.96272e-05	0.955749	Infected	-	0.372349	0.000119907	2.77888e-05	2.10894	Infected	-	0.000670849	6.20377e-05	2.779e-05	-1.15857	Uninfected	-	0.245805	9.38939e-05	2.77888e-05	1.75616	Infected	Infected	0.00614815	0.00101989	0.00162366	-0.670833	Uninfected	-	0.266271	0.0023797	0.00129615	-0.876544	2008	-	0.705999
74	TM7_no_order (Order)	Bacteria	TM7	TM7_no_class	TM7_no_order			0.000185823	5.96272e-05	1.63972	Infected	-	0.152157	0.000115662	5.96272e-05	0.955749	Infected	-	0.372349	0.000119907	2.77888e-05	2.10894	Infected	-	0.000670849	6.20377e-05	2.779e-05	-1.15857	Uninfected	-	0.245805	9.38939e-05	2.77888e-05	1.75616	Infected	Infected	0.00614815	0.00101989	0.00162366	-0.670833	Uninfected	-	0.266271	0.0023797	0.00129615	-0.876544	2008	-	0.705999
971	TM7_no_family (Family)	Bacteria	TM7	TM7_no_class	TM7_no_order	TM7_no_family		0.000185823	5.96272e-05	1.63972	Infected	-	0.152157	0.000115662	5.96272e-05	0.955749	Infected	-	0.372349	0.000119907	2.77888e-05	2.10894	Infected	-	0.000670849	6.20377e-05	2.779e-05	-1.15857	Uninfected	-	0.245805	9.38939e-05	2.77888e-05	1.75616	Infected	Infected	0.00614815	0.00101989	0.00162366	-0.670833	Uninfected	-	0.266271	0.0023797	0.00129615	-0.876544	2008	-	0.705999
715	TM7_genera_incertae_sedis (Genus)	Bacteria	TM7	TM7_no_class	TM7_no_order	TM7_no_family	TM7_genera_incertae_sedis	0.000185823	5.96272e-05	1.63972	Infected	-	0.152157	0.000115662	5.96272e-05	0.955749	Infected	-	0.372349	0.000119907	2.77888e-05	2.10894	Infected	-	0.000670849	6.20377e-05	2.779e-05	-1.15857	Uninfected	-	0.245805	9.38939e-05	2.77888e-05	1.75616	Infected	Infected	0.00614815	0.00101989	0.00162366	-0.670833	Uninfected	-	0.266271	0.0023797	0.00129615	-0.876544	2008	-	0.705999
1006	Firmicutes_Unclassified (Phylum)	Bacteria	Firmicutes_Unclassified					0.00409848	0.00237866	0.784935	Infected	-	0.0527786	0.00380142	0.00237866	0.676383	Infected	Infected	0.0300596	0.0036736	0.00182714	1.00761	Infected	Infected	0.0297	0.00469164	0.00182714	-1.36051	Uninfected	-	0.302895	0.00380314	0.00182714	1.0576	Infected	Infected	0.0323545	0.0225444	0.016915	0.414467	Infected	-	0.278758	0.0106789	0.0127845	0.259625	2010	-	0.624165
588	Micrococcaceae (Family)	Bacteria	Actinobacteria	Actinobacteria	Actinomycetales	Micrococcaceae		4.85101e-05	2.04778e-05	1.24382	Infected	-	0.472821	2.46247e-05	2.04778e-05	0.26593	Infected	-	0.0712521	2.46595e-05	2.9367e-05	-0.251961	Uninfected	-	0.0442928	4.75448e-06	2.93693e-05	-2.62692	Uninfected	-	0.0224323	1.96797e-05	2.9367e-05	-0.577251	Uninfected	Uninfected	0.0127692	0.000445981	0.000414287	0.10635	Infected	-	0.0732116	0.000449317	0.000964634	1.10223	2010	-	0.840375
194	Atopobium (Genus)	Bacteria	Actinobacteria	Actinobacteria	Coriobacteriales	Coriobacteriaceae	Atopobium	2.62429e-05	4.94796e-05	-0.91465	Uninfected	-	0.73087	1.57893e-05	4.94796e-05	-1.64726	Uninfected	-	0.161004	2.08056e-05	2.38362e-05	-0.1961	Uninfected	-	0.243006	1.67657e-05	2.38436e-05	-0.508085	Uninfected	-	0.597953	1.91749e-05	2.38362e-05	-0.313792	Uninfected	-	0.511852	0.000233352	0.000294949	-0.337944	Uninfected	-	0.593646	0.000136904	8.68527e-05	-0.656463	2008	-	0.692978
437	Peptostreptococcaceae_Unclassified (Family)	Bacteria	Firmicutes	Clostridia	Clostridiales	Peptostreptococcaceae_Unclassified		1.87429e-05	4.12153e-05	-1.13642	Uninfected	-	0.327604	2.50267e-05	4.12153e-05	-0.719487	Uninfected	-	0.849405	1.785e-05	3.68726e-05	-1.04621	Uninfected	-	0.144337	6.43564e-05	3.68697e-05	-0.803645	Uninfected	-	0.1342	3.1126e-05	3.68726e-05	-0.244354	Uninfected	-	0.731984	0.000331261	0.000281942	0.232562	Infected	-	0.0740603	8.63422e-05	0.000207804	1.26699	2010	-	0.170808
946	Paraeggerthella (Genus)	Bacteria	Actinobacteria	Actinobacteria	Coriobacteriales	Coriobacteriaceae	Paraeggerthella	0.000887674	0.000279307	1.66814	Infected	-	0.215199	0.000553359	0.000279307	0.986338	Infected	-	0.210383	0.000413152	0.000149775	1.46381	Infected	-	0.0806506	0.000211894	0.000149775	-0.500546	Uninfected	-	0.0271798	0.000344564	0.000149775	1.20192	Infected	Infected	0.0302254	0.0107847	0.00454989	1.24508	Infected	-	0.289664	0.00425553	0.00342758	-0.312146	2008	-	0.939909
157	Eubacteriaceae (Family)	Bacteria	Firmicutes	Clostridia	Clostridiales	Eubacteriaceae		0.00279779	0.000930722	1.58785	Infected	-	0.379254	0.0023165	0.000930722	1.31552	Infected	-	0.168761	0.00152337	0.000664167	1.19763	Infected	-	0.794747	0.00102931	0.000664169	-0.632057	Uninfected	-	0.654826	0.0013821	0.000664167	1.05723	Infected	-	0.632977	0.00190058	0.00233909	-0.299507	Uninfected	-	0.318978	0.000747381	0.000266523	-1.48755	2008	-	0.592091
611	Pedobacter (Genus)	Bacteria	Bacteroidetes	Sphingobacteria	Sphingobacteriales	Sphingobacteriaceae	Pedobacter	0	0	0	-	-	-	0	0	0	-	-	-	0	6.5e-07	-6.04439	Uninfected	-	0.540291	0	6.49084e-07	-12.6644	Uninfected	-	0.683091	0	6.5e-07	-6.04439	Uninfected	-	0.461743	0.000231221	0.000612147	-1.40456	Uninfected	-	0.383834	0.000485553	0	-15.5674	2008	2008	9.04704e-05
818	Acetitomaculum (Genus)	Bacteria	Firmicutes	Clostridia	Clostridiales	Lachnospiraceae	Acetitomaculum	5.92857e-06	4.09444e-06	0.532929	Infected	-	-	5.22e-06	4.09444e-06	0.349624	Infected	-	0.78814	6.28889e-06	4.62375e-06	0.442917	Infected	-	0.66327	1.9567e-06	4.62184e-06	-1.24	Uninfected	-	0.635921	5.54231e-06	4.62375e-06	0.260907	Infected	-	0.640106	7.67947e-05	1.75382e-05	2.12987	Infected	Infected	0.0267239	2.88616e-05	5.83673e-05	1.01576	2010	-	0.211223
996	Propionibacteriaceae (Family)	Bacteria	Actinobacteria	Actinobacteria	Actinomycetales	Propionibacteriaceae		3.05714e-06	1.19644e-05	-1.96499	Uninfected	-	0.273091	1.67345e-05	1.19644e-05	0.483726	Infected	-	0.714172	2.47883e-05	9.83875e-06	1.33223	Infected	-	0.149406	1.2213e-05	9.8371e-06	-0.312111	Uninfected	-	-	1.86227e-05	9.83875e-06	0.919821	Infected	-	0.447687	6.2578e-05	0.000131533	-1.07157	Uninfected	-	0.432547	5.14043e-05	2.00965e-05	-1.35451	2008	-	0.102595
30	Sporacetigenium (Genus)	Bacteria	Firmicutes	Clostridia	Clostridiales	Peptostreptococcaceae	Sporacetigenium	1.44143e-05	8.65e-06	0.736061	Infected	-	0.627963	6.72667e-06	8.65e-06	-0.362332	Uninfected	-	0.590955	1.01889e-05	7.245e-06	0.491364	Infected	-	0.829153	6.71118e-06	7.24602e-06	-0.11062	Uninfected	-	0.949531	9.11923e-06	7.245e-06	0.331518	Infected	-	0.841679	3.86172e-05	0	11.9154	Infected	Infected	0.00706344	0	7.97194e-06	9.6406	2010	-	0.317311
266	Acidaminococcaceae (Family)	Bacteria	Firmicutes	Negativicutes	Selenomonadales	Acidaminococcaceae		0.00288007	0.0016078	0.841012	Infected	-	0.115582	0.00229088	0.0016078	0.510807	Infected	-	0.447699	0.00223558	0.00117011	0.933994	Infected	Infected	0.0161931	0.00147496	0.00117011	-0.334033	Uninfected	-	0.716613	0.00177895	0.00117011	0.604373	Infected	-	0.155284	0.000351194	0.00086793	-1.30528	Uninfected	-	0.515323	0.00203432	0.000704962	-1.52891	2008	-	0.52502
381	Weissella (Genus)	Bacteria	Firmicutes	Bacilli	Lactobacillales	Leuconostocaceae	Weissella	0.000134434	0.000607808	-2.17664	Uninfected	-	0.664442	8.87055e-05	0.000607808	-2.77638	Uninfected	-	0.214517	0.000243475	0.000275035	-0.17584	Uninfected	-	0.388799	3.38271e-05	0.000275034	-3.02336	Uninfected	-	0.125966	0.000170686	0.000275035	-0.688239	Uninfected	-	0.695504	0.00210816	0.00880546	-2.06241	Uninfected	-	0.311883	0.000440785	0.00940235	4.41484	2010	-	0.43745
210	Veillonellaceae_Unclassified (Family)	Bacteria	Firmicutes	Negativicutes	Selenomonadales	Veillonellaceae_Unclassified		5.86869e-05	2.72734e-05	1.10526	Infected	-	0.0876416	5.56666e-05	2.72734e-05	1.02905	Infected	-	0.0626229	3.94004e-05	7.06395e-05	-0.842102	Uninfected	-	0.258598	0.000103304	7.06383e-05	-0.548373	Uninfected	-	0.522386	6.83111e-05	7.06395e-05	-0.0483495	Uninfected	-	0.908649	0.000220908	6.57071e-05	1.74917	Infected	Infected	0.00382119	0.000142637	0.000140585	-0.0209043	2008	-	0.438518
121	Leuconostocaceae (Family)	Bacteria	Firmicutes	Bacilli	Lactobacillales	Leuconostocaceae		0.000147548	0.000885534	-2.58528	Uninfected	-	0.666706	0.000127289	0.000885534	-2.79834	Uninfected	-	0.266336	0.000325136	0.000448565	-0.464261	Uninfected	-	0.617897	7.00383e-05	0.000448565	-2.6791	Uninfected	-	0.413407	0.000234832	0.000448565	-0.93366	Uninfected	-	0.676033	0.00240927	0.0088422	-1.87581	Uninfected	-	0.461974	0.000470428	0.0095431	4.34238	2010	-	0.368592
347	Pseudomonadaceae_Unclassified (Family)	Bacteria	Proteobacteria	Gammaproteobacteria	Pseudomonadales	Pseudomonadaceae_Unclassified		0	0	0	-	-	-	0	0	0	-	-	-	0	0	0	-	-	-	0	0	0	-	-	-	0	0	0	-	-	-	9.80356e-05	0.000154076	-0.652215	Uninfected	-	0.585496	0.000154055	2.1391e-05	-2.84779	2008	-	0.268418
825	Enterobacteriaceae_Unclassified (Family)	Bacteria	Proteobacteria	Gammaproteobacteria	Enterobacteriales	Enterobacteriaceae_Unclassified		0.000573711	0.00110698	-0.948227	Uninfected	-	0.903655	0.000374371	0.00110698	-1.56407	Uninfected	-	0.366061	0.000640933	0.000538039	0.25246	Infected	Infected	0.0175139	0.000185878	0.00053804	-1.53336	Uninfected	-	0.178118	0.000457191	0.000538039	-0.234908	Uninfected	-	0.65874	0.000546497	0.000592297	-0.116106	Uninfected	-	0.150585	0.000480762	0.000458076	-0.0697349	2008	-	0.226511
644	Sphingobacteria (Class)	Bacteria	Bacteroidetes	Sphingobacteria				5.75921e-05	9.95886e-05	-0.790002	Uninfected	-	0.538594	3.60897e-05	9.95886e-05	-1.46414	Uninfected	-	0.275354	4.79472e-05	4.25315e-05	0.172874	Infected	-	0.243196	7.06481e-05	4.25305e-05	-0.732152	Uninfected	-	0.508149	5.2619e-05	4.25315e-05	0.306987	Infected	-	0.368861	0.000445953	0.00154436	-1.79202	Uninfected	-	0.184658	0.00272817	0.00304283	0.157479	2010	2010	0.000322584
528	Clostridium_XlVa (Genus)	Bacteria	Firmicutes	Clostridia	Clostridiales	Lachnospiraceae	Clostridium_XlVa	0.00208537	0.00235964	-0.17826	Uninfected	-	0.102235	0.00156725	0.00235964	-0.590326	Uninfected	Uninfected	0.0428998	0.00174721	0.00135593	0.365762	Infected	-	0.874161	0.000896618	0.00135593	-0.596722	Uninfected	-	0.412494	0.00161053	0.00135593	0.248244	Infected	-	0.820847	0.000928396	0.00292579	-1.656	Uninfected	-	0.189406	0.00310379	0.00125231	-1.30943	2008	-	0.162398
802	Butyricicoccus (Genus)	Bacteria	Firmicutes	Clostridia	Clostridiales	Ruminococcaceae	Butyricicoccus	0.00113426	0.00129858	-0.19518	Uninfected	-	0.762184	0.00176718	0.00129858	0.444505	Infected	-	0.562939	0.00173706	0.00130786	0.40943	Infected	-	0.942611	0.00104597	0.00130786	-0.322365	Uninfected	-	0.497122	0.00151774	0.00130786	0.214706	Infected	-	0.812053	0.00218456	0.00132478	0.721586	Infected	-	0.42303	0.00131715	0.0014987	0.186295	2010	-	0.820774
500	Eubacterium (Genus)	Bacteria	Firmicutes	Clostridia	Clostridiales	Eubacteriaceae	Eubacterium	0.00279779	0.000920655	1.60354	Infected	-	0.330996	0.00231584	0.000920655	1.33079	Infected	-	0.146933	0.00152238	0.000659963	1.20586	Infected	-	0.744803	0.00102931	0.000659963	-0.641223	Uninfected	-	0.620745	0.00138104	0.000659963	1.06528	Infected	-	0.580989	0.00180324	0.00201456	-0.159871	Uninfected	-	0.374731	0.000650559	0.000255628	-1.3476	2008	-	0.540304
287	Erysipelotrichaceae (Family)	Bacteria	Firmicutes	Erysipelotrichia	Erysipelotrichales	Erysipelotrichaceae		0.0938724	0.0526851	0.833305	Infected	-	0.903655	0.0726409	0.0526851	0.463387	Infected	-	0.426374	0.0684641	0.0360377	0.92584	Infected	-	0.166914	0.0713933	0.0360377	-0.986282	Uninfected	-	0.167136	0.0600823	0.0360377	0.737432	Infected	-	0.160312	0.164287	0.139818	0.232668	Infected	-	0.329675	0.11869	0.119566	0.0106138	2010	-	0.909978
804	Sutterellaceae_Unclassified (Family)	Bacteria	Proteobacteria	Betaproteobacteria	Burkholderiales	Sutterellaceae_Unclassified		0.00120419	0.00161015	-0.419123	Uninfected	-	0.627992	0.00212485	0.00161015	0.400164	Infected	-	0.385388	0.00154651	0.00196291	-0.343977	Uninfected	-	0.223582	0.00151662	0.00196291	-0.372136	Uninfected	-	0.482255	0.00173383	0.00196291	-0.179032	Uninfected	-	0.454694	0.00010383	9.17877e-05	0.177828	Infected	-	0.741969	0.000127408	4.92669e-05	-1.37058	2008	-	0.551128
370	Sphingobacterium (Genus)	Bacteria	Bacteroidetes	Sphingobacteria	Sphingobacteriales	Sphingobacteriaceae	Sphingobacterium	0	0	0	-	-	-	0	0	0	-	-	-	0	0	0	-	-	-	0	0	0	-	-	-	0	0	0	-	-	-	0.00014919	0.000748059	-2.32592	Uninfected	-	0.378819	0.00185678	0.00288162	0.634078	2010	-	0.601975
903	Enterococcaceae_Unclassified (Family)	Bacteria	Firmicutes	Bacilli	Lactobacillales	Enterococcaceae_Unclassified		2.05049e-05	1.22778e-06	4.05084	Infected	-	0.440401	1.40423e-05	1.22778e-06	3.50498	Infected	-	0.404552	1.7513e-05	8.90417e-07	4.28251	Infected	-	0.0433476	1.79417e-05	8.89605e-07	-4.33386	Uninfected	-	0.479004	1.21244e-05	8.90417e-07	3.75236	Infected	-	0.160058	6.0093e-05	2.18656e-05	1.45812	Infected	-	0.425984	2.92923e-05	0	-11.5168	2008	-	0.150763
211	Methylobacterium (Genus)	Bacteria	Proteobacteria	Alphaproteobacteria	Rhizobiales	Methylobacteriaceae	Methylobacterium	1.18429e-05	6.22778e-06	0.926131	Infected	-	0.795025	5.52667e-06	6.22778e-06	-0.172014	Uninfected	-	0.270948	8.35e-06	5.48692e-06	0.60488	Infected	-	0.453729	3.45724e-05	5.48816e-06	-2.6552	Uninfected	-	0.776822	1.64184e-05	5.48692e-06	1.5795	Infected	-	0.472774	0.000154519	0.000432436	-1.48464	Uninfected	-	0.872627	0.000176312	9.44965e-06	-4.22028	2008	2008	0.00435539
649	Methylobacteriaceae (Family)	Bacteria	Proteobacteria	Alphaproteobacteria	Rhizobiales	Methylobacteriaceae		1.18429e-05	6.22778e-06	0.926131	Infected	-	0.795025	5.52667e-06	6.22778e-06	-0.172014	Uninfected	-	0.270948	8.35e-06	5.48692e-06	0.60488	Infected	-	0.453729	3.45724e-05	5.48816e-06	-2.6552	Uninfected	-	0.776822	1.64184e-05	5.48692e-06	1.5795	Infected	-	0.472774	0.000154519	0.000436927	-1.49954	Uninfected	-	0.726782	0.00018838	6.52532e-05	-1.52938	2008	2008	0.0112211
950	Gammaproteobacteria_Unclassified (Class)	Bacteria	Proteobacteria	Gammaproteobacteria_Unclassified				6.62616e-05	2.51616e-05	1.3966	Infected	Infected	0.0488383	7.47555e-05	2.51616e-05	1.57058	Infected	-	0.0733313	4.70444e-05	9.86561e-05	-1.06822	Uninfected	-	0.856685	3.68717e-05	9.86555e-05	-1.41988	Uninfected	-	0.990269	6.20302e-05	9.86561e-05	-0.669352	Uninfected	-	0.891968	4.91039e-05	4.54839e-05	0.110458	Infected	-	0.503648	6.20822e-05	6.03318e-05	-0.0412551	2008	-	0.977927
250	Anaerostipes (Genus)	Bacteria	Firmicutes	Clostridia	Clostridiales	Lachnospiraceae	Anaerostipes	0.000269009	7.31879e-05	1.87783	Infected	-	0.789828	0.000337403	7.31879e-05	2.20464	Infected	-	0.0839653	0.000310926	0.000183846	0.758036	Infected	-	0.420524	4.22605e-05	0.000183846	-2.12111	Uninfected	-	0.390592	0.000298045	0.000183846	0.697	Infected	-	0.270619	3.84069e-05	7.09745e-05	-0.885764	Uninfected	-	0.421469	1.63228e-05	0.000100829	2.62621	2010	-	0.0721124
56	Anaerovibrio (Genus)	Bacteria	Firmicutes	Negativicutes	Selenomonadales	Veillonellaceae	Anaerovibrio	0.000510926	0.000534055	-0.0638733	Uninfected	-	0.527007	0.00103807	0.000534055	0.958834	Infected	-	0.0918274	0.000489306	0.00113315	-1.21152	Uninfected	-	0.941361	0.000580363	0.00113315	-0.965313	Uninfected	-	0.544032	0.000698915	0.00113315	-0.697146	Uninfected	-	0.848519	0.00272592	1.29559e-05	7.71588	Infected	Infected	0.0118596	3.48189e-05	0.000243207	2.80389	2010	-	0.502488
891	Sphingomonadales (Order)	Bacteria	Proteobacteria	Alphaproteobacteria	Sphingomonadales			0	2.19444e-06	-7.78427	Uninfected	-	0.532884	0	2.19444e-06	-7.78427	Uninfected	-	0.36131	2.20556e-06	4.59792e-06	-1.05645	Uninfected	-	0.706503	0	4.60017e-06	-15.4894	Uninfected	-	0.40147	1.52692e-06	4.59792e-06	-1.58407	Uninfected	-	0.466243	2.37478e-05	0.000101846	-2.10006	Uninfected	-	0.434299	0.000200971	0.000170075	-0.240798	2008	-	0.977927
829	Hydrogenoanaerobacterium (Genus)	Bacteria	Firmicutes	Clostridia	Clostridiales	Ruminococcaceae	Hydrogenoanaerobacterium	1.43714e-05	2.70841e-05	-0.913772	Uninfected	-	0.36836	8.76912e-05	2.70841e-05	1.69462	Infected	-	0.876333	7.25704e-05	2.98356e-05	1.28206	Infected	-	0.787603	2.12492e-05	2.98382e-05	-0.489751	Uninfected	-	0.518076	6.04218e-05	2.98356e-05	1.01779	Infected	-	0.994917	5.19249e-05	5.30761e-05	-0.0316301	Uninfected	-	0.273675	3.78105e-05	0	-11.885	2008	-	0.150763
403	Parasutterella (Genus)	Bacteria	Proteobacteria	Betaproteobacteria	Burkholderiales	Sutterellaceae	Parasutterella	0.000723477	0.000830822	-0.199591	Uninfected	-	0.903581	0.000906985	0.000830822	0.126537	Infected	-	0.856496	0.000817996	0.00083515	-0.0299406	Uninfected	-	0.965517	0.000777961	0.000835148	-0.102334	Uninfected	-	0.527012	0.00105423	0.00083515	0.33608	Infected	-	0.370757	1.89719e-05	2.30042e-05	-0.277899	Uninfected	-	0.742243	3.89969e-05	3.62739e-05	-0.104398	2008	-	0.601975
835	Sphingomonadaceae (Family)	Bacteria	Proteobacteria	Alphaproteobacteria	Sphingomonadales	Sphingomonadaceae		0	2.19444e-06	-7.78427	Uninfected	-	0.532884	0	2.19444e-06	-7.78427	Uninfected	-	0.36131	2.20556e-06	3.68125e-06	-0.736441	Uninfected	-	0.930646	0	3.6825e-06	-15.1684	Uninfected	-	0.471524	1.52692e-06	3.68125e-06	-1.26406	Uninfected	-	0.675252	1.38998e-05	7.29346e-05	-2.3907	Uninfected	-	0.67477	0.000134669	0.000130216	-0.0485127	2008	-	0.676408
845	Sphingobacteriales_Unclassified (Order)	Bacteria	Bacteroidetes	Sphingobacteria	Sphingobacteriales_Unclassified			5.00493e-05	5.85901e-05	-0.227264	Uninfected	-	0.632446	2.82497e-05	5.85901e-05	-1.05216	Uninfected	-	0.334569	3.88361e-05	2.53084e-05	0.617584	Infected	-	0.213931	4.93627e-05	2.5308e-05	-0.963824	Uninfected	-	0.383712	3.97652e-05	2.53084e-05	0.651685	Infected	-	0.292155	1.24218e-05	2.78274e-05	-1.16299	Uninfected	-	0.933592	5.6295e-05	5.4471e-06	-3.36706	2008	-	0.502488
512	Mesorhizobium (Genus)	Bacteria	Proteobacteria	Alphaproteobacteria	Rhizobiales	Phyllobacteriaceae	Mesorhizobium	0	0	0	-	-	-	0	0	0	-	-	-	0	0	0	-	-	-	0	0	0	-	-	-	0	0	0	-	-	-	5.89301e-05	7.67549e-05	-0.381197	Uninfected	-	0.820072	1.2068e-05	0	-10.2382	2008	-	0.317311
655	Peptostreptococcus (Genus)	Bacteria	Firmicutes	Clostridia	Clostridiales	Peptostreptococcaceae	Peptostreptococcus	3.77143e-06	3.05469e-05	-3.0145	Uninfected	-	0.914643	1.10333e-05	3.05469e-05	-1.46832	Uninfected	-	0.562312	2.66111e-06	1.62701e-05	-2.6076	Uninfected	-	0.772815	0	1.62695e-05	-17.3118	Uninfected	-	0.40147	7.19231e-06	1.62701e-05	-1.17658	Uninfected	-	0.389111	3.5277e-05	3.48349e-06	3.33639	Infected	-	0.320562	0	4.80997e-05	12.2321	2010	-	0.150763
363	Devosia (Genus)	Bacteria	Proteobacteria	Alphaproteobacteria	Rhizobiales	Hyphomicrobiaceae	Devosia	0	0	0	-	-	-	0	0	0	-	-	-	0	9.72917e-07	-6.619	Uninfected	-	0.540291	0	9.73626e-07	-13.2493	Uninfected	-	0.683091	0	9.72917e-07	-6.619	Uninfected	-	0.461743	4.07888e-05	3.92865e-05	0.054127	Infected	-	0.688037	8.27847e-05	2.817e-05	-1.55487	2008	-	-
768	Barnesiella (Genus)	Bacteria	Bacteroidetes	Bacteroidia	Bacteroidales	Porphyromonadaceae	Barnesiella	0.00134754	0.000345149	1.965	Infected	-	0.653375	0.000754015	0.000345149	1.12735	Infected	-	-	0.00103641	0.000276713	1.9051	Infected	-	0.491338	0.00148808	0.000276711	-2.427	Uninfected	-	0.627406	0.00123596	0.000276713	2.15913	Infected	-	0.759727	8.78084e-05	9.39835e-05	-0.0980376	Uninfected	-	0.861109	0.00016372	0.000252895	0.627276	2010	-	0.639192
556	Lactococcus (Genus)	Bacteria	Firmicutes	Bacilli	Lactobacillales	Streptococcaceae	Lactococcus	0.00133867	0.000335991	1.99427	Infected	-	0.0695269	0.000809053	0.000335991	1.26779	Infected	-	0.525932	0.00458321	0.000133126	5.10539	Infected	Infected	0.000598747	3.58835e-05	0.000133125	-1.89139	Uninfected	-	0.213818	0.00317414	0.000133126	4.5754	Infected	Infected	0.0379357	0.000179861	0.000696177	-1.95251	Uninfected	-	0.713262	0.000100747	4.75751e-05	-1.0823	2008	-	0.273984
19	Thermomonas (Genus)	Bacteria	Proteobacteria	Gammaproteobacteria	Xanthomonadales	Xanthomonadaceae	Thermomonas	0	0	0	-	-	-	0	0	0	-	-	-	0	0	0	-	-	-	0	0	0	-	-	-	0	0	0	-	-	-	8.27702e-06	1.80333e-05	-1.12254	Uninfected	-	0.238886	1.2068e-05	0	-10.2382	2008	-	0.317311
315	Peptoniphilus (Genus)	Bacteria	Firmicutes	Clostridia	Clostridiales	Clostridiales_Incertae_Sedis_XI	Peptoniphilus	6.42857e-06	1.29734e-05	-1.01186	Uninfected	-	0.849642	1.05333e-05	1.29734e-05	-0.300342	Uninfected	-	0.336267	5.46667e-06	1.14038e-05	-1.05941	Uninfected	-	0.772585	2.48618e-06	1.14037e-05	-2.19745	Uninfected	-	0.586756	6.07692e-06	1.14038e-05	-0.906996	Uninfected	-	0.888001	7.30338e-05	5.03957e-05	0.535174	Infected	-	0.824662	2.55754e-05	4.00821e-05	0.647993	2010	-	0.601975
616	Kluyvera (Genus)	Bacteria	Proteobacteria	Gammaproteobacteria	Enterobacteriales	Enterobacteriaceae	Kluyvera	0.000490843	6.97557e-05	2.8147	Infected	-	0.710028	0.000241835	6.97557e-05	1.79349	Infected	-	0.382423	0.000271597	2.68709e-05	3.33687	Infected	Infected	0.0128395	4.48543e-05	2.68715e-05	-0.739165	Uninfected	-	0.507954	0.000188029	2.68709e-05	2.80638	Infected	-	0.189696	2.00786e-05	2.02067e-05	-0.00916746	Uninfected	-	0.480568	0	2.06738e-05	11.0143	2010	-	0.0737416
357	Eubacteriaceae_Unclassified (Family)	Bacteria	Firmicutes	Clostridia	Clostridiales	Eubacteriaceae_Unclassified		0	7.58333e-06	-9.56859	Uninfected	-	0.260408	0	7.58333e-06	-9.56859	Uninfected	-	0.102933	0	2.84375e-06	-8.15672	Uninfected	-	0.281472	1.17402e-05	2.84358e-06	-2.04564	Uninfected	-	0.479004	3.61154e-06	2.84375e-06	0.343744	Infected	-	0.696494	1.65131e-05	0.000117073	-2.82498	Uninfected	-	0.342053	0	0	0	-	-	-
395	Tannerella (Genus)	Bacteria	Bacteroidetes	Bacteroidia	Bacteroidales	Porphyromonadaceae	Tannerella	0.000265271	0.00021638	0.293886	Infected	-	0.89615	0.0006378	0.00021638	1.55949	Infected	-	0.0870061	0.000521506	0.000196987	1.40454	Infected	-	0.364688	0.000318668	0.000196989	-0.69394	Uninfected	-	0.0442748	0.000444928	0.000196987	1.17543	Infected	-	0.0605729	6.2181e-05	3.85467e-05	0.689724	Infected	-	0.840314	7.5592e-05	9.2115e-06	-3.03535	2008	-	0.251111
989	Propionibacterium (Genus)	Bacteria	Actinobacteria	Actinobacteria	Actinomycetales	Propionibacteriaceae	Propionibacterium	3.05714e-06	1.19644e-05	-1.96499	Uninfected	-	0.273091	1.54078e-05	1.19644e-05	0.364638	Infected	-	0.682284	2.30827e-05	8.9075e-06	1.37273	Infected	-	0.171027	9.72683e-06	8.90683e-06	-0.127056	Uninfected	-	0.901974	1.74419e-05	8.9075e-06	0.968672	Infected	-	0.434268	4.47682e-05	9.27613e-05	-1.05088	Uninfected	-	0.996424	1.08677e-05	0	-10.0872	2008	-	0.317311
602	Phascolarctobacterium (Genus)	Bacteria	Firmicutes	Negativicutes	Selenomonadales	Acidaminococcaceae	Phascolarctobacterium	1.02e-05	0.00013934	-3.77066	Uninfected	-	0.14889	1.496e-05	0.00013934	-3.21856	Uninfected	-	0.129194	5.04356e-05	6.07066e-05	-0.267363	Uninfected	-	0.980846	9.94471e-06	6.07035e-05	-2.60977	Uninfected	-	0.171125	3.49169e-05	6.07066e-05	-0.797751	Uninfected	-	0.266749	0.000201042	0.000795024	-1.98345	Uninfected	-	0.925999	0.00188037	0.000326834	-2.52435	2008	-	0.634644
947	Tessaracoccus (Genus)	Bacteria	Actinobacteria	Actinobacteria	Actinomycetales	Propionibacteriaceae	Tessaracoccus	0	0	0	-	-	-	1.32667e-06	0	7.0625	Infected	-	0.273322	1.70556e-06	2.14583e-07	2.93335	Infected	-	0.110582	2.48618e-06	2.14051e-07	-3.53729	Uninfected	-	0.135477	1.18077e-06	2.14583e-07	2.40657	Infected	-	0.232927	1.78098e-05	3.02887e-05	-0.765776	Uninfected	-	0.146852	4.05367e-05	2.00965e-05	-1.01192	2008	-	0.18961
350	Peptostreptococcaceae_incertae_sedis (Genus)	Bacteria	Firmicutes	Clostridia	Clostridiales	Peptostreptococcaceae	Peptostreptococcaceae_incertae_sedis	0	1.22778e-06	-6.95161	Uninfected	-	0.532884	0	1.22778e-06	-6.95161	Uninfected	-	0.36131	0	9.70833e-07	-6.61594	Uninfected	-	0.382847	0	9.7156e-07	-13.2462	Uninfected	-	0.560179	0	9.70833e-07	-6.61594	Uninfected	-	0.294667	1.12845e-05	0	10.1414	Infected	-	0.194717	0	9.2115e-06	9.84886	2010	-	0.317311
773	Actinomycetales_Unclassified (Order)	Bacteria	Actinobacteria	Actinobacteria	Actinomycetales_Unclassified			3.05714e-06	0	8.26075	Infected	-	0.108809	1.42667e-06	0	7.16658	Infected	-	0.273322	3.39444e-06	2.18958e-06	0.630189	Infected	-	0.686085	0	2.18928e-06	-14.4182	Uninfected	-	0.40147	2.35e-06	2.18958e-06	0.101557	Infected	-	0.961845	0.000115939	0.000148881	-0.360773	Uninfected	-	0.179685	0.00025453	0.000121635	-1.06521	2008	-	0.329489
456	Clostridium_XlVb (Genus)	Bacteria	Firmicutes	Clostridia	Clostridiales	Lachnospiraceae	Clostridium_XlVb	0.000780738	0.000809609	-0.0523862	Uninfected	-	0.951739	0.000695216	0.000809609	-0.219761	Uninfected	-	0.562939	0.000711221	0.000554133	0.36006	Infected	-	0.215619	0.000715994	0.000554134	-0.369713	Uninfected	-	0.0918183	0.000665216	0.000554133	0.263586	Infected	-	0.208803	0.000458135	0.000168046	1.44686	Infected	-	0.792096	0.000209993	0.000345536	0.718468	2010	-	0.253613
735	Corynebacteriaceae (Family)	Bacteria	Actinobacteria	Actinobacteria	Actinomycetales	Corynebacteriaceae		7.99093e-05	2.65261e-05	1.59059	Infected	-	0.410874	3.92777e-05	2.65261e-05	0.566123	Infected	-	0.429599	5.83369e-05	1.72292e-05	1.75897	Infected	-	0.382984	3.96577e-05	1.72296e-05	-1.20271	Uninfected	-	0.725996	5.09747e-05	1.72292e-05	1.56438	Infected	-	0.456127	0.000543404	0.000693422	-0.351703	Uninfected	-	0.979177	0.000880328	0.00076876	-0.195505	2008	-	0.247414
776	Corynebacterium (Genus)	Bacteria	Actinobacteria	Actinobacteria	Actinomycetales	Corynebacteriaceae	Corynebacterium	7.99093e-05	2.56538e-05	1.63881	Infected	-	0.352251	3.92777e-05	2.56538e-05	0.61434	Infected	-	0.546659	5.83369e-05	1.69021e-05	1.7866	Infected	-	0.336898	3.96577e-05	1.69034e-05	-1.23028	Uninfected	-	0.674456	5.09747e-05	1.69021e-05	1.59201	Infected	-	0.397482	0.000543404	0.000693422	-0.351703	Uninfected	-	0.979177	0.000880328	0.00076876	-0.195505	2008	-	0.247414
598	Prevotella (Genus)	Bacteria	Bacteroidetes	Bacteroidia	Bacteroidales	Prevotellaceae	Prevotella	0.196005	0.301315	-0.620383	Uninfected	-	0.183024	0.217535	0.301315	-0.470023	Uninfected	-	0.205718	0.19921	0.362296	-0.862879	Uninfected	Uninfected	0.000644218	0.201481	0.362296	-0.846527	Uninfected	Uninfected	0.0204466	0.223822	0.362296	-0.694821	Uninfected	Uninfected	0.000771387	0.0621238	0.0310374	1.00114	Infected	-	0.0721512	0.0551155	0.065988	0.259745	2010	-	0.386027
967	Prevotellaceae (Family)	Bacteria	Bacteroidetes	Bacteroidia	Bacteroidales	Prevotellaceae		0.201398	0.307968	-0.61273	Uninfected	-	0.183024	0.22498	0.307968	-0.452985	Uninfected	-	0.21897	0.205183	0.368789	-0.845882	Uninfected	Uninfected	0.000679096	0.20872	0.368789	-0.821225	Uninfected	Uninfected	0.015878	0.230448	0.368789	-0.678354	Uninfected	Uninfected	0.000771387	0.0631417	0.0320326	0.97905	Infected	-	0.079302	0.0567849	0.0668949	0.236388	2010	-	0.32713
509	Nocardiaceae_Unclassified (Family)	Bacteria	Actinobacteria	Actinobacteria	Actinomycetales	Nocardiaceae_Unclassified		0	0	0	-	-	-	0	0	0	-	-	-	0	0	0	-	-	-	0	0	0	-	-	-	0	0	0	-	-	-	6.9593e-06	5.13912e-06	0.436689	Infected	-	0.832107	1.38104e-05	0	-10.4326	2008	-	0.150763
341	Flavobacterium (Genus)	Bacteria	Bacteroidetes	Flavobacteria	Flavobacteriales	Flavobacteriaceae	Flavobacterium	0	0	0	-	-	-	0	0	0	-	-	-	0	0	0	-	-	-	0	0	0	-	-	-	0	0	0	-	-	-	0	0	0	-	-	-	0	0.0123832	20.24	2010	-	0.317311
830	Cytophagaceae_Unclassified (Family)	Bacteria	Bacteroidetes	Sphingobacteria	Sphingobacteriales	Cytophagaceae_Unclassified		0	0	0	-	-	-	0	0	0	-	-	-	0	0	0	-	-	-	0	0	0	-	-	-	0	0	0	-	-	-	0	3.86116e-06	-8.59662	Uninfected	-	0.178035	1.03769e-05	0	-10.0205	2008	-	0.317311
302	Rhodocyclales (Order)	Bacteria	Proteobacteria	Betaproteobacteria	Rhodocyclales			0	0	0	-	-	-	0	0	0	-	-	-	0	3.57418e-05	-11.8038	Uninfected	-	0.281472	0	3.57414e-05	-18.4472	Uninfected	-	0.471524	0	3.57418e-05	-11.8038	Uninfected	-	0.196268	0	2.39276e-05	-11.2251	Uninfected	-	0.247674	4.15076e-05	0	-12.0195	2008	-	0.317311
842	Rhodocyclaceae (Family)	Bacteria	Proteobacteria	Betaproteobacteria	Rhodocyclales	Rhodocyclaceae		0	0	0	-	-	-	0	0	0	-	-	-	0	3.25e-07	-5.06609	Uninfected	-	0.540291	0	3.24542e-07	-11.6646	Uninfected	-	0.683091	0	3.25e-07	-5.06609	Uninfected	-	0.461743	0	2.39276e-05	-11.2251	Uninfected	-	0.247674	4.15076e-05	0	-12.0195	2008	-	0.317311
844	Shinella (Genus)	Bacteria	Proteobacteria	Betaproteobacteria	Rhodocyclales	Rhodocyclaceae	Shinella	0	0	0	-	-	-	0	0	0	-	-	-	0	3.25e-07	-5.06609	Uninfected	-	0.540291	0	3.24542e-07	-11.6646	Uninfected	-	0.683091	0	3.25e-07	-5.06609	Uninfected	-	0.461743	0	2.39276e-05	-11.2251	Uninfected	-	0.247674	4.15076e-05	0	-12.0195	2008	-	0.317311
406	Erythrobacteraceae_Unclassified (Family)	Bacteria	Proteobacteria	Alphaproteobacteria	Sphingomonadales	Erythrobacteraceae_Unclassified		0	0	0	-	-	-	0	0	0	-	-	-	0	0	0	-	-	-	0	0	0	-	-	-	0	0	0	-	-	-	0	1.2593e-05	-10.2996	Uninfected	Uninfected	0.0186604	2.24449e-05	7.97194e-06	-1.49222	2008	-	0.502488
921	Leucobacter (Genus)	Bacteria	Actinobacteria	Actinobacteria	Actinomycetales	Microbacteriaceae	Leucobacter	0	0	0	-	-	-	0	0	0	-	-	-	0	0	0	-	-	-	0	0	0	-	-	-	0	0	0	-	-	-	0	1.2842e-05	-10.3278	Uninfected	-	0.255993	3.45128e-05	1.94704e-05	-0.825527	2008	-	0.551128
140	Pyramidobacter (Genus)	Bacteria	Synergistetes	Synergistia	Synergistales	Synergistaceae	Pyramidobacter	5.65413e-05	1.1639e-05	2.27935	Infected	-	0.795025	4.88219e-05	1.1639e-05	2.06762	Infected	-	0.596901	4.08238e-05	7.79171e-06	2.3879	Infected	-	0.657685	4.97144e-05	7.79181e-06	-2.67362	Uninfected	-	0.624562	4.4707e-05	7.79171e-06	2.51896	Infected	-	0.340774	1.8712e-05	3.03958e-06	2.61805	Infected	-	0.151782	8.16887e-06	1.63413e-05	0.999432	2010	-	0.964186
931	Clostridiaceae_2 (Family)	Bacteria	Firmicutes	Clostridia	Clostridiales	Clostridiaceae_2		0	0	0	-	-	-	0	0	0	-	-	-	0	0	0	-	-	-	0	0	0	-	-	-	0	0	0	-	-	-	0	0	0	-	-	-	0	0	0	-	-	-
685	Providencia (Genus)	Bacteria	Proteobacteria	Gammaproteobacteria	Enterobacteriales	Enterobacteriaceae	Providencia	0	5.1e-06	-8.99718	Uninfected	-	0.532884	0	5.1e-06	-8.99718	Uninfected	-	0.36131	0	1.9125e-06	-7.58684	Uninfected	-	0.540291	0	1.91307e-06	-14.2237	Uninfected	-	0.683091	0	1.9125e-06	-7.58684	Uninfected	-	0.461743	0.000201489	0	14.2985	Infected	-	0.457794	0	0	0	-	-	-
51	Odoribacter (Genus)	Bacteria	Bacteroidetes	Bacteroidia	Bacteroidales	Porphyromonadaceae	Odoribacter	1.29429e-05	0.000221035	-4.093	Uninfected	Uninfected	0.0190149	1.78838e-05	0.000221035	-3.62681	Uninfected	Uninfected	0.0049511	4.03864e-05	0.0001933	-2.25862	Uninfected	-	0.0317112	0.000262485	0.0001933	-0.441391	Uninfected	-	0.640264	0.000109105	0.0001933	-0.825064	Uninfected	-	0.179232	1.95313e-05	0.000109953	-2.49242	Uninfected	-	0.22465	0.000261217	5.17342e-05	-2.33584	2008	-	0.602422
13	Lysinibacillus (Genus)	Bacteria	Firmicutes	Bacilli	Bacillales	Planococcaceae	Lysinibacillus	0	0	0	-	-	-	0	0	0	-	-	-	0	0	0	-	-	-	0	0	0	-	-	-	0	0	0	-	-	-	0.00097234	0.000246805	1.97804	Infected	-	0.856688	2.41359e-05	0.00223168	6.53022	2010	-	0.551128
312	Agromonas (Genus)	Bacteria	Proteobacteria	Alphaproteobacteria	Rhizobiales	Bradyrhizobiaceae	Agromonas	0	0	0	-	-	-	0	0	0	-	-	-	0	0	0	-	-	-	0	0	0	-	-	-	0	0	0	-	-	-	1.16324e-05	2.54016e-05	-1.1261	Uninfected	-	0.716675	2.56361e-05	0	-11.3245	2008	-	0.150763
952	Acidimicrobiales (Order)	Bacteria	Actinobacteria	Actinobacteria	Acidimicrobiales			0	0	0	-	-	-	1.01333e-06	0	6.67713	Infected	-	0.273322	0	1.10417e-06	-6.79982	Uninfected	-	0.540291	0	1.10475e-06	-13.4316	Uninfected	-	0.683091	5.84615e-07	1.10417e-06	-0.905936	Uninfected	-	0.672145	0	3.06158e-06	-8.26284	Uninfected	-	0.178035	0	2.39158e-05	11.2244	2010	-	0.317311
928	Hymenobacter (Genus)	Bacteria	Bacteroidetes	Sphingobacteria	Sphingobacteriales	Cytophagaceae	Hymenobacter	0	0	0	-	-	-	0	0	0	-	-	-	0	0	0	-	-	-	0	0	0	-	-	-	0	0	0	-	-	-	1.11418e-05	2.27616e-05	-1.02997	Uninfected	-	0.53985	6.9934e-06	0	-9.45191	2008	-	0.317311
4	Catellicoccus (Genus)	Bacteria	Firmicutes	Bacilli	Lactobacillales	Carnobacteriaceae	Catellicoccus	0	0	0	-	-	-	0	0	0	-	-	-	0	0	0	-	-	-	0	0	0	-	-	-	0	0	0	-	-	-	0	0	0	-	-	0.457794	0	5.4471e-06	9.09199	2010	-	0.317311
564	Finegoldia (Genus)	Bacteria	Firmicutes	Clostridia	Clostridiales	Clostridiales_Incertae_Sedis_XI	Finegoldia	1.66857e-05	8.38389e-06	0.992067	Infected	-	0.789121	1.60878e-05	8.38389e-06	0.939452	Infected	-	0.810026	1.34065e-05	8.17981e-06	0.712106	Infected	-	0.595448	3.0893e-05	8.17889e-06	-1.91729	Uninfected	-	0.298873	1.60267e-05	8.17981e-06	0.969474	Infected	-	0.647458	0	2.92684e-05	-11.5156	Uninfected	-	0.658941	0	9.2115e-06	9.84886	2010	-	0.317311
168	Rhizobiaceae_Unclassified (Family)	Bacteria	Proteobacteria	Alphaproteobacteria	Rhizobiales	Rhizobiaceae_Unclassified		0	0	0	-	-	-	0	0	0	-	-	-	0	3.25e-07	-5.06609	Uninfected	-	0.540291	0	3.24542e-07	-11.6646	Uninfected	-	0.683091	0	3.25e-07	-5.06609	Uninfected	-	0.461743	0	4.4904e-06	-8.81391	Uninfected	-	0.178035	1.2068e-05	0	-10.2382	2008	-	0.317311
353	Burkholderiales_incertae_sedis_Unclassified (Family)	Bacteria	Proteobacteria	Betaproteobacteria	Burkholderiales	Burkholderiales_incertae_sedis_Unclassified		3.03657e-05	3.40251e-05	-0.164103	Uninfected	-	0.460654	3.15419e-05	3.40251e-05	-0.109296	Uninfected	-	0.6486	1.48367e-05	4.76711e-05	-1.68328	Uninfected	-	0.0782917	4.93877e-05	4.76689e-05	-0.0511038	Uninfected	-	0.820366	3.40788e-05	4.76711e-05	-0.484121	Uninfected	-	0.55638	2.49867e-05	2.98535e-06	3.06094	Infected	-	0.450983	8.02311e-06	0	-9.64981	2008	-	0.317311
1	Alicycliphilus (Genus)	Bacteria	Proteobacteria	Betaproteobacteria	Burkholderiales	Comamonadaceae	Alicycliphilus	0	0	0	-	-	-	0	0	0	-	-	-	0	0	0	-	-	-	0	0	0	-	-	-	0	0	0	-	-	-	0	4.4904e-06	-8.81391	Uninfected	-	0.178035	1.2068e-05	0	-10.2382	2008	-	0.317311
841	Morganella (Genus)	Bacteria	Proteobacteria	Gammaproteobacteria	Enterobacteriales	Enterobacteriaceae	Morganella	2.85714e-06	0	8.16347	Infected	-	0.108809	8.53027e-06	0	9.73814	Infected	-	0.115669	7.10856e-06	0	9.47544	Infected	Infected	0.0199601	2.5023e-06	0	-14.611	Uninfected	Infected	0.0143059	4.92131e-06	0	8.94583	Infected	-	0.0530327	0	0	0	-	-	-	0	1.83177e-05	10.8398	2010	-	0.317311
432	Anaeroplasma (Genus)	Bacteria	Tenericutes	Mollicutes	Anaeroplasmatales	Anaeroplasmataceae	Anaeroplasma	1.99571e-05	4.42506e-05	-1.14839	Uninfected	-	0.891305	1.5996e-05	4.42506e-05	-1.46741	Uninfected	-	0.885904	5.47438e-05	0.00068224	-3.63927	Uninfected	-	0.125024	0.000204588	0.000682242	-1.73756	Uninfected	-	0.805057	9.96162e-05	0.00068224	-2.7757	Uninfected	-	0.195273	0	0.000206557	-14.3343	Uninfected	-	0.232682	0.000192555	0	-14.2331	2008	-	0.317311
119	Porphyrobacter (Genus)	Bacteria	Proteobacteria	Alphaproteobacteria	Sphingomonadales	Erythrobacteraceae	Porphyrobacter	0	0	0	-	-	-	0	0	0	-	-	-	0	0	0	-	-	-	0	0	0	-	-	-	0	0	0	-	-	-	0	4.4904e-06	-8.81391	Uninfected	-	0.178035	1.2068e-05	7.97194e-06	-0.597566	2008	-	0.964186
665	Desulfovibrionaceae_Unclassified (Family)	Bacteria	Proteobacteria	Deltaproteobacteria	Desulfovibrionales	Desulfovibrionaceae_Unclassified		2.80477e-05	3.73253e-05	-0.412144	Uninfected	-	0.805293	9.16263e-05	3.73253e-05	1.29538	Infected	-	0.696928	7.78719e-05	2.64161e-05	1.55932	Infected	-	0.188551	0.000238906	2.64135e-05	-3.17709	Uninfected	Infected	0.0491108	8.40327e-05	2.64161e-05	1.66916	Infected	-	0.137499	1.16613e-05	1.44943e-05	-0.313518	Uninfected	-	0.702874	1.08677e-05	1.22261e-05	0.169778	2010	-	0.964186
604	Brevibacteriaceae (Family)	Bacteria	Actinobacteria	Actinobacteria	Actinomycetales	Brevibacteriaceae		0	0	0	-	-	-	0	0	0	-	-	-	0	6.5e-07	-6.04439	Uninfected	-	0.540291	0	6.49084e-07	-12.6644	Uninfected	-	0.683091	0	6.5e-07	-6.04439	Uninfected	-	0.461743	2.62812e-05	0	11.3604	Infected	-	0.457794	0	0	0	-	-	-
220	Brevibacterium (Genus)	Bacteria	Actinobacteria	Actinobacteria	Actinomycetales	Brevibacteriaceae	Brevibacterium	0	0	0	-	-	-	0	0	0	-	-	-	0	6.5e-07	-6.04439	Uninfected	-	0.540291	0	6.49084e-07	-12.6644	Uninfected	-	0.683091	0	6.5e-07	-6.04439	Uninfected	-	0.461743	2.62812e-05	0	11.3604	Infected	-	0.457794	0	0	0	-	-	-
788	Pseudonocardiaceae_Unclassified (Family)	Bacteria	Actinobacteria	Actinobacteria	Actinomycetales	Pseudonocardiaceae_Unclassified		0	0	0	-	-	-	0	0	0	-	-	-	0	0	0	-	-	-	0	0	0	-	-	-	0	0	0	-	-	-	1.28181e-05	5.85937e-06	1.12803	Infected	-	0.342053	0	0	0	-	-	-
72	Atopobacter (Genus)	Bacteria	Firmicutes	Bacilli	Lactobacillales	Carnobacteriaceae	Atopobacter	0	0	0	-	-	-	0	0	0	-	-	-	0	0	0	-	-	-	0	0	0	-	-	-	0	0	0	-	-	-	6.82378e-06	7.0794e-06	-0.0529788	Uninfected	-	0.342053	0	0	0	-	-	-
442	Ornithobacterium (Genus)	Bacteria	Bacteroidetes	Flavobacteria	Flavobacteriales	Flavobacteriaceae	Ornithobacterium	0	0	0	-	-	-	0	0	0	-	-	-	0	0	0	-	-	-	0	0	0	-	-	-	0	0	0	-	-	-	0	0	0	-	-	-	0	0	0	-	-	-
791	Wautersiella (Genus)	Bacteria	Bacteroidetes	Flavobacteria	Flavobacteriales	Flavobacteriaceae	Wautersiella	0	0	0	-	-	-	0	0	0	-	-	-	0	0	0	-	-	-	0	0	0	-	-	-	0	0	0	-	-	-	0	2.74437e-06	-8.10558	Uninfected	-	0.178035	0	0	0	-	-	-
81	Facklamia (Genus)	Bacteria	Firmicutes	Bacilli	Lactobacillales	Aerococcaceae	Facklamia	0	0	0	-	-	-	0	0	0	-	-	-	0	0	0	-	-	-	0	0	0	-	-	-	0	0	0	-	-	-	0	0	0	-	-	-	0	0	0	-	-	-
386	Proteiniclasticum (Genus)	Bacteria	Firmicutes	Clostridia	Clostridiales	Clostridiaceae_1	Proteiniclasticum	0	0	0	-	-	-	0	0	0	-	-	-	0	4.41667e-07	-5.49719	Uninfected	-	0.540291	0	4.42678e-07	-12.1124	Uninfected	-	0.683091	0	4.41667e-07	-5.49719	Uninfected	-	0.461743	0	0	0	-	-	-	0	0	0	-	-	-
423	Alkaliphilus (Genus)	Bacteria	Firmicutes	Clostridia	Clostridiales	Clostridiaceae_2	Alkaliphilus	0	0	0	-	-	-	0	0	0	-	-	-	0	0	0	-	-	-	0	0	0	-	-	-	0	0	0	-	-	-	0	0	0	-	-	-	0	0	0	-	-	-
262	Selenomonas (Genus)	Bacteria	Firmicutes	Negativicutes	Selenomonadales	Veillonellaceae	Selenomonas	0	0	0	-	-	-	0	0	0	-	-	-	0	8.83333e-08	-3.29768	Uninfected	-	0.540291	0	8.82839e-08	-9.78764	Uninfected	-	0.683091	0	8.83333e-08	-3.29768	Uninfected	-	0.461743	0	0	0	-	-	0.457794	0	0	0	-	-	-
561	Catellibacterium (Genus)	Bacteria	Proteobacteria	Alphaproteobacteria	Rhodobacterales	Rhodobacteraceae	Catellibacterium	0	0	0	-	-	-	0	0	0	-	-	-	0	0	0	-	-	-	0	0	0	-	-	-	0	0	0	-	-	-	0	6.69233e-06	-9.38852	Uninfected	-	0.178035	0	0	0	-	-	-
144	Proteus (Genus)	Bacteria	Proteobacteria	Gammaproteobacteria	Enterobacteriales	Enterobacteriaceae	Proteus	3.77143e-06	1.08783e-05	-1.52578	Uninfected	-	0.306352	1.24984e-05	1.08783e-05	0.200114	Infected	-	0.306676	9.86311e-06	1.72732e-05	-0.807793	Uninfected	-	0.15646	0	1.72716e-05	-17.398	Uninfected	-	0.0846447	7.21062e-06	1.72732e-05	-1.25918	Uninfected	-	0.0880963	0.000154131	1.67248e-05	3.20333	Infected	-	0.66204	0	0	0	-	-	-
131	Solobacterium (Genus)	Bacteria	Firmicutes	Erysipelotrichia	Erysipelotrichales	Erysipelotrichaceae	Solobacterium	0.0110814	0.00334963	1.72607	Infected	Infected	0.0251337	0.00641224	0.00334963	0.936826	Infected	-	0.138245	0.00620806	0.0024588	1.33618	Infected	Infected	0.022037	0.00303479	0.0024588	-0.303644	Uninfected	-	0.519389	0.00493346	0.0024588	1.00464	Infected	-	0.0726339	0.00547808	0.00393673	0.47667	Infected	Infected	0.000683095	0.00247482	0.00333038	0.42836	2010	-	0.92289
292	Sphingobacteriales (Order)	Bacteria	Bacteroidetes	Sphingobacteria	Sphingobacteriales			7.54286e-06	4.09985e-05	-2.44083	Uninfected	-	0.320518	7.84e-06	4.09985e-05	-2.38516	Uninfected	-	0.163235	9.11111e-06	1.72232e-05	-0.917908	Uninfected	-	0.951818	2.12854e-05	1.72225e-05	-0.30557	Uninfected	-	0.744225	1.28538e-05	1.72232e-05	-0.421868	Uninfected	-	0.838036	0.000433531	0.00151653	-1.80654	Uninfected	-	0.173877	0.00267188	0.00303738	0.184975	2010	2010	0.000199541
694	Bacteria (Kingdom)	Bacteria						0.990289	0.996337	-0.00878295	Uninfected	Uninfected	0.00925526	0.99117	0.996337	-0.00750105	Uninfected	Uninfected	0.00165808	0.990739	0.995157	-0.00641923	Uninfected	Uninfected	0.0168467	0.990513	0.995157	-0.00674816	Uninfected	Uninfected	0.0312286	0.991123	0.995157	-0.00586077	Uninfected	Uninfected	0.00417456	0.98105	0.97378	0.0107301	Infected	-	0.458143	0.983247	0.977611	-0.00829412	2008	-	0.624165
223	Unclassified_Bacteria (Kingdom)	Unclassified_Bacteria						0.00971087	0.00366315	1.40651	Infected	Infected	0.00925526	0.00883036	0.00366315	1.26938	Infected	Infected	0.00165808	0.00926105	0.00484195	0.935585	Infected	Infected	0.0168467	0.00948689	0.00484195	-0.970346	Uninfected	Infected	0.0312286	0.00887747	0.00484195	0.874557	Infected	Infected	0.00417456	0.0189487	0.0262199	-0.468562	Uninfected	-	0.451607	0.0167528	0.0223893	0.418408	2010	-	0.624165
259	Planococcaceae_incertae_sedis (Genus)	Bacteria	Firmicutes	Bacilli	Bacillales	Planococcaceae	Planococcaceae_incertae_sedis	0	0	0	-	-	-	0	0	0	-	-	-	0	4.41667e-07	-5.49719	Uninfected	-	0.540291	0	4.42678e-07	-12.1124	Uninfected	-	0.683091	0	4.41667e-07	-5.49719	Uninfected	-	0.461743	2.54705e-05	7.10134e-05	-1.4789	Uninfected	-	0.238886	0	7.97194e-06	9.6406	2010	-	0.317311
10	Lachnobacterium (Genus)	Bacteria	Firmicutes	Clostridia	Clostridiales	Lachnospiraceae	Lachnobacterium	2.10286e-05	1.18222e-05	0.830316	Infected	-	0.36836	1.24627e-05	1.18222e-05	0.0760489	Infected	-	0.983646	1.1e-05	1.71476e-05	-0.640037	Uninfected	-	0.482594	2.69267e-05	1.71487e-05	-0.650939	Uninfected	-	0.632405	1.58891e-05	1.71476e-05	-0.109905	Uninfected	-	0.4874	1.10844e-05	2.10233e-06	2.39292	Infected	-	0.148223	5.64895e-06	1.80636e-05	1.67528	2010	-	0.964186
397	Bacillaceae_2 (Family)	Bacteria	Firmicutes	Bacilli	Bacillales	Bacillaceae_2		0	0	0	-	-	-	0	0	0	-	-	-	0	0	0	-	-	-	0	0	0	-	-	-	0	0	0	-	-	-	2.24587e-05	0	11.1337	Infected	-	0.0633048	0	0	0	-	-	-
319	Oceanobacillus (Genus)	Bacteria	Firmicutes	Bacilli	Bacillales	Bacillaceae_2	Oceanobacillus	0	0	0	-	-	-	0	0	0	-	-	-	0	0	0	-	-	-	0	0	0	-	-	-	0	0	0	-	-	-	3.56952e-06	0	8.48362	Infected	-	0.194717	0	0	0	-	-	-
865	Xanthomonadaceae_Unclassified (Family)	Bacteria	Proteobacteria	Gammaproteobacteria	Xanthomonadales	Xanthomonadaceae_Unclassified		0	0	0	-	-	-	1.01333e-06	0	6.67713	Infected	-	0.273322	0	0	0	-	-	-	0	0	0	-	-	-	5.84615e-07	0	5.89388	Infected	-	0.174231	8.00246e-06	4.4904e-06	0.832194	Infected	-	0.935904	1.2068e-05	0.000136293	3.49637	2010	-	0.964186
544	Murdochiella (Genus)	Bacteria	Firmicutes	Clostridia	Clostridiales	Incertae_Sedis_XI	Murdochiella	0	0	0	-	-	-	1.44e-06	0	7.17991	Infected	-	0.273322	1.2e-06	1.54792e-06	-0.364611	Uninfected	-	0.841912	0	1.54971e-06	-13.9198	Uninfected	-	0.560179	8.30769e-07	1.54792e-06	-0.889836	Uninfected	-	0.920817	1.17406e-05	1.8531e-05	-0.657991	Uninfected	-	0.722832	0	3.14127e-05	11.6176	2010	-	0.150763
527	Arthrobacter (Genus)	Bacteria	Actinobacteria	Actinobacteria	Actinomycetales	Micrococcaceae	Arthrobacter	0	0	0	-	-	-	0	0	0	-	-	-	0	9.72917e-07	-6.619	Uninfected	-	0.540291	0	9.73626e-07	-13.2493	Uninfected	-	0.683091	0	9.72917e-07	-6.619	Uninfected	-	0.461743	8.95256e-06	6.23786e-05	-2.7993	Uninfected	-	0.255993	0.000144816	0.000806259	2.47694	2010	-	0.551128
88	Legionellales (Order)	Bacteria	Proteobacteria	Gammaproteobacteria	Legionellales			0	0	0	-	-	-	0	0	0	-	-	-	0	0	0	-	-	-	0	0	0	-	-	-	0	0	0	-	-	-	8.76418e-06	6.70777e-06	0.385282	Infected	-	0.674767	0	0	0	-	-	-
614	Rhodobacter (Genus)	Bacteria	Proteobacteria	Alphaproteobacteria	Rhodobacterales	Rhodobacteraceae	Rhodobacter	0	0	0	-	-	-	0	0	0	-	-	-	0	0	0	-	-	-	0	0	0	-	-	-	0	0	0	-	-	-	3.02808e-05	2.06413e-05	0.552649	Infected	-	0.479774	0	0	0	-	-	-
753	Acidimicrobiaceae (Family)	Bacteria	Actinobacteria	Actinobacteria	Acidimicrobiales	Acidimicrobiaceae		0	0	0	-	-	-	1.01333e-06	0	6.67713	Infected	-	0.273322	0	0	0	-	-	-	0	0	0	-	-	-	5.84615e-07	0	5.89388	Infected	-	0.174231	0	3.06158e-06	-8.26284	Uninfected	-	0.178035	0	7.97194e-06	9.6406	2010	-	0.317311
837	Ilumatobacter (Genus)	Bacteria	Actinobacteria	Actinobacteria	Acidimicrobiales	Acidimicrobiaceae	Ilumatobacter	0	0	0	-	-	-	1.01333e-06	0	6.67713	Infected	-	0.273322	0	0	0	-	-	-	0	0	0	-	-	-	5.84615e-07	0	5.89388	Infected	-	0.174231	0	3.06158e-06	-8.26284	Uninfected	-	0.178035	0	7.97194e-06	9.6406	2010	-	0.317311
20	Shuttleworthia (Genus)	Bacteria	Firmicutes	Clostridia	Clostridiales	Lachnospiraceae	Shuttleworthia	0	1.91167e-06	-7.58621	Uninfected	-	0.368066	2.64933e-06	1.91167e-06	0.468707	Infected	-	0.798686	0	7.16875e-07	-6.18364	Uninfected	-	0.382847	0	7.16368e-07	-12.8067	Uninfected	-	0.560179	1.52846e-06	7.16875e-07	1.08171	Infected	-	0.506342	2.61848e-06	2.01803e-05	-2.94136	Uninfected	-	0.255993	6.9934e-06	0	-9.45191	2008	-	0.317311
141	Alcaligenaceae_Unclassified (Family)	Bacteria	Proteobacteria	Betaproteobacteria	Burkholderiales	Alcaligenaceae_Unclassified		0	0	0	-	-	-	0	0	0	-	-	-	0	0	0	-	-	-	0	0	0	-	-	-	0	0	0	-	-	-	0	1.23347e-05	-10.2697	Uninfected	-	0.0557959	2.41359e-05	0	-11.2376	2008	-	0.317311
826	Salmonella (Genus)	Bacteria	Proteobacteria	Gammaproteobacteria	Enterobacteriales	Enterobacteriaceae	Salmonella	5.92857e-06	1.50556e-06	1.97027	Infected	-	0.747793	2.76667e-06	1.50556e-06	0.873507	Infected	-	0.717053	2.30556e-06	1.34792e-06	0.769963	Infected	-	0.753675	0	1.34823e-06	-13.7189	Uninfected	-	0.40147	1.59615e-06	1.34792e-06	0.242215	Infected	-	0.498684	1.14787e-05	1.04915e-05	0.129625	Infected	-	0.540579	0	9.15885e-06	9.8406	2010	-	0.317311
331	Iamiaceae (Family)	Bacteria	Actinobacteria	Actinobacteria	Acidimicrobiales	Iamiaceae		0	0	0	-	-	-	0	0	0	-	-	-	0	0	0	-	-	-	0	0	0	-	-	-	0	0	0	-	-	-	0	0	0	-	-	-	0	7.97194e-06	9.6406	2010	-	0.317311
1002	Iamia (Genus)	Bacteria	Actinobacteria	Actinobacteria	Acidimicrobiales	Iamiaceae	Iamia	0	0	0	-	-	-	0	0	0	-	-	-	0	0	0	-	-	-	0	0	0	-	-	-	0	0	0	-	-	-	0	0	0	-	-	-	0	7.97194e-06	9.6406	2010	-	0.317311
117	Tetrasphaera (Genus)	Bacteria	Actinobacteria	Actinobacteria	Actinomycetales	Intrasporangiaceae	Tetrasphaera	0	0	0	-	-	-	1.01333e-06	0	6.67713	Infected	-	0.273322	0	0	0	-	-	-	0	0	0	-	-	-	5.84615e-07	0	5.89388	Infected	-	0.174231	0	0	0	-	-	-	0	1.59439e-05	10.6397	2010	-	0.317311
371	Intrasporangiaceae_Unclassified (Family)	Bacteria	Actinobacteria	Actinobacteria	Actinomycetales	Intrasporangiaceae_Unclassified		0	0	0	-	-	-	0	0	0	-	-	-	0	0	0	-	-	-	0	0	0	-	-	-	0	0	0	-	-	-	0	3.86116e-06	-8.59662	Uninfected	-	0.178035	1.03769e-05	0	-10.0205	2008	-	0.317311
582	Myroides (Genus)	Bacteria	Bacteroidetes	Flavobacteria	Flavobacteriales	Flavobacteriaceae	Myroides	0	0	0	-	-	-	0	0	0	-	-	-	0	0	0	-	-	-	0	0	0	-	-	-	0	0	0	-	-	-	0	0	0	-	-	-	0	0.00321262	18.2934	2010	-	0.317311
532	Niabella (Genus)	Bacteria	Bacteroidetes	Sphingobacteria	Sphingobacteriales	Chitinophagaceae	Niabella	0	0	0	-	-	-	0	0	0	-	-	-	0	0	0	-	-	-	0	0	0	-	-	-	0	0	0	-	-	-	0	3.86116e-06	-8.59662	Uninfected	-	0.178035	1.03769e-05	0	-10.0205	2008	-	0.317311
263	Flammeovirgaceae (Family)	Bacteria	Bacteroidetes	Sphingobacteria	Sphingobacteriales	Flammeovirgaceae		0	9.97778e-06	-9.96402	Uninfected	-	0.184499	1.44e-06	9.97778e-06	-2.78411	Uninfected	-	0.182648	2.18889e-06	4.19375e-06	-0.934902	Uninfected	-	0.957034	1.06427e-05	4.19325e-06	-1.3437	Uninfected	-	0.253861	4.78846e-06	4.19375e-06	0.190895	Infected	-	0.604084	0	4.4904e-06	-8.81391	Uninfected	-	0.676785	1.2068e-05	0	-10.2382	2008	-	0.317311
130	Anaerolineaceae (Family)	Bacteria	Chloroflexi	Anaerolineae	Anaerolineales	Anaerolineaceae		0	0	0	-	-	-	0	0	0	-	-	-	0	0	0	-	-	-	0	0	0	-	-	-	0	0	0	-	-	-	0	2.60219e-06	-8.02911	Uninfected	-	0.676785	6.9934e-06	0	-9.45191	2008	-	0.317311
290	Anaerolinea (Genus)	Bacteria	Chloroflexi	Anaerolineae	Anaerolineales	Anaerolineaceae	Anaerolinea	0	0	0	-	-	-	0	0	0	-	-	-	0	0	0	-	-	-	0	0	0	-	-	-	0	0	0	-	-	-	0	2.60219e-06	-8.02911	Uninfected	-	0.676785	6.9934e-06	0	-9.45191	2008	-	0.317311
178	Anaerolineaceae_Unclassified (Family)	Bacteria	Chloroflexi	Anaerolineae	Anaerolineales	Anaerolineaceae_Unclassified		0	0	0	-	-	-	0	0	0	-	-	-	0	0	0	-	-	-	0	0	0	-	-	-	0	0	0	-	-	-	4.47628e-06	0	8.80938	Infected	-	0.291701	0	7.97194e-06	9.6406	2010	-	0.317311
647	Acidaminococcus (Genus)	Bacteria	Firmicutes	Negativicutes	Selenomonadales	Acidaminococcaceae	Acidaminococcus	0	0	0	-	-	-	0	0	0	-	-	-	0	0	0	-	-	-	0	0	0	-	-	-	0	0	0	-	-	-	0	1.19629e-05	-10.2256	Uninfected	-	0.178035	3.21502e-05	0	-11.6511	2008	-	0.317311
436	Lentisphaeria_Unclassified (Class)	Bacteria	Lentisphaerae	Lentisphaeria_Unclassified				0.0067839	0.000196092	5.11244	Infected	-	0.789121	0.00316885	0.000196092	4.01429	Infected	-	0.736457	0.00264071	0.000363528	2.86075	Infected	-	0.679681	1.37253e-05	0.00036353	-4.72715	Uninfected	-	0.924359	0.00182964	0.000363528	2.33139	Infected	-	0.498316	2.08594e-06	2.98535e-06	-0.515127	Uninfected	-	0.658941	8.02311e-06	0	-9.64981	2008	-	0.317311
179	Planctomyces (Genus)	Bacteria	Planctomycetes	Planctomycetacia	Planctomycetales	Planctomycetaceae	Planctomyces	0	0	0	-	-	-	0	0	0	-	-	-	0	0	0	-	-	-	0	0	0	-	-	-	0	0	0	-	-	-	0	3.14328e-05	-11.6185	Uninfected	-	0.676785	8.44758e-05	0	-13.0445	2008	-	0.317311
726	Methylocystaceae (Family)	Bacteria	Proteobacteria	Alphaproteobacteria	Rhizobiales	Methylocystaceae		0	0	0	-	-	-	0	0	0	-	-	-	0	3.25e-07	-5.06609	Uninfected	-	0.540291	0	3.24542e-07	-11.6646	Uninfected	-	0.683091	0	3.25e-07	-5.06609	Uninfected	-	0.461743	0	0	0	-	-	0.457794	0	7.97194e-06	9.6406	2010	-	0.317311
525	Rhizobiales_incertae_sedis (Family)	Bacteria	Proteobacteria	Alphaproteobacteria	Rhizobiales	Rhizobiales_incertae_sedis		0	0	0	-	-	-	0	0	0	-	-	-	0	4.41667e-07	-5.49719	Uninfected	-	0.540291	0	4.42678e-07	-12.1124	Uninfected	-	0.683091	0	4.41667e-07	-5.49719	Uninfected	-	0.461743	4.7744e-06	0	8.90219	Infected	-	0.457794	0	7.97194e-06	9.6406	2010	-	0.317311
716	Vasilyevaea (Genus)	Bacteria	Proteobacteria	Alphaproteobacteria	Rhizobiales	Rhizobiales_incertae_sedis	Vasilyevaea	0	0	0	-	-	-	0	0	0	-	-	-	0	4.41667e-07	-5.49719	Uninfected	-	0.540291	0	4.42678e-07	-12.1124	Uninfected	-	0.683091	0	4.41667e-07	-5.49719	Uninfected	-	0.461743	4.7744e-06	0	8.90219	Infected	-	0.457794	0	7.97194e-06	9.6406	2010	-	0.317311
344	Lawsonia (Genus)	Bacteria	Proteobacteria	Deltaproteobacteria	Desulfovibrionales	Desulfovibrionaceae	Lawsonia	0	2.05644e-05	-11.0066	Uninfected	-	0.129659	0	2.05644e-05	-11.0066	Uninfected	Uninfected	0.0297959	6e-07	1.29847e-05	-4.41297	Uninfected	-	0.374029	6.10722e-05	1.29841e-05	-2.23377	Uninfected	-	0.298873	1.92055e-05	1.29847e-05	0.564341	Infected	-	0.904751	2.2278e-05	8.08758e-06	1.46071	Infected	-	0.450983	2.17354e-05	0	-11.0865	2008	-	0.317311
482	Serpens (Genus)	Bacteria	Proteobacteria	Gammaproteobacteria	Pseudomonadales	Pseudomonadaceae	Serpens	0	0	0	-	-	-	0	0	0	-	-	-	0	0	0	-	-	-	0	0	0	-	-	-	0	0	0	-	-	-	2.00542e-06	4.8467e-06	-1.2689	Uninfected	-	0.255993	5.64895e-06	0	-9.14439	2008	-	0.317311
86	Anoxybacillus (Genus)	Bacteria	Firmicutes	Bacilli	Bacillales	Bacillaceae_1	Anoxybacillus	0	0	0	-	-	-	0	0	0	-	-	-	0	0	0	-	-	-	0	0	0	-	-	-	0	0	0	-	-	-	2.00542e-06	3.03958e-06	-0.597531	Uninfected	-	0.935904	8.16887e-06	1.11269e-05	0.44538	2010	-	0.964186
606	Dietziaceae (Family)	Bacteria	Actinobacteria	Actinobacteria	Actinomycetales	Dietziaceae		0	0	0	-	-	-	1.01333e-06	0	6.67713	Infected	-	0.273322	0	0	0	-	-	-	0	0	0	-	-	-	5.84615e-07	0	5.89388	Infected	-	0.174231	0	1.34712e-05	-10.3967	Uninfected	-	0.178035	3.62039e-05	3.89408e-05	0.10511	2010	-	0.964186
5	Dietzia (Genus)	Bacteria	Actinobacteria	Actinobacteria	Actinomycetales	Dietziaceae	Dietzia	0	0	0	-	-	-	1.01333e-06	0	6.67713	Infected	-	0.273322	0	0	0	-	-	-	0	0	0	-	-	-	5.84615e-07	0	5.89388	Infected	-	0.174231	0	1.34712e-05	-10.3967	Uninfected	-	0.178035	3.62039e-05	3.89408e-05	0.10511	2010	-	0.964186
293	Paludibacter (Genus)	Bacteria	Bacteroidetes	Bacteroidia	Bacteroidales	Porphyromonadaceae	Paludibacter	5.71429e-06	3.59444e-06	0.667319	Infected	-	0.830261	5.11333e-06	3.59444e-06	0.507306	Infected	-	0.562312	6.05556e-06	2.49875e-06	1.27367	Infected	-	0.140744	2.69267e-05	2.49785e-06	-3.43023	Uninfected	-	0.138147	1.09376e-05	2.49875e-06	2.12557	Infected	-	0.175045	4.53926e-06	0	8.82949	Infected	-	0.457794	0	0	0	-	-	-
977	Aurantimonadaceae (Family)	Bacteria	Proteobacteria	Alphaproteobacteria	Rhizobiales	Aurantimonadaceae		0	0	0	-	-	-	0	0	0	-	-	-	0	3.25e-07	-5.06609	Uninfected	-	0.540291	0	3.24542e-07	-11.6646	Uninfected	-	0.683091	0	3.25e-07	-5.06609	Uninfected	-	0.461743	0	0	0	-	-	-	0	0	0	-	-	-
422	Aurantimonas (Genus)	Bacteria	Proteobacteria	Alphaproteobacteria	Rhizobiales	Aurantimonadaceae	Aurantimonas	0	0	0	-	-	-	0	0	0	-	-	-	0	3.25e-07	-5.06609	Uninfected	-	0.540291	0	3.24542e-07	-11.6646	Uninfected	-	0.683091	0	3.25e-07	-5.06609	Uninfected	-	0.461743	0	0	0	-	-	-	0	0	0	-	-	-
949	Xanthobacter (Genus)	Bacteria	Proteobacteria	Alphaproteobacteria	Rhizobiales	Xanthobacteraceae	Xanthobacter	0	0	0	-	-	-	0	0	0	-	-	-	0	0	0	-	-	-	0	0	0	-	-	-	0	0	0	-	-	-	3.60469e-05	0	11.8161	Infected	-	0.457794	0	0	0	-	-	-
412	Oxalobacteraceae_Unclassified (Family)	Bacteria	Proteobacteria	Betaproteobacteria	Burkholderiales	Oxalobacteraceae_Unclassified		0	0	0	-	-	-	0	0	0	-	-	-	0	0	0	-	-	-	0	0	0	-	-	-	0	0	0	-	-	-	8.95256e-06	0	9.80777	Infected	-	0.291701	0	0	0	-	-	-
578	Actinobaculum (Genus)	Bacteria	Actinobacteria	Actinobacteria	Actinomycetales	Actinomycetaceae	Actinobaculum	0	0	0	-	-	-	0	0	0	-	-	-	0	0	0	-	-	-	0	0	0	-	-	-	0	0	0	-	-	-	0	5.85937e-06	-9.19706	Uninfected	-	0.178035	0	0	0	-	-	-
469	Zimmermannella (Genus)	Bacteria	Actinobacteria	Actinobacteria	Actinomycetales	Microbacteriaceae	Zimmermannella	0	0	0	-	-	-	0	0	0	-	-	-	0	0	0	-	-	-	0	0	0	-	-	-	0	0	0	-	-	-	0	2.9728e-05	-11.5381	Uninfected	-	0.658941	0	0	0	-	-	-
201	Moryella (Genus)	Bacteria	Firmicutes	Clostridia	Clostridiales	Lachnospiraceae	Moryella	3.77143e-06	9.33333e-07	2.00309	Infected	-	0.440401	1.76e-06	9.33333e-07	0.90791	Infected	-	0.861236	1.46667e-06	2.24167e-06	-0.608649	Uninfected	-	0.706503	2.81589e-06	2.24045e-06	-0.32979	Uninfected	-	0.704935	1.88077e-06	2.24167e-06	-0.25202	Uninfected	-	0.923776	0	1.01062e-05	-9.98246	Uninfected	-	0.517693	0	0	0	-	-	-
507	Bulleidia (Genus)	Bacteria	Firmicutes	Erysipelotrichia	Erysipelotrichales	Erysipelotrichaceae	Bulleidia	0	0	0	-	-	-	0	0	0	-	-	-	0	0	0	-	-	-	0	0	0	-	-	-	0	0	0	-	-	-	1.21556e-05	5.85937e-06	1.05153	Infected	-	0.676785	0	0	0	-	-	-
124	Acidimicrobiales_Unclassified (Order)	Bacteria	Actinobacteria	Actinobacteria	Acidimicrobiales_Unclassified			0	0	0	-	-	-	0	0	0	-	-	-	0	1.10417e-06	-6.79982	Uninfected	-	0.540291	0	1.10475e-06	-13.4316	Uninfected	-	0.683091	0	1.10417e-06	-6.79982	Uninfected	-	0.461743	0	0	0	-	-	0.457794	0	0	0	-	-	-
329	Varibaculum (Genus)	Bacteria	Actinobacteria	Actinobacteria	Actinomycetales	Actinomycetaceae	Varibaculum	0	0	0	-	-	-	1.01333e-06	0	6.67713	Infected	-	0.273322	0	0	0	-	-	-	0	0	0	-	-	-	5.84615e-07	0	5.89388	Infected	-	0.174231	0	4.24144e-06	-8.73181	Uninfected	-	0.935904	0	0	0	-	-	-
416	Cryptosporangiaceae (Family)	Bacteria	Actinobacteria	Actinobacteria	Actinomycetales	Cryptosporangiaceae		0	0	0	-	-	-	0	0	0	-	-	-	0	0	0	-	-	-	0	0	0	-	-	-	0	0	0	-	-	-	2.08594e-06	0	7.71145	Infected	-	0.457794	0	0	0	-	-	-
940	Cryptosporangium (Genus)	Bacteria	Actinobacteria	Actinobacteria	Actinomycetales	Cryptosporangiaceae	Cryptosporangium	0	0	0	-	-	-	0	0	0	-	-	-	0	0	0	-	-	-	0	0	0	-	-	-	0	0	0	-	-	-	2.08594e-06	0	7.71145	Infected	-	0.457794	0	0	0	-	-	-
980	Dermatophilaceae (Family)	Bacteria	Actinobacteria	Actinobacteria	Actinomycetales	Dermatophilaceae		0	0	0	-	-	-	0	0	0	-	-	-	0	0	0	-	-	-	0	0	0	-	-	-	0	0	0	-	-	-	0	0	0	-	-	-	0	0	0	-	-	-
151	Piscicoccus (Genus)	Bacteria	Actinobacteria	Actinobacteria	Actinomycetales	Dermatophilaceae	Piscicoccus	0	0	0	-	-	-	0	0	0	-	-	-	0	0	0	-	-	-	0	0	0	-	-	-	0	0	0	-	-	-	0	0	0	-	-	-	0	0	0	-	-	-
774	Gulosibacter (Genus)	Bacteria	Actinobacteria	Actinobacteria	Actinomycetales	Microbacteriaceae	Gulosibacter	0	0	0	-	-	-	0	0	0	-	-	-	0	0	0	-	-	-	0	0	0	-	-	-	0	0	0	-	-	-	0	0	0	-	-	-	0	0	0	-	-	-
46	Micromonosporaceae_Unclassified (Family)	Bacteria	Actinobacteria	Actinobacteria	Actinomycetales	Micromonosporaceae_Unclassified		0	0	0	-	-	-	0	0	0	-	-	-	0	0	0	-	-	-	0	0	0	-	-	-	0	0	0	-	-	-	0	0	0	-	-	-	0	0	0	-	-	-
284	Nakamurellaceae (Family)	Bacteria	Actinobacteria	Actinobacteria	Actinomycetales	Nakamurellaceae		0	0	0	-	-	-	0	0	0	-	-	-	0	0	0	-	-	-	0	0	0	-	-	-	0	0	0	-	-	-	0	0	0	-	-	-	0	0	0	-	-	-
59	Humicoccus (Genus)	Bacteria	Actinobacteria	Actinobacteria	Actinomycetales	Nakamurellaceae	Humicoccus	0	0	0	-	-	-	0	0	0	-	-	-	0	0	0	-	-	-	0	0	0	-	-	-	0	0	0	-	-	-	0	0	0	-	-	-	0	0	0	-	-	-
27	Nocardioidaceae (Family)	Bacteria	Actinobacteria	Actinobacteria	Actinomycetales	Nocardioidaceae		0	2.3e-06	-7.85175	Uninfected	-	0.532884	2.03333e-06	2.3e-06	-0.176968	Uninfected	-	0.930353	0	2.61667e-06	-8.03709	Uninfected	-	0.281472	0	2.61725e-06	-14.6758	Uninfected	-	0.471524	1.17308e-06	2.61667e-06	-1.15069	Uninfected	-	0.633549	0	0	0	-	-	0.457794	0	0	0	-	-	-
769	Nocardioides (Genus)	Bacteria	Actinobacteria	Actinobacteria	Actinomycetales	Nocardioidaceae	Nocardioides	0	0	0	-	-	-	2.03333e-06	0	7.67478	Infected	-	0.273322	0	6.5e-07	-6.04439	Uninfected	-	0.540291	0	6.49084e-07	-12.6644	Uninfected	-	0.683091	1.17308e-06	6.5e-07	0.842006	Infected	-	0.672145	0	0	0	-	-	0.457794	0	0	0	-	-	-
11	Microlunatus (Genus)	Bacteria	Actinobacteria	Actinobacteria	Actinomycetales	Propionibacteriaceae	Microlunatus	0	0	0	-	-	-	0	0	0	-	-	-	0	0	0	-	-	-	0	0	0	-	-	-	0	0	0	-	-	-	0	0	0	-	-	-	0	0	0	-	-	-
224	Pseudonocardiaceae (Family)	Bacteria	Actinobacteria	Actinobacteria	Actinomycetales	Pseudonocardiaceae		0	2.22778e-06	-7.80592	Uninfected	-	0.532884	1.01333e-06	2.22778e-06	-1.12879	Uninfected	-	0.930353	0	2.26458e-06	-7.82946	Uninfected	-	0.281472	0	2.26523e-06	-14.4674	Uninfected	-	0.471524	5.84615e-07	2.26458e-06	-1.93557	Uninfected	-	0.633549	0	0	0	-	-	-	0	0	0	-	-	-
855	Actinoalloteichus (Genus)	Bacteria	Actinobacteria	Actinobacteria	Actinomycetales	Pseudonocardiaceae	Actinoalloteichus	0	0	0	-	-	-	0	0	0	-	-	-	0	0	0	-	-	-	0	0	0	-	-	-	0	0	0	-	-	-	0	0	0	-	-	-	0	0	0	-	-	-
572	Streptomycetaceae (Family)	Bacteria	Actinobacteria	Actinobacteria	Actinomycetales	Streptomycetaceae		0	0	0	-	-	-	0	0	0	-	-	-	0	0	0	-	-	-	0	0	0	-	-	-	0	0	0	-	-	-	0	0	0	-	-	-	0	0	0	-	-	-
270	Streptacidiphilus (Genus)	Bacteria	Actinobacteria	Actinobacteria	Actinomycetales	Streptomycetaceae	Streptacidiphilus	0	0	0	-	-	-	0	0	0	-	-	-	0	0	0	-	-	-	0	0	0	-	-	-	0	0	0	-	-	-	0	0	0	-	-	-	0	0	0	-	-	-
17	Cryomorphaceae_Unclassified (Family)	Bacteria	Bacteroidetes	Flavobacteria	Flavobacteriales	Cryomorphaceae_Unclassified		0	6.11111e-07	-5.95678	Uninfected	-	0.532884	0	6.11111e-07	-5.95678	Uninfected	-	0.36131	0	2.29167e-07	-4.57994	Uninfected	-	0.540291	0	2.302e-07	-11.1693	Uninfected	-	0.683091	0	2.29167e-07	-4.57994	Uninfected	-	0.461743	0	0	0	-	-	-	0	0	0	-	-	-
445	Empedobacter (Genus)	Bacteria	Bacteroidetes	Flavobacteria	Flavobacteriales	Flavobacteriaceae	Empedobacter	0	0	0	-	-	-	0	0	0	-	-	-	0	0	0	-	-	-	0	0	0	-	-	-	0	0	0	-	-	-	0	0	0	-	-	-	0	0	0	-	-	-
595	Filimonas (Genus)	Bacteria	Bacteroidetes	Sphingobacteria	Sphingobacteriales	Chitinophagaceae	Filimonas	0	0	0	-	-	-	0	0	0	-	-	-	0	0	0	-	-	-	0	0	0	-	-	-	0	0	0	-	-	-	4.53926e-06	8.48288e-06	-0.900623	Uninfected	-	0.658941	0	0	0	-	-	-
103	Sediminibacterium (Genus)	Bacteria	Bacteroidetes	Sphingobacteria	Sphingobacteriales	Chitinophagaceae	Sediminibacterium	0	0	0	-	-	-	0	0	0	-	-	-	0	0	0	-	-	-	0	0	0	-	-	-	0	0	0	-	-	-	0	0	0	-	-	-	0	0	0	-	-	-
428	Persicitalea (Genus)	Bacteria	Bacteroidetes	Sphingobacteria	Sphingobacteriales	Cytophagaceae	Persicitalea	0	0	0	-	-	-	0	0	0	-	-	-	0	0	0	-	-	-	0	0	0	-	-	-	0	0	0	-	-	-	0	0	0	-	-	-	0	0	0	-	-	-
25	Thermonema (Genus)	Bacteria	Bacteroidetes	Sphingobacteria	Sphingobacteriales	Flammeovirgaceae	Thermonema	0	9.97778e-06	-9.96402	Uninfected	-	0.184499	1.44e-06	9.97778e-06	-2.78411	Uninfected	-	0.182648	2.18889e-06	4.19375e-06	-0.934902	Uninfected	-	0.957034	1.06427e-05	4.19325e-06	-1.3437	Uninfected	-	0.253861	4.78846e-06	4.19375e-06	0.190895	Infected	-	0.604084	0	0	0	-	-	0.457794	0	0	0	-	-	-
998	Thermomicrobia_Unclassified (Class)	Bacteria	Chloroflexi	Thermomicrobia_Unclassified				0	0	0	-	-	-	0	0	0	-	-	-	0	0	0	-	-	-	0	0	0	-	-	-	0	0	0	-	-	-	5.69638e-06	0	9.15643	Infected	-	0.457794	0	0	0	-	-	-
198	Chloroflexi_Unclassified (Phylum)	Bacteria	Chloroflexi_Unclassified					0	0	0	-	-	-	0	0	0	-	-	-	0	0	0	-	-	-	0	0	0	-	-	-	0	0	0	-	-	-	4.7744e-06	0	8.90219	Infected	-	0.457794	0	0	0	-	-	-
207	Deinococcus_Thermus (Phylum)	Bacteria	Deinococcus_Thermus					0	0	0	-	-	-	0	0	0	-	-	-	0	0	0	-	-	-	0	0	0	-	-	-	0	0	0	-	-	-	4.7744e-06	0	8.90219	Infected	-	0.457794	0	0	0	-	-	-
824	Deinococci (Class)	Bacteria	Deinococcus_Thermus	Deinococci				0	0	0	-	-	-	0	0	0	-	-	-	0	0	0	-	-	-	0	0	0	-	-	-	0	0	0	-	-	-	4.7744e-06	0	8.90219	Infected	-	0.457794	0	0	0	-	-	-
938	Deinococcales (Order)	Bacteria	Deinococcus_Thermus	Deinococci	Deinococcales			0	0	0	-	-	-	0	0	0	-	-	-	0	0	0	-	-	-	0	0	0	-	-	-	0	0	0	-	-	-	4.7744e-06	0	8.90219	Infected	-	0.457794	0	0	0	-	-	-
772	Deinococcaceae (Family)	Bacteria	Deinococcus_Thermus	Deinococci	Deinococcales	Deinococcaceae		0	0	0	-	-	-	0	0	0	-	-	-	0	0	0	-	-	-	0	0	0	-	-	-	0	0	0	-	-	-	4.7744e-06	0	8.90219	Infected	-	0.457794	0	0	0	-	-	-
214	Deinococcus (Genus)	Bacteria	Deinococcus_Thermus	Deinococci	Deinococcales	Deinococcaceae	Deinococcus	0	0	0	-	-	-	0	0	0	-	-	-	0	0	0	-	-	-	0	0	0	-	-	-	0	0	0	-	-	-	4.7744e-06	0	8.90219	Infected	-	0.457794	0	0	0	-	-	-
289	Falsibacillus (Genus)	Bacteria	Firmicutes	Bacilli	Bacillales	Bacillaceae_1	Falsibacillus	0	0	0	-	-	-	0	0	0	-	-	-	0	0	0	-	-	-	0	0	0	-	-	-	0	0	0	-	-	-	0	0	0	-	-	-	0	0	0	-	-	-
172	Cerasibacillus (Genus)	Bacteria	Firmicutes	Bacilli	Bacillales	Bacillaceae_2	Cerasibacillus	0	0	0	-	-	-	0	0	0	-	-	-	0	0	0	-	-	-	0	0	0	-	-	-	0	0	0	-	-	-	0	0	0	-	-	-	0	0	0	-	-	-
1007	Paenibacillaceae_1 (Family)	Bacteria	Firmicutes	Bacilli	Bacillales	Paenibacillaceae_1		0	0	0	-	-	-	0	0	0	-	-	-	0	0	0	-	-	-	0	0	0	-	-	-	0	0	0	-	-	-	0	0	0	-	-	-	0	0	0	-	-	-
693	Paenibacillus (Genus)	Bacteria	Firmicutes	Bacilli	Bacillales	Paenibacillaceae_1	Paenibacillus	0	0	0	-	-	-	0	0	0	-	-	-	0	0	0	-	-	-	0	0	0	-	-	-	0	0	0	-	-	-	0	0	0	-	-	-	0	0	0	-	-	-
160	Filibacter (Genus)	Bacteria	Firmicutes	Bacilli	Bacillales	Planococcaceae	Filibacter	0	0	0	-	-	-	0	0	0	-	-	-	0	0	0	-	-	-	0	0	0	-	-	-	0	0	0	-	-	-	0	0	0	-	-	-	0	0	0	-	-	-
744	Jeotgalicoccus (Genus)	Bacteria	Firmicutes	Bacilli	Bacillales	Staphylococcaceae	Jeotgalicoccus	0	0	0	-	-	-	0	0	0	-	-	-	0	0	0	-	-	-	0	0	0	-	-	-	0	0	0	-	-	-	0	0	0	-	-	-	0	0	0	-	-	-
235	Aerococcaceae_Unclassified (Family)	Bacteria	Firmicutes	Bacilli	Lactobacillales	Aerococcaceae_Unclassified		0	0	0	-	-	-	0	0	0	-	-	-	0	0	0	-	-	-	0	0	0	-	-	-	0	0	0	-	-	-	0	5.29142e-06	-9.05023	Uninfected	-	0.178035	0	0	0	-	-	-
883	Isobaculum (Genus)	Bacteria	Firmicutes	Bacilli	Lactobacillales	Carnobacteriaceae	Isobaculum	0	0	0	-	-	-	0	0	0	-	-	-	0	0	0	-	-	-	0	0	0	-	-	-	0	0	0	-	-	-	0	0	0	-	-	-	0	0	0	-	-	-
677	Anoxynatronum (Genus)	Bacteria	Firmicutes	Clostridia	Clostridiales	Clostridiaceae_2	Anoxynatronum	0	0	0	-	-	-	0	0	0	-	-	-	0	0	0	-	-	-	0	0	0	-	-	-	0	0	0	-	-	-	0	0	0	-	-	-	0	0	0	-	-	-
605	Clostridium_XII (Genus)	Bacteria	Firmicutes	Clostridia	Clostridiales	Incertae_Sedis_XI	Clostridium_XII	0	0	0	-	-	-	0	0	0	-	-	-	0	0	0	-	-	-	0	0	0	-	-	-	0	0	0	-	-	-	7.88436e-05	0	12.945	Infected	-	0.291701	0	0	0	-	-	-
836	Fusobacteriaceae_Unclassified (Family)	Bacteria	Fusobacteria	Fusobacteria	Fusobacteriales	Fusobacteriaceae_Unclassified		0	5.98667e-06	-9.22802	Uninfected	-	0.260408	6.62667e-07	5.98667e-06	-3.1562	Uninfected	-	0.372034	0	2.67208e-06	-8.06721	Uninfected	-	0.210111	0	2.67282e-06	-14.7061	Uninfected	-	0.40147	3.82308e-07	2.67208e-06	-2.7733	Uninfected	-	0.450473	0	0	0	-	-	-	0	0	0	-	-	-
785	Leptotrichiaceae (Family)	Bacteria	Fusobacteria	Fusobacteria	Fusobacteriales	Leptotrichiaceae		3.85891e-05	0.000163354	-2.08145	Uninfected	-	0.729051	2.09043e-05	0.000163354	-2.96553	Uninfected	-	0.95967	1.6868e-05	7.03781e-05	-2.06019	Uninfected	-	0.340216	0	7.0378e-05	-19.4248	Uninfected	-	0.137499	1.20602e-05	7.03781e-05	-2.54389	Uninfected	-	0.249516	4.88282e-06	0	8.93452	Infected	-	0.457794	0	0	0	-	-	-
820	Leptotrichia (Genus)	Bacteria	Fusobacteria	Fusobacteria	Fusobacteriales	Leptotrichiaceae	Leptotrichia	0	5.45e-07	-5.79442	Uninfected	-	0.532884	6.62667e-07	5.45e-07	0.277404	Infected	-	0.861236	0	4.6994e-06	-8.8794	Uninfected	-	0.157924	0	4.69968e-06	-15.5203	Uninfected	-	0.343807	3.82308e-07	4.6994e-06	-3.58548	Uninfected	-	0.309355	4.88282e-06	0	8.93452	Infected	-	0.457794	0	0	0	-	-	-
917	Schlesneria (Genus)	Bacteria	Planctomycetes	Planctomycetacia	Planctomycetales	Planctomycetaceae	Schlesneria	0	0	0	-	-	-	0	0	0	-	-	-	0	0	0	-	-	-	0	0	0	-	-	-	0	0	0	-	-	-	0	0	0	-	-	-	0	0	0	-	-	-
135	Singulisphaera (Genus)	Bacteria	Planctomycetes	Planctomycetacia	Planctomycetales	Planctomycetaceae	Singulisphaera	0	0	0	-	-	-	0	0	0	-	-	-	0	0	0	-	-	-	0	0	0	-	-	-	0	0	0	-	-	-	6.268e-06	0	9.29416	Infected	-	0.291701	0	0	0	-	-	-
286	Caulobacter (Genus)	Bacteria	Proteobacteria	Alphaproteobacteria	Caulobacterales	Caulobacteraceae	Caulobacter	0	0	0	-	-	-	0	0	0	-	-	-	0	0	0	-	-	-	0	0	0	-	-	-	0	0	0	-	-	-	0	0	0	-	-	-	0	0	0	-	-	-
575	Phenylobacterium (Genus)	Bacteria	Proteobacteria	Alphaproteobacteria	Caulobacterales	Caulobacteraceae	Phenylobacterium	0	0	0	-	-	-	0	0	0	-	-	-	2.73889e-06	0	8.1027	Infected	-	0.10247	0	0	0	-	-	-	1.89615e-06	0	7.57452	Infected	-	0.174231	9.54882e-06	0	9.90069	Infected	-	0.457794	0	0	0	-	-	-
339	Beijerinckiaceae_Unclassified (Family)	Bacteria	Proteobacteria	Alphaproteobacteria	Rhizobiales	Beijerinckiaceae_Unclassified		0	0	0	-	-	-	0	0	0	-	-	-	0	0	0	-	-	-	0	0	0	-	-	-	0	0	0	-	-	-	7.82e-07	0	6.30743	Infected	-	0.291701	0	0	0	-	-	-
447	Bradyrhizobium (Genus)	Bacteria	Proteobacteria	Alphaproteobacteria	Rhizobiales	Bradyrhizobiaceae	Bradyrhizobium	0	0	0	-	-	-	0	0	0	-	-	-	0	1.10417e-06	-6.79982	Uninfected	-	0.540291	0	1.10475e-06	-13.4316	Uninfected	-	0.683091	0	1.10417e-06	-6.79982	Uninfected	-	0.461743	1.20116e-05	4.18119e-06	1.5202	Infected	-	0.450983	0	0	0	-	-	-
809	Pseudochrobactrum (Genus)	Bacteria	Proteobacteria	Alphaproteobacteria	Rhizobiales	Brucellaceae	Pseudochrobactrum	0	0	0	-	-	-	0	0	0	-	-	-	0	0	0	-	-	-	0	0	0	-	-	-	0	0	0	-	-	-	0	0	0	-	-	-	0	0	0	-	-	-
431	Brucellaceae_Unclassified (Family)	Bacteria	Proteobacteria	Alphaproteobacteria	Rhizobiales	Brucellaceae_Unclassified		0	0	0	-	-	-	0	0	0	-	-	-	0	0	0	-	-	-	0	0	0	-	-	-	0	0	0	-	-	-	5.17064e-06	0	9.01699	Infected	-	0.457794	0	0	0	-	-	-
937	Methylobacteriaceae_Unclassified (Family)	Bacteria	Proteobacteria	Alphaproteobacteria	Rhizobiales	Methylobacteriaceae_Unclassified		0	0	0	-	-	-	0	0	0	-	-	-	0	0	0	-	-	-	0	0	0	-	-	-	0	0	0	-	-	-	7.82e-07	0	6.30743	Infected	-	0.457794	0	0	0	-	-	-
336	Methylopila (Genus)	Bacteria	Proteobacteria	Alphaproteobacteria	Rhizobiales	Methylocystaceae	Methylopila	0	0	0	-	-	-	0	0	0	-	-	-	0	0	0	-	-	-	0	0	0	-	-	-	0	0	0	-	-	-	0	0	0	-	-	-	0	0	0	-	-	-
810	Methylocystaceae_Unclassified (Family)	Bacteria	Proteobacteria	Alphaproteobacteria	Rhizobiales	Methylocystaceae_Unclassified		0	0	0	-	-	-	0	0	0	-	-	-	0	0	0	-	-	-	0	0	0	-	-	-	0	0	0	-	-	-	0	0	0	-	-	-	0	0	0	-	-	-
389	Acetobacteraceae_Unclassified (Family)	Bacteria	Proteobacteria	Alphaproteobacteria	Rhodospirillales	Acetobacteraceae_Unclassified		0	0	0	-	-	-	0	0	0	-	-	-	0	4.41667e-07	-5.49719	Uninfected	-	0.540291	0	4.42678e-07	-12.1124	Uninfected	-	0.683091	0	4.41667e-07	-5.49719	Uninfected	-	0.461743	0	0	0	-	-	-	0	0	0	-	-	-
687	Rhodospirillaceae (Family)	Bacteria	Proteobacteria	Alphaproteobacteria	Rhodospirillales	Rhodospirillaceae		0	0	0	-	-	-	0	0	0	-	-	-	0	1.10417e-06	-6.79982	Uninfected	-	0.540291	0	1.10475e-06	-13.4316	Uninfected	-	0.683091	0	1.10417e-06	-6.79982	Uninfected	-	0.461743	3.60469e-05	0	11.8161	Infected	-	0.457794	0	0	0	-	-	-
455	Inquilinus (Genus)	Bacteria	Proteobacteria	Alphaproteobacteria	Rhodospirillales	Rhodospirillaceae	Inquilinus	0	0	0	-	-	-	0	0	0	-	-	-	0	0	0	-	-	-	0	0	0	-	-	-	0	0	0	-	-	-	3.60469e-05	0	11.8161	Infected	-	0.457794	0	0	0	-	-	-
474	Rhodospirillales_Unclassified (Order)	Bacteria	Proteobacteria	Alphaproteobacteria	Rhodospirillales_Unclassified			0	0	0	-	-	-	0	0	0	-	-	-	0	0	0	-	-	-	0	0	0	-	-	-	0	0	0	-	-	-	2.08594e-06	0	7.71145	Infected	-	0.457794	0	0	0	-	-	-
317	Blastomonas (Genus)	Bacteria	Proteobacteria	Alphaproteobacteria	Sphingomonadales	Sphingomonadaceae	Blastomonas	0	0	0	-	-	-	0	0	0	-	-	-	0	0	0	-	-	-	0	0	0	-	-	-	0	0	0	-	-	-	0	0	0	-	-	-	0	0	0	-	-	-
149	Alcaligenes (Genus)	Bacteria	Proteobacteria	Betaproteobacteria	Burkholderiales	Alcaligenaceae	Alcaligenes	0	0	0	-	-	-	0	0	0	-	-	-	0	0	0	-	-	-	0	0	0	-	-	-	0	0	0	-	-	-	0	0	0	-	-	-	0	0	0	-	-	-
463	Bordetella (Genus)	Bacteria	Proteobacteria	Betaproteobacteria	Burkholderiales	Alcaligenaceae	Bordetella	0	0	0	-	-	-	0	0	0	-	-	-	0	0	0	-	-	-	0	0	0	-	-	-	0	0	0	-	-	-	0	0	0	-	-	-	0	0	0	-	-	-
905	Derxia (Genus)	Bacteria	Proteobacteria	Betaproteobacteria	Burkholderiales	Alcaligenaceae	Derxia	0	0	0	-	-	-	0	0	0	-	-	-	0	0	0	-	-	-	0	0	0	-	-	-	0	0	0	-	-	-	0	0	0	-	-	-	0	0	0	-	-	-
567	Oligella (Genus)	Bacteria	Proteobacteria	Betaproteobacteria	Burkholderiales	Alcaligenaceae	Oligella	0	0	0	-	-	-	0	0	0	-	-	-	0	0	0	-	-	-	0	0	0	-	-	-	0	0	0	-	-	-	0	0	0	-	-	-	0	0	0	-	-	-
411	Parapusillimonas (Genus)	Bacteria	Proteobacteria	Betaproteobacteria	Burkholderiales	Alcaligenaceae	Parapusillimonas	0	0	0	-	-	-	0	0	0	-	-	-	0	0	0	-	-	-	0	0	0	-	-	-	0	0	0	-	-	-	0	0	0	-	-	-	0	0	0	-	-	-
485	Brachymonas (Genus)	Bacteria	Proteobacteria	Betaproteobacteria	Burkholderiales	Comamonadaceae	Brachymonas	0	0	0	-	-	-	0	0	0	-	-	-	0	0	0	-	-	-	0	0	0	-	-	-	0	0	0	-	-	-	0	0	0	-	-	-	0	0	0	-	-	-
31	Bdellovibrionales (Order)	Bacteria	Proteobacteria	Deltaproteobacteria	Bdellovibrionales			0	0	0	-	-	-	0	0	0	-	-	-	0	0	0	-	-	-	0	0	0	-	-	-	0	0	0	-	-	-	0	0	0	-	-	-	0	0	0	-	-	-
171	Bdellovibrionaceae (Family)	Bacteria	Proteobacteria	Deltaproteobacteria	Bdellovibrionales	Bdellovibrionaceae		0	0	0	-	-	-	0	0	0	-	-	-	0	0	0	-	-	-	0	0	0	-	-	-	0	0	0	-	-	-	0	0	0	-	-	-	0	0	0	-	-	-
38	Bdellovibrio (Genus)	Bacteria	Proteobacteria	Deltaproteobacteria	Bdellovibrionales	Bdellovibrionaceae	Bdellovibrio	0	0	0	-	-	-	0	0	0	-	-	-	0	0	0	-	-	-	0	0	0	-	-	-	0	0	0	-	-	-	0	0	0	-	-	-	0	0	0	-	-	-
34	Coxiellaceae (Family)	Bacteria	Proteobacteria	Gammaproteobacteria	Legionellales	Coxiellaceae		0	0	0	-	-	-	0	0	0	-	-	-	0	0	0	-	-	-	0	0	0	-	-	-	0	0	0	-	-	-	2.00542e-06	0	7.65494	Infected	-	0.457794	0	0	0	-	-	-
863	Aquicella (Genus)	Bacteria	Proteobacteria	Gammaproteobacteria	Legionellales	Coxiellaceae	Aquicella	0	0	0	-	-	-	0	0	0	-	-	-	0	0	0	-	-	-	0	0	0	-	-	-	0	0	0	-	-	-	2.00542e-06	0	7.65494	Infected	-	0.457794	0	0	0	-	-	-
697	Ignatzschineria (Genus)	Bacteria	Proteobacteria	Gammaproteobacteria	Xanthomonadales	Xanthomonadaceae	Ignatzschineria	0	0	0	-	-	-	0	0	0	-	-	-	0	0	0	-	-	-	0	0	0	-	-	-	0	0	0	-	-	-	0	0	0	-	-	0.457794	0	0	0	-	-	-
522	Wohlfahrtiimonas (Genus)	Bacteria	Proteobacteria	Gammaproteobacteria	Xanthomonadales	Xanthomonadaceae	Wohlfahrtiimonas	0	0	0	-	-	-	0	0	0	-	-	-	0	0	0	-	-	-	0	0	0	-	-	-	0	0	0	-	-	-	0	0	0	-	-	-	0	0	0	-	-	-
92	Xanthomonas (Genus)	Bacteria	Proteobacteria	Gammaproteobacteria	Xanthomonadales	Xanthomonadaceae	Xanthomonas	0	0	0	-	-	-	0	0	0	-	-	-	0	0	0	-	-	-	0	0	0	-	-	-	0	0	0	-	-	-	0	0	0	-	-	-	0	0	0	-	-	-
823	Xanthomonadales_Unclassified (Order)	Bacteria	Proteobacteria	Gammaproteobacteria	Xanthomonadales_Unclassified			0	0	0	-	-	-	0	0	0	-	-	-	0	0	0	-	-	-	0	0	0	-	-	-	0	0	0	-	-	-	0	0	0	-	-	-	0	0	0	-	-	-
165	Mycoplasmatales (Order)	Bacteria	Tenericutes	Mollicutes	Mycoplasmatales			0	6.59444e-06	-9.36729	Uninfected	-	0.532884	0	6.59444e-06	-9.36729	Uninfected	-	0.36131	2.22222e-06	3.33433e-05	-3.90128	Uninfected	-	0.683321	0	3.33417e-05	-18.347	Uninfected	-	0.40147	1.53846e-06	3.33433e-05	-4.42892	Uninfected	-	0.450473	0	0	0	-	-	-	0	0	0	-	-	-
327	Mycoplasmataceae (Family)	Bacteria	Tenericutes	Mollicutes	Mycoplasmatales	Mycoplasmataceae		0	6.59444e-06	-9.36729	Uninfected	-	0.532884	0	6.59444e-06	-9.36729	Uninfected	-	0.36131	2.22222e-06	3.33433e-05	-3.90128	Uninfected	-	0.683321	0	3.33417e-05	-18.347	Uninfected	-	0.40147	1.53846e-06	3.33433e-05	-4.42892	Uninfected	-	0.450473	0	0	0	-	-	-	0	0	0	-	-	-
67	Mycoplasma (Genus)	Bacteria	Tenericutes	Mollicutes	Mycoplasmatales	Mycoplasmataceae	Mycoplasma	0	5.49444e-06	-9.10445	Uninfected	-	0.532884	0	5.49444e-06	-9.10445	Uninfected	-	0.36131	0	2.06042e-06	-7.69378	Uninfected	-	0.540291	0	2.05981e-06	-14.3303	Uninfected	-	0.683091	0	2.06042e-06	-7.69378	Uninfected	-	0.461743	0	0	0	-	-	-	0	0	0	-	-	-
326	Phyllobacterium (Genus)	Bacteria	Proteobacteria	Alphaproteobacteria	Rhizobiales	Phyllobacteriaceae	Phyllobacterium	0	0	0	-	-	-	0	0	0	-	-	-	0	0	0	-	-	-	0	0	0	-	-	-	0	0	0	-	-	-	2.96652e-05	2.06722e-05	0.520873	Infected	-	0.385667	1.03769e-05	0	-10.0205	2008	-	0.317311
453	Melissococcus (Genus)	Bacteria	Firmicutes	Bacilli	Lactobacillales	Enterococcaceae	Melissococcus	0	0	0	-	-	-	0	0	0	-	-	-	0	0	0	-	-	-	0	0	0	-	-	-	0	0	0	-	-	-	1.5723e-05	5.6446e-06	1.47629	Infected	-	0.479774	0	0	0	-	-	-
782	Pilibacter (Genus)	Bacteria	Firmicutes	Bacilli	Lactobacillales	Enterococcaceae	Pilibacter	9.79336e-05	3.26111e-06	4.9041	Infected	-	0.106241	0.00018537	3.26111e-06	5.82456	Infected	-	0.211286	0.000166084	4.74458e-06	5.12654	Infected	Infected	0.00256428	7.17669e-05	4.74317e-06	-3.91937	Uninfected	-	0.883551	0.000114981	4.74458e-06	4.59606	Infected	Infected	0.0474682	0.00018021	8.90053e-05	1.01764	Infected	-	0.257613	5.66658e-05	5.8116e-05	0.0364527	2010	-	0.633367
584	Bosea (Genus)	Bacteria	Proteobacteria	Alphaproteobacteria	Rhizobiales	Bradyrhizobiaceae	Bosea	0	0	0	-	-	-	0	0	0	-	-	-	0	0	0	-	-	-	0	0	0	-	-	-	0	0	0	-	-	-	6.09151e-05	7.42632e-05	-0.285805	Uninfected	-	0.287836	3.25251e-05	1.93134e-05	-0.751644	2008	-	0.591532
1000	Acetobacterium (Genus)	Bacteria	Firmicutes	Clostridia	Clostridiales	Eubacteriaceae	Acetobacterium	0	0	0	-	-	-	0	0	0	-	-	-	0	0	0	-	-	-	0	0	0	-	-	-	0	0	0	-	-	-	5.95692e-05	0.000315548	-2.40503	Uninfected	-	0.850416	7.26859e-05	0	-12.8277	2008	-	0.150763
957	Luteimonas (Genus)	Bacteria	Proteobacteria	Gammaproteobacteria	Xanthomonadales	Xanthomonadaceae	Luteimonas	0	0	0	-	-	-	0	0	0	-	-	-	0	0	0	-	-	-	0	0	0	-	-	-	0	0	0	-	-	-	1.39071e-05	7.01439e-05	-2.33367	Uninfected	-	0.462839	0.000177113	3.89408e-05	-2.18503	2008	-	0.551128
95	Sphingobacteriaceae_Unclassified (Family)	Bacteria	Bacteroidetes	Sphingobacteria	Sphingobacteriales	Sphingobacteriaceae_Unclassified		0	0	0	-	-	-	0	0	0	-	-	-	0	3.25e-07	-5.06609	Uninfected	-	0.540291	0	3.24542e-07	-11.6646	Uninfected	-	0.683091	0	3.25e-07	-5.06609	Uninfected	-	0.461743	7.82e-07	4.34504e-05	-5.77806	Uninfected	-	0.247674	0.000116773	0.000116822	0.000609263	2010	-	0.601975
35	Fusobacteriaceae (Family)	Bacteria	Fusobacteria	Fusobacteria	Fusobacteriales	Fusobacteriaceae		0.00107688	0.00180823	-0.747721	Uninfected	-	0.784947	0.00108896	0.00180823	-0.731627	Uninfected	-	0.927768	0.000785384	0.0010948	-0.479187	Uninfected	-	0.392839	0.00116038	0.00109479	-0.0839451	Uninfected	-	0.191583	0.000970032	0.0010948	-0.174557	Uninfected	-	0.274124	1.96055e-05	1.31845e-05	0.572055	Infected	-	0.462839	2.72054e-05	4.69127e-05	0.785864	2010	-	-
523	Cetobacterium (Genus)	Bacteria	Fusobacteria	Fusobacteria	Fusobacteriales	Fusobacteriaceae	Cetobacterium	0.00024815	0.000693977	-1.48364	Uninfected	-	0.472821	0.000135388	0.000693977	-2.3577	Uninfected	-	0.968497	0.000410509	0.000402856	0.027149	Infected	-	0.0590822	0.000307598	0.000402852	-0.389202	Uninfected	-	0.726274	0.000365044	0.000402856	-0.142187	Uninfected	-	0.320349	7.82e-07	0	6.30743	Infected	-	0.457794	0	0	0	-	-	-
985	Mobiluncus (Genus)	Bacteria	Actinobacteria	Actinobacteria	Actinomycetales	Actinomycetaceae	Mobiluncus	0	0	0	-	-	-	6.62667e-07	0	6.07182	Infected	-	0.273322	0	1.6375e-07	-4.11894	Uninfected	-	0.540291	0	1.63646e-07	-10.6772	Uninfected	-	0.683091	3.82308e-07	1.6375e-07	1.17497	Infected	-	0.642998	7.82706e-06	4.48144e-06	0.803134	Infected	-	0.644262	1.20428e-05	5.46114e-05	2.1801	2010	-	0.268418
563	Pseudoramibacter (Genus)	Bacteria	Firmicutes	Clostridia	Clostridiales	Eubacteriaceae	Pseudoramibacter	0	0	0	-	-	-	0	0	0	-	-	-	0	0	0	-	-	-	0	0	0	-	-	-	0	0	0	-	-	-	1.02934e-05	8.98081e-06	0.196591	Infected	-	0.676785	2.41359e-05	0	-11.2376	2008	-	0.317311
1010	Agrococcus (Genus)	Bacteria	Actinobacteria	Actinobacteria	Actinomycetales	Microbacteriaceae	Agrococcus	0	3.28889e-06	-8.36584	Uninfected	-	0.532884	0	3.28889e-06	-8.36584	Uninfected	-	0.36131	0	0	0	-	-	-	0	0	0	-	-	-	0	0	0	-	-	-	4.7744e-06	1.34712e-05	-1.49454	Uninfected	-	0.658941	3.62039e-05	0	-11.8223	2008	-	0.317311
138	Negativicoccus (Genus)	Bacteria	Firmicutes	Negativicutes	Selenomonadales	Veillonellaceae	Negativicoccus	3.77143e-06	0	8.56279	Infected	-	0.108809	1.76e-06	0	7.46761	Infected	-	0.273322	1.46667e-06	7.58333e-07	0.94254	Infected	-	0.48207	0	7.59122e-07	-12.8903	Uninfected	-	0.683091	1.01538e-06	7.58333e-07	0.416361	Infected	-	0.672145	4.69704e-06	0	8.87868	Infected	-	0.291701	0	0	0	-	-	-
42	Legionellaceae (Family)	Bacteria	Proteobacteria	Gammaproteobacteria	Legionellales	Legionellaceae		0	0	0	-	-	-	0	0	0	-	-	-	0	0	0	-	-	-	0	0	0	-	-	-	0	0	0	-	-	-	6.75876e-06	6.70777e-06	0.0109097	Infected	-	0.951906	0	0	0	-	-	-
150	Legionella (Genus)	Bacteria	Proteobacteria	Gammaproteobacteria	Legionellales	Legionellaceae	Legionella	0	0	0	-	-	-	0	0	0	-	-	-	0	0	0	-	-	-	0	0	0	-	-	-	0	0	0	-	-	-	6.75876e-06	6.70777e-06	0.0109097	Infected	-	0.951906	0	0	0	-	-	-
264	Leifsonia (Genus)	Bacteria	Actinobacteria	Actinobacteria	Actinomycetales	Microbacteriaceae	Leifsonia	0	2.22778e-06	-7.80592	Uninfected	-	0.532884	0	2.22778e-06	-7.80592	Uninfected	-	0.36131	0	8.35417e-07	-6.40159	Uninfected	-	0.540291	0	8.35941e-07	-13.0294	Uninfected	-	0.683091	0	8.35417e-07	-6.40159	Uninfected	-	0.461743	6.00782e-06	0	9.2331	Infected	-	0.457794	0	0	0	-	-	-
624	Cytophagaceae (Family)	Bacteria	Bacteroidetes	Sphingobacteria	Sphingobacteriales	Cytophagaceae		0	1.66667e-06	-7.38945	Uninfected	-	0.532884	0	1.66667e-06	-7.38945	Uninfected	-	0.36131	6e-07	6.25e-07	-0.0579473	Uninfected	-	0.48207	0	6.24894e-07	-12.6096	Uninfected	-	0.683091	4.15385e-07	6.25e-07	-0.577989	Uninfected	-	0.672145	1.11418e-05	2.7252e-05	-1.28962	Uninfected	-	0.307409	1.90614e-05	0	-10.8972	2008	-	0.150763
811	Porphyromonas (Genus)	Bacteria	Bacteroidetes	Bacteroidia	Bacteroidales	Porphyromonadaceae	Porphyromonas	0	4.71667e-06	-8.88468	Uninfected	-	0.368066	6.62667e-07	4.71667e-06	-2.81286	Uninfected	-	0.611903	0	4.26042e-06	-8.73823	Uninfected	-	0.119007	0	4.2609e-06	-15.3789	Uninfected	-	0.29527	3.82308e-07	4.26042e-06	-3.44432	Uninfected	-	0.2037	3.82476e-06	6.69233e-06	-0.805525	Uninfected	-	0.479774	0	9.15885e-06	9.8406	2010	-	0.317311
610	Microbacteriaceae_Unclassified (Family)	Bacteria	Actinobacteria	Actinobacteria	Actinomycetales	Microbacteriaceae_Unclassified		0	0	0	-	-	-	0	0	0	-	-	-	0	0	0	-	-	-	0	0	0	-	-	-	0	0	0	-	-	-	2.78742e-06	2.50381e-05	-3.16253	Uninfected	-	0.226592	5.28122e-05	9.44965e-06	-2.48129	2008	-	0.502488
895	Mollicutes_Unclassified (Class)	Bacteria	Tenericutes	Mollicutes_Unclassified				5.31064e-05	0.000121045	-1.18844	Uninfected	-	0.0866781	7.17059e-05	0.000121045	-0.755301	Uninfected	-	0.176581	0.000109096	0.000250838	-1.20108	Uninfected	-	0.298766	6.73072e-05	0.000250837	-1.89791	Uninfected	-	0.739532	9.92792e-05	0.000250838	-1.33711	Uninfected	-	0.454904	1.46219e-05	0.000187844	-3.68242	Uninfected	-	0.678212	0.000493593	8.11162e-06	-5.92544	2008	-	0.502488
636	Planctomycetes (Phylum)	Bacteria	Planctomycetes					0	0	0	-	-	-	0	0	0	-	-	-	0	0	0	-	-	-	0	0	0	-	-	-	0	0	0	-	-	-	1.14147e-05	3.57515e-05	-1.64625	Uninfected	-	0.702874	9.60821e-05	3.98597e-05	-1.26913	2008	-	0.551128
22	Planctomycetacia (Class)	Bacteria	Planctomycetes	Planctomycetacia				0	0	0	-	-	-	0	0	0	-	-	-	0	0	0	-	-	-	0	0	0	-	-	-	0	0	0	-	-	-	1.14147e-05	3.57515e-05	-1.64625	Uninfected	-	0.702874	9.60821e-05	3.98597e-05	-1.26913	2008	-	0.551128
419	Planctomycetales (Order)	Bacteria	Planctomycetes	Planctomycetacia	Planctomycetales			0	0	0	-	-	-	0	0	0	-	-	-	0	0	0	-	-	-	0	0	0	-	-	-	0	0	0	-	-	-	1.14147e-05	3.57515e-05	-1.64625	Uninfected	-	0.702874	9.60821e-05	3.98597e-05	-1.26913	2008	-	0.551128
566	Planctomycetaceae (Family)	Bacteria	Planctomycetes	Planctomycetacia	Planctomycetales	Planctomycetaceae		0	0	0	-	-	-	0	0	0	-	-	-	0	0	0	-	-	-	0	0	0	-	-	-	0	0	0	-	-	-	1.14147e-05	3.57515e-05	-1.64625	Uninfected	-	0.702874	9.60821e-05	3.18878e-05	-1.59096	2008	-	0.551128
520	Amaricoccus (Genus)	Bacteria	Proteobacteria	Alphaproteobacteria	Rhodobacterales	Rhodobacteraceae	Amaricoccus	0	0	0	-	-	-	0	0	0	-	-	-	0	0	0	-	-	-	0	0	0	-	-	-	0	0	0	-	-	-	2.05867e-05	6.69233e-06	1.61968	Infected	-	0.919929	0	0	0	-	-	-
195	Solibacillus (Genus)	Bacteria	Firmicutes	Bacilli	Bacillales	Planococcaceae	Solibacillus	0	9.33333e-07	-6.5597	Uninfected	-	0.532884	0	9.33333e-07	-6.5597	Uninfected	-	0.36131	0	3.5e-07	-5.16993	Uninfected	-	0.540291	0	3.50046e-07	-11.7737	Uninfected	-	0.683091	0	3.5e-07	-5.16993	Uninfected	-	0.461743	0.000388956	0.00014936	1.38075	Infected	-	0.552208	0	0	0	-	-	-
511	Cronobacter (Genus)	Bacteria	Proteobacteria	Gammaproteobacteria	Enterobacteriales	Enterobacteriaceae	Cronobacter	0.000146515	7.67362e-05	0.932976	Infected	-	0.860236	7.12535e-05	7.67362e-05	-0.106932	Uninfected	-	0.328184	6.34835e-05	0.000116594	-0.876938	Uninfected	-	0.564355	8.97086e-06	0.000116597	-3.70013	Uninfected	-	0.310973	4.39501e-05	0.000116594	-1.40735	Uninfected	-	0.174857	4.79282e-06	0.000110293	-4.52144	Uninfected	-	0.819877	0	0	0	-	-	-
217	Tissierella (Genus)	Bacteria	Firmicutes	Clostridia	Clostridiales	Clostridiales_Incertae_Sedis_XI	Tissierella	0	0	0	-	-	-	0	0	0	-	-	-	0	0	0	-	-	-	0	0	0	-	-	-	0	0	0	-	-	-	0.000669289	0	16.0304	Infected	-	0.194717	0	0	0	-	-	-
766	Phyllobacteriaceae_Unclassified (Family)	Bacteria	Proteobacteria	Alphaproteobacteria	Rhizobiales	Phyllobacteriaceae_Unclassified		0	0	0	-	-	-	0	0	0	-	-	-	0	0	0	-	-	-	0	0	0	-	-	-	0	0	0	-	-	-	6.06433e-05	1.2593e-05	2.26682	Infected	-	0.48957	2.24449e-05	0	-11.1328	2008	-	0.150763
543	Aquamicrobium (Genus)	Bacteria	Proteobacteria	Alphaproteobacteria	Rhizobiales	Phyllobacteriaceae	Aquamicrobium	0	0	0	-	-	-	0	0	0	-	-	-	0	0	0	-	-	-	0	0	0	-	-	-	0	0	0	-	-	-	1.71537e-05	0	10.7451	Infected	-	0.194717	0	0	0	-	-	-
64	Clostridiales (Order)	Bacteria	Firmicutes	Clostridia	Clostridiales			0.295305	0.3825	-0.373255	Uninfected	Uninfected	0.0457979	0.310905	0.3825	-0.298986	Uninfected	Uninfected	0.0359941	0.339847	0.342896	-0.0128843	Uninfected	-	0.942611	0.320632	0.342896	-0.0968533	Uninfected	-	0.497122	0.3356	0.342896	-0.0310283	Uninfected	-	0.759822	0.377481	0.412137	-0.126719	Uninfected	-	0.332369	0.433742	0.458565	0.0802865	2010	-	0.597746
96	Planococcaceae (Family)	Bacteria	Firmicutes	Bacilli	Bacillales	Planococcaceae		0	6.63979e-05	-12.6971	Uninfected	-	0.129659	0	6.63979e-05	-12.6971	Uninfected	Uninfected	0.0297959	2.12899e-05	2.86074e-05	-0.426042	Uninfected	-	0.772112	0	2.86092e-05	-18.1261	Uninfected	-	0.253861	1.47392e-05	2.86074e-05	-0.956255	Uninfected	-	0.425017	0.00462263	0.000808411	2.51554	Infected	-	0.698111	2.41359e-05	0.00223966	6.53536	2010	-	0.309394
956	Rummeliibacillus (Genus)	Bacteria	Firmicutes	Bacilli	Bacillales	Planococcaceae	Rummeliibacillus	0	1.1758e-05	-10.2007	Uninfected	-	0.532884	0	1.1758e-05	-10.2007	Uninfected	-	0.36131	6e-07	4.40925e-06	-2.85692	Uninfected	-	0.48207	0	4.40924e-06	-15.4283	Uninfected	-	0.683091	4.15385e-07	4.40925e-06	-3.37696	Uninfected	-	0.672145	0.000383674	0.000182615	1.07103	Infected	-	0.33479	0	0	0	-	-	-
695	Achromobacter (Genus)	Bacteria	Proteobacteria	Betaproteobacteria	Burkholderiales	Alcaligenaceae	Achromobacter	0	0	0	-	-	-	0	0	0	-	-	-	0	0	0	-	-	-	0	0	0	-	-	-	0	0	0	-	-	-	1.20132e-05	0.000107664	-3.16278	Uninfected	-	0.555705	0.000275127	0	-14.7479	2008	-	0.0737416
549	Anaerosphaera (Genus)	Bacteria	Firmicutes	Clostridia	Clostridiales	Incertae_Sedis_XI	Anaerosphaera	0	0	0	-	-	-	1.44e-06	0	7.17991	Infected	-	0.273322	3.42222e-06	0	8.423	Infected	Infected	0.0199601	0	0	0	-	-	-	2.36923e-06	0	7.89435	Infected	-	0.0530327	1.69052e-05	2.11961e-05	-0.326157	Uninfected	-	0.886413	6.39386e-06	0	-9.3228	2008	-	0.317311
812	Comamonadaceae_Unclassified (Family)	Bacteria	Proteobacteria	Betaproteobacteria	Burkholderiales	Comamonadaceae_Unclassified		0	3.2e-06	-8.32643	Uninfected	-	0.368066	0	3.2e-06	-8.32643	Uninfected	-	0.189854	9.88889e-07	1.88708e-06	-0.925387	Uninfected	-	0.706503	0	1.88888e-06	-14.2053	Uninfected	-	0.40147	6.84615e-07	1.88708e-06	-1.4495	Uninfected	-	0.466243	0.00010253	3.82978e-05	1.42047	Infected	-	0.839623	4.71565e-05	4.05581e-05	-0.217418	2008	-	0.551128
294	Incertae_Sedis_XI (Family)	Bacteria	Firmicutes	Clostridia	Clostridiales	Incertae_Sedis_XI		0	0	0	-	-	-	2.88e-06	0	8.17493	Infected	-	0.273322	4.62222e-06	1.54792e-06	1.57209	Infected	-	0.296308	0	1.54971e-06	-13.9198	Uninfected	-	0.560179	3.2e-06	1.54792e-06	1.04296	Infected	-	0.525004	0.000107489	3.97271e-05	1.43577	Infected	-	0.712906	6.39386e-06	3.14127e-05	2.29479	2010	-	0.502488
180	Planococcaceae_Unclassified (Family)	Bacteria	Firmicutes	Bacilli	Bacillales	Planococcaceae_Unclassified		0	9.05556e-07	-6.51658	Uninfected	-	0.532884	0	9.05556e-07	-6.51658	Uninfected	-	0.36131	6e-07	3.39583e-07	0.803173	Infected	-	0.48207	0	3.39173e-07	-11.7282	Uninfected	-	0.683091	4.15385e-07	3.39583e-07	0.283131	Infected	-	0.672145	0.000217672	8.86141e-05	1.29645	Infected	-	0.67332	0	1.94704e-05	10.9278	2010	-	0.317311
796	Betaproteobacteria_Unclassified (Class)	Bacteria	Proteobacteria	Betaproteobacteria_Unclassified				2.67206e-05	3.05661e-05	-0.193912	Uninfected	-	0.947964	3.44507e-05	3.05661e-05	0.172551	Infected	-	0.501552	2.76812e-05	4.59245e-05	-0.730154	Uninfected	-	0.696391	1.98499e-05	4.59241e-05	-1.21012	Uninfected	-	0.742915	3.02754e-05	4.59245e-05	-0.600956	Uninfected	-	0.874967	6.78298e-06	1.71237e-05	-1.33472	Uninfected	-	0.232682	8.02311e-06	0	-9.64981	2008	-	0.317311
372	Fusobacteria (Phylum)	Bacteria	Fusobacteria					0.00111547	0.00197757	-0.826078	Uninfected	-	0.975812	0.00111052	0.00197757	-0.832484	Uninfected	-	0.813667	0.000802252	0.00116856	-0.542602	Uninfected	-	0.592465	0.00116038	0.00116856	-0.0101286	Uninfected	-	0.269312	0.000982474	0.00116856	-0.250242	Uninfected	-	0.439017	2.90276e-05	1.31845e-05	1.13798	Infected	-	0.929871	2.72054e-05	4.69127e-05	0.785864	2010	-	-
674	Fusobacteria (Class)	Bacteria	Fusobacteria	Fusobacteria				0.00111547	0.00197757	-0.826078	Uninfected	-	0.975812	0.00111052	0.00197757	-0.832484	Uninfected	-	0.813667	0.000802252	0.00116856	-0.542602	Uninfected	-	0.592465	0.00116038	0.00116856	-0.0101286	Uninfected	-	0.269312	0.000982474	0.00116856	-0.250242	Uninfected	-	0.439017	2.90276e-05	1.31845e-05	1.13798	Infected	-	0.929871	2.72054e-05	4.69127e-05	0.785864	2010	-	-
193	Fusobacteriales (Order)	Bacteria	Fusobacteria	Fusobacteria	Fusobacteriales			0.00111547	0.00197757	-0.826078	Uninfected	-	0.975812	0.00111052	0.00197757	-0.832484	Uninfected	-	0.813667	0.000802252	0.00116856	-0.542602	Uninfected	-	0.592465	0.00116038	0.00116856	-0.0101286	Uninfected	-	0.269312	0.000982474	0.00116856	-0.250242	Uninfected	-	0.439017	2.90276e-05	1.31845e-05	1.13798	Infected	-	0.929871	2.72054e-05	4.69127e-05	0.785864	2010	-	-
568	Kurthia (Genus)	Bacteria	Firmicutes	Bacilli	Bacillales	Planococcaceae	Kurthia	0	5.09954e-05	-12.3164	Uninfected	-	0.260408	0	5.09954e-05	-12.3164	Uninfected	-	0.102933	2.00899e-05	2.23898e-05	-0.156294	Uninfected	-	0.707434	0	2.23898e-05	-17.7725	Uninfected	-	0.40147	1.39084e-05	2.23898e-05	-0.68649	Uninfected	-	0.942794	0.00124357	4.24686e-06	8.19049	Infected	-	0.213238	0	0	0	-	-	-
988	Sporosarcina (Genus)	Bacteria	Firmicutes	Bacilli	Bacillales	Planococcaceae	Sporosarcina	0	0	0	-	-	-	0	0	0	-	-	-	0	0	0	-	-	-	0	0	0	-	-	-	0	0	0	-	-	-	1.60473e-05	0	10.649	Infected	-	0.291701	0	0	0	-	-	-
719	Propionibacteriaceae_Unclassified (Family)	Bacteria	Actinobacteria	Actinobacteria	Actinomycetales	Propionibacteriaceae_Unclassified		0	0	0	-	-	-	0	0	0	-	-	-	0	0	0	-	-	-	0	0	0	-	-	-	0	0	0	-	-	-	4.7744e-06	0	8.90219	Infected	-	0.457794	0	2.1391e-05	11.0635	2010	-	0.150763
915	Clostridium_III (Genus)	Bacteria	Firmicutes	Clostridia	Clostridiales	Ruminococcaceae	Clostridium_III	0	0	0	-	-	-	0	0	0	-	-	-	0	0	0	-	-	-	0	0	0	-	-	-	0	0	0	-	-	-	4.01082e-06	5.43785e-05	-3.75774	Uninfected	-	0.11006	8.02311e-06	0	-9.64981	2008	-	0.317311
295	Ensifer (Genus)	Bacteria	Proteobacteria	Alphaproteobacteria	Rhizobiales	Rhizobiaceae	Ensifer	0	0	0	-	-	-	0	0	0	-	-	-	0	0	0	-	-	-	0	0	0	-	-	-	0	0	0	-	-	-	5.14668e-06	4.4904e-06	0.196391	Infected	-	0.919929	1.2068e-05	0	-10.2382	2008	-	0.317311
710	Micrococcaceae_Unclassified (Family)	Bacteria	Actinobacteria	Actinobacteria	Actinomycetales	Micrococcaceae_Unclassified		0	0	0	-	-	-	0	0	0	-	-	-	0	0	0	-	-	-	0	0	0	-	-	-	0	0	0	-	-	-	8.95256e-06	8.98081e-06	-0.00454086	Uninfected	-	0.676785	2.41359e-05	3.89408e-05	0.689873	2010	-	0.964186
867	Anaerolineae (Class)	Bacteria	Chloroflexi	Anaerolineae				0	0	0	-	-	-	0	0	0	-	-	-	0	0	0	-	-	-	0	0	0	-	-	-	0	0	0	-	-	-	4.47628e-06	2.60219e-06	0.780262	Infected	-	0.919929	6.9934e-06	7.97194e-06	0.188684	2010	-	0.964186
603	Anaerolineales (Order)	Bacteria	Chloroflexi	Anaerolineae	Anaerolineales			0	0	0	-	-	-	0	0	0	-	-	-	0	0	0	-	-	-	0	0	0	-	-	-	0	0	0	-	-	-	4.47628e-06	2.60219e-06	0.780262	Infected	-	0.919929	6.9934e-06	7.97194e-06	0.188684	2010	-	0.964186
256	Gemmata (Genus)	Bacteria	Planctomycetes	Planctomycetacia	Planctomycetales	Planctomycetaceae	Gemmata	0	0	0	-	-	-	0	0	0	-	-	-	0	0	0	-	-	-	0	0	0	-	-	-	0	0	0	-	-	-	5.14668e-06	4.31863e-06	0.252533	Infected	-	0.64941	1.16063e-05	3.18878e-05	1.4573	2010	-	0.964186
239	Pseudoclavibacter (Genus)	Bacteria	Actinobacteria	Actinobacteria	Actinomycetales	Microbacteriaceae	Pseudoclavibacter	0	0	0	-	-	-	0	0	0	-	-	-	0	0	0	-	-	-	0	0	0	-	-	-	0	0	0	-	-	-	5.14668e-06	0	9.0103	Infected	-	0.457794	0	0	0	-	-	-
979	Bhargavaea (Genus)	Bacteria	Firmicutes	Bacilli	Bacillales	Planococcaceae	Bhargavaea	0	0	0	-	-	-	0	0	0	-	-	-	0	0	0	-	-	-	0	0	0	-	-	-	0	0	0	-	-	-	1.32367e-05	0	10.3714	Infected	-	0.194717	0	0	0	-	-	-
254	Paralactobacillus (Genus)	Bacteria	Firmicutes	Bacilli	Lactobacillales	Lactobacillaceae	Paralactobacillus	0	0	0	-	-	-	0	0	0	-	-	-	0	0	0	-	-	-	0	0	0	-	-	-	0	0	0	-	-	-	2.3475e-06	0	7.88111	Infected	-	0.457794	0	0	0	-	-	-
106	Gallicola (Genus)	Bacteria	Firmicutes	Clostridia	Clostridiales	Clostridiales_Incertae_Sedis_XI	Gallicola	0	0	0	-	-	-	0	0	0	-	-	-	0	0	0	-	-	-	0	0	0	-	-	-	0	0	0	-	-	-	3.04276e-06	0	8.25397	Infected	-	0.457794	0	0	0	-	-	-
965	Garciella (Genus)	Bacteria	Firmicutes	Clostridia	Clostridiales	Eubacteriaceae	Garciella	0	0	0	-	-	-	0	0	0	-	-	-	0	0	0	-	-	-	0	0	0	-	-	-	0	0	0	-	-	-	1.34288e-05	0	10.3922	Infected	-	0.457794	0	0	0	-	-	-
337	Hyphomicrobium (Genus)	Bacteria	Proteobacteria	Alphaproteobacteria	Rhizobiales	Hyphomicrobiaceae	Hyphomicrobium	0	0	0	-	-	-	0	0	0	-	-	-	0	1.10417e-06	-6.79982	Uninfected	-	0.540291	0	1.10475e-06	-13.4316	Uninfected	-	0.683091	0	1.10417e-06	-6.79982	Uninfected	-	0.461743	1.43232e-05	0	10.4851	Infected	-	0.291701	0	0	0	-	-	-
457	Rhodospirillales (Order)	Bacteria	Proteobacteria	Alphaproteobacteria	Rhodospirillales			0	0	0	-	-	-	0	0	0	-	-	-	0	1.54583e-06	-7.28154	Uninfected	-	0.382847	0	1.54743e-06	-13.9177	Uninfected	-	0.560179	0	1.54583e-06	-7.28154	Uninfected	-	0.294667	3.60469e-05	0	11.8161	Infected	-	0.457794	0	0	0	-	-	-
581	Ruminobacter (Genus)	Bacteria	Proteobacteria	Gammaproteobacteria	Aeromonadales	Succinivibrionaceae	Ruminobacter	0.000274132	0.00718019	-4.71103	Uninfected	-	0.785311	0.00567424	0.00718019	-0.339593	Uninfected	-	0.550469	0.00016028	0.0290773	-7.50307	Uninfected	Uninfected	0.00361361	0.00114754	0.0290773	-4.66328	Uninfected	-	0.542642	0.00364436	0.0290773	-2.99615	Uninfected	Uninfected	0.0313801	8.95256e-06	0	9.80777	Infected	-	0.291701	0	0	0	-	-	-
631	Pseudoxanthomonas (Genus)	Bacteria	Proteobacteria	Gammaproteobacteria	Xanthomonadales	Xanthomonadaceae	Pseudoxanthomonas	0	0	0	-	-	-	1.01333e-06	0	6.67713	Infected	-	0.273322	0	0	0	-	-	-	0	0	0	-	-	-	5.84615e-07	0	5.89388	Infected	-	0.174231	5.08151e-05	0	12.3113	Infected	-	0.291701	0	0	0	-	-	-
634	Unclassified_root (Kingdom)	Unclassified_root						0	0	0	-	-	-	0	0	0	-	-	-	0	9.925e-07	-6.64746	Uninfected	-	0.382847	0	9.9145e-07	-13.2755	Uninfected	-	0.560179	0	9.925e-07	-6.64746	Uninfected	-	0.294667	1.664e-06	0	7.38716	Infected	-	0.291701	0	0	0	-	-	-
608	Mangrovibacter (Genus)	Bacteria	Proteobacteria	Gammaproteobacteria	Enterobacteriales	Enterobacteriaceae	Mangrovibacter	0	0	0	-	-	-	0	0	0	-	-	-	0	0	0	-	-	-	0	0	0	-	-	-	0	0	0	-	-	-	1.88772e-05	0	10.8832	Infected	-	0.0913833	0	4.85696e-05	12.2461	2010	-	0.150763
483	Burkholderiaceae (Family)	Bacteria	Proteobacteria	Betaproteobacteria	Burkholderiales	Burkholderiaceae		0	2.53667e-06	-7.99247	Uninfected	-	0.368066	0	2.53667e-06	-7.99247	Uninfected	-	0.189854	0	9.5125e-07	-6.58684	Uninfected	-	0.382847	0	9.5188e-07	-13.2167	Uninfected	-	0.560179	0	9.5125e-07	-6.58684	Uninfected	-	0.294667	0.000222186	3.18223e-06	6.12112	Infected	-	0.313599	0	2.94446e-05	11.5243	2010	-	0.150763
933	Polynucleobacter (Genus)	Bacteria	Proteobacteria	Betaproteobacteria	Burkholderiales	Burkholderiaceae	Polynucleobacter	0	0	0	-	-	-	0	0	0	-	-	-	0	0	0	-	-	-	0	0	0	-	-	-	0	0	0	-	-	-	0	3.18223e-06	-8.31842	Uninfected	-	0.676785	0	2.94446e-05	11.5243	2010	-	0.150763
77	Erythrobacter (Genus)	Bacteria	Proteobacteria	Alphaproteobacteria	Sphingomonadales	Erythrobacteraceae	Erythrobacter	0	0	0	-	-	-	0	0	0	-	-	-	0	0	0	-	-	-	0	0	0	-	-	-	0	0	0	-	-	-	0	7.33793e-06	-9.52119	Uninfected	-	0.0557959	1.97207e-05	0	-10.9462	2008	-	0.150763
191	Cellulosilyticum (Genus)	Bacteria	Firmicutes	Clostridia	Clostridiales	Lachnospiraceae	Cellulosilyticum	3.77143e-06	2.60334e-05	-2.78392	Uninfected	Uninfected	0.029166	1.01387e-05	2.60334e-05	-1.35962	Uninfected	Uninfected	0.0240405	8.49672e-06	1.32146e-05	-0.636552	Uninfected	-	0.41763	1.34586e-05	1.32138e-05	-0.0264851	Uninfected	-	0.862948	1.0407e-05	1.32146e-05	-0.344292	Uninfected	-	0.648851	0	5.59179e-06	-9.12974	Uninfected	-	0.0557959	8.16887e-06	0	-9.67576	2008	-	0.317311
349	Acidobacteria (Phylum)	Bacteria	Acidobacteria					0	0	0	-	-	-	0	0	0	-	-	-	0	3.01667e-06	-8.24159	Uninfected	-	0.281472	0	3.01822e-06	-14.8815	Uninfected	-	0.471524	0	3.01667e-06	-8.24159	Uninfected	-	0.196268	8.52516e-06	7.30302e-06	0.22295	Infected	-	0.56396	0	1.59439e-05	10.6397	2010	-	0.317311
396	Acidobacteria_Gp6 (Class)	Bacteria	Acidobacteria	Acidobacteria_Gp6				0	0	0	-	-	-	0	0	0	-	-	-	0	4.41667e-07	-5.49719	Uninfected	-	0.540291	0	4.42678e-07	-12.1124	Uninfected	-	0.683091	0	4.41667e-07	-5.49719	Uninfected	-	0.461743	0	7.30302e-06	-9.51432	Uninfected	-	0.264504	0	7.97194e-06	9.6406	2010	-	0.317311
249	Acidobacteria_Gp6_no_order (Order)	Bacteria	Acidobacteria	Acidobacteria_Gp6	Acidobacteria_Gp6_no_order			0	0	0	-	-	-	0	0	0	-	-	-	0	4.41667e-07	-5.49719	Uninfected	-	0.540291	0	4.42678e-07	-12.1124	Uninfected	-	0.683091	0	4.41667e-07	-5.49719	Uninfected	-	0.461743	0	7.30302e-06	-9.51432	Uninfected	-	0.264504	0	7.97194e-06	9.6406	2010	-	0.317311
764	Acidobacteria_Gp6_no_family (Family)	Bacteria	Acidobacteria	Acidobacteria_Gp6	Acidobacteria_Gp6_no_order	Acidobacteria_Gp6_no_family		0	0	0	-	-	-	0	0	0	-	-	-	0	4.41667e-07	-5.49719	Uninfected	-	0.540291	0	4.42678e-07	-12.1124	Uninfected	-	0.683091	0	4.41667e-07	-5.49719	Uninfected	-	0.461743	0	7.30302e-06	-9.51432	Uninfected	-	0.264504	0	7.97194e-06	9.6406	2010	-	0.317311
850	Gp6 (Genus)	Bacteria	Acidobacteria	Acidobacteria_Gp6	Acidobacteria_Gp6_no_order	Acidobacteria_Gp6_no_family	Gp6	0	0	0	-	-	-	0	0	0	-	-	-	0	4.41667e-07	-5.49719	Uninfected	-	0.540291	0	4.42678e-07	-12.1124	Uninfected	-	0.683091	0	4.41667e-07	-5.49719	Uninfected	-	0.461743	0	7.30302e-06	-9.51432	Uninfected	-	0.264504	0	7.97194e-06	9.6406	2010	-	0.317311
466	Burkholderiaceae_Unclassified (Family)	Bacteria	Proteobacteria	Betaproteobacteria	Burkholderiales	Burkholderiaceae_Unclassified		0	0	0	-	-	-	0	0	0	-	-	-	0	0	0	-	-	-	0	0	0	-	-	-	0	0	0	-	-	-	0	1.60602e-05	-10.6502	Uninfected	-	0.0557959	2.41359e-05	0	-11.2376	2008	-	0.317311
199	Acidobacteria_Gp16 (Class)	Bacteria	Acidobacteria	Acidobacteria_Gp16				0	0	0	-	-	-	0	0	0	-	-	-	0	1.10417e-06	-6.79982	Uninfected	-	0.540291	0	1.10475e-06	-13.4316	Uninfected	-	0.683091	0	1.10417e-06	-6.79982	Uninfected	-	0.461743	0	0	0	-	-	-	0	7.97194e-06	9.6406	2010	-	0.317311
576	Acidobacteria_Gp16_no_order (Order)	Bacteria	Acidobacteria	Acidobacteria_Gp16	Acidobacteria_Gp16_no_order			0	0	0	-	-	-	0	0	0	-	-	-	0	1.10417e-06	-6.79982	Uninfected	-	0.540291	0	1.10475e-06	-13.4316	Uninfected	-	0.683091	0	1.10417e-06	-6.79982	Uninfected	-	0.461743	0	0	0	-	-	-	0	7.97194e-06	9.6406	2010	-	0.317311
632	Acidobacteria_Gp16_no_family (Family)	Bacteria	Acidobacteria	Acidobacteria_Gp16	Acidobacteria_Gp16_no_order	Acidobacteria_Gp16_no_family		0	0	0	-	-	-	0	0	0	-	-	-	0	1.10417e-06	-6.79982	Uninfected	-	0.540291	0	1.10475e-06	-13.4316	Uninfected	-	0.683091	0	1.10417e-06	-6.79982	Uninfected	-	0.461743	0	0	0	-	-	-	0	7.97194e-06	9.6406	2010	-	0.317311
945	Gp16 (Genus)	Bacteria	Acidobacteria	Acidobacteria_Gp16	Acidobacteria_Gp16_no_order	Acidobacteria_Gp16_no_family	Gp16	0	0	0	-	-	-	0	0	0	-	-	-	0	1.10417e-06	-6.79982	Uninfected	-	0.540291	0	1.10475e-06	-13.4316	Uninfected	-	0.683091	0	1.10417e-06	-6.79982	Uninfected	-	0.461743	0	0	0	-	-	-	0	7.97194e-06	9.6406	2010	-	0.317311
529	Acidimicrobineae_incertae_sedis (Family)	Bacteria	Actinobacteria	Actinobacteria	Acidimicrobiales	Acidimicrobineae_incertae_sedis		0	0	0	-	-	-	0	0	0	-	-	-	0	1.10417e-06	-6.79982	Uninfected	-	0.540291	0	1.10475e-06	-13.4316	Uninfected	-	0.683091	0	1.10417e-06	-6.79982	Uninfected	-	0.461743	0	0	0	-	-	-	0	7.97194e-06	9.6406	2010	-	0.317311
861	Aciditerrimonas (Genus)	Bacteria	Actinobacteria	Actinobacteria	Acidimicrobiales	Acidimicrobineae_incertae_sedis	Aciditerrimonas	0	0	0	-	-	-	0	0	0	-	-	-	0	1.10417e-06	-6.79982	Uninfected	-	0.540291	0	1.10475e-06	-13.4316	Uninfected	-	0.683091	0	1.10417e-06	-6.79982	Uninfected	-	0.461743	0	0	0	-	-	-	0	7.97194e-06	9.6406	2010	-	0.317311
589	Arcanobacterium (Genus)	Bacteria	Actinobacteria	Actinobacteria	Actinomycetales	Actinomycetaceae	Arcanobacterium	0	0	0	-	-	-	0	0	0	-	-	-	0	0	0	-	-	-	0	0	0	-	-	-	0	0	0	-	-	-	0	7.13733e-06	-9.48126	Uninfected	-	0.178035	1.91816e-05	0	-10.9063	2008	-	0.317311
519	Renibacterium (Genus)	Bacteria	Actinobacteria	Actinobacteria	Actinomycetales	Micrococcaceae	Renibacterium	0	0	0	-	-	-	0	0	0	-	-	-	0	0	0	-	-	-	0	0	0	-	-	-	0	0	0	-	-	-	0	4.4904e-06	-8.81391	Uninfected	-	0.178035	1.2068e-05	0	-10.2382	2008	-	0.317311
966	Promicromonosporaceae (Family)	Bacteria	Actinobacteria	Actinobacteria	Actinomycetales	Promicromonosporaceae		0	0	0	-	-	-	0	0	0	-	-	-	0	0	0	-	-	-	0	0	0	-	-	-	0	0	0	-	-	-	0	2.2452e-05	-11.1333	Uninfected	-	0.178035	6.03398e-05	0	-12.5591	2008	-	0.317311
112	Cellulosimicrobium (Genus)	Bacteria	Actinobacteria	Actinobacteria	Actinomycetales	Promicromonosporaceae	Cellulosimicrobium	0	0	0	-	-	-	0	0	0	-	-	-	0	0	0	-	-	-	0	0	0	-	-	-	0	0	0	-	-	-	0	2.2452e-05	-11.1333	Uninfected	-	0.178035	6.03398e-05	0	-12.5591	2008	-	0.317311
242	Ruaniaceae (Family)	Bacteria	Actinobacteria	Actinobacteria	Actinomycetales	Ruaniaceae		0	0	0	-	-	-	0	0	0	-	-	-	0	0	0	-	-	-	0	0	0	-	-	-	0	0	0	-	-	-	0	0	0	-	-	-	0	1.22261e-05	10.2569	2010	-	0.317311
713	Haloactinobacterium (Genus)	Bacteria	Actinobacteria	Actinobacteria	Actinomycetales	Ruaniaceae	Haloactinobacterium	0	0	0	-	-	-	0	0	0	-	-	-	0	0	0	-	-	-	0	0	0	-	-	-	0	0	0	-	-	-	0	0	0	-	-	-	0	1.22261e-05	10.2569	2010	-	0.317311
599	Euzebyales (Order)	Bacteria	Actinobacteria	Actinobacteria	Euzebyales			0	0	0	-	-	-	0	0	0	-	-	-	0	0	0	-	-	-	0	0	0	-	-	-	0	0	0	-	-	-	0	4.4904e-06	-8.81391	Uninfected	-	0.178035	1.2068e-05	0	-10.2382	2008	-	0.317311
901	Euzebyaceae (Family)	Bacteria	Actinobacteria	Actinobacteria	Euzebyales	Euzebyaceae		0	0	0	-	-	-	0	0	0	-	-	-	0	0	0	-	-	-	0	0	0	-	-	-	0	0	0	-	-	-	0	4.4904e-06	-8.81391	Uninfected	-	0.178035	1.2068e-05	0	-10.2382	2008	-	0.317311
506	Euzebya (Genus)	Bacteria	Actinobacteria	Actinobacteria	Euzebyales	Euzebyaceae	Euzebya	0	0	0	-	-	-	0	0	0	-	-	-	0	0	0	-	-	-	0	0	0	-	-	-	0	0	0	-	-	-	0	4.4904e-06	-8.81391	Uninfected	-	0.178035	1.2068e-05	0	-10.2382	2008	-	0.317311
594	Rubrobacterales (Order)	Bacteria	Actinobacteria	Actinobacteria	Rubrobacterales			0	0	0	-	-	-	0	0	0	-	-	-	0	0	0	-	-	-	0	0	0	-	-	-	0	0	0	-	-	-	0	4.4904e-06	-8.81391	Uninfected	-	0.178035	1.2068e-05	0	-10.2382	2008	-	0.317311
801	Rubrobacteraceae (Family)	Bacteria	Actinobacteria	Actinobacteria	Rubrobacterales	Rubrobacteraceae		0	0	0	-	-	-	0	0	0	-	-	-	0	0	0	-	-	-	0	0	0	-	-	-	0	0	0	-	-	-	0	4.4904e-06	-8.81391	Uninfected	-	0.178035	1.2068e-05	0	-10.2382	2008	-	0.317311
779	Rubrobacter (Genus)	Bacteria	Actinobacteria	Actinobacteria	Rubrobacterales	Rubrobacteraceae	Rubrobacter	0	0	0	-	-	-	0	0	0	-	-	-	0	0	0	-	-	-	0	0	0	-	-	-	0	0	0	-	-	-	0	4.4904e-06	-8.81391	Uninfected	-	0.178035	1.2068e-05	0	-10.2382	2008	-	0.317311
58	Solirubrobacterales (Order)	Bacteria	Actinobacteria	Actinobacteria	Solirubrobacterales			0	0	0	-	-	-	1.01333e-06	0	6.67713	Infected	-	0.273322	0	2.2095e-06	-7.79409	Uninfected	-	0.540291	0	2.2095e-06	-14.4315	Uninfected	-	0.683091	5.84615e-07	2.2095e-06	-1.90021	Uninfected	-	0.672145	0	0	0	-	-	-	0	6.37755e-05	12.639	2010	-	0.317311
232	Conexibacteraceae (Family)	Bacteria	Actinobacteria	Actinobacteria	Solirubrobacterales	Conexibacteraceae		0	0	0	-	-	-	0	0	0	-	-	-	0	2.2095e-06	-7.79409	Uninfected	-	0.540291	0	2.2095e-06	-14.4315	Uninfected	-	0.683091	0	2.2095e-06	-7.79409	Uninfected	-	0.461743	0	0	0	-	-	-	0	7.97194e-06	9.6406	2010	-	0.317311
115	Conexibacter (Genus)	Bacteria	Actinobacteria	Actinobacteria	Solirubrobacterales	Conexibacteraceae	Conexibacter	0	0	0	-	-	-	0	0	0	-	-	-	0	2.2095e-06	-7.79409	Uninfected	-	0.540291	0	2.2095e-06	-14.4315	Uninfected	-	0.683091	0	2.2095e-06	-7.79409	Uninfected	-	0.461743	0	0	0	-	-	-	0	7.97194e-06	9.6406	2010	-	0.317311
186	Solirubrobacteraceae (Family)	Bacteria	Actinobacteria	Actinobacteria	Solirubrobacterales	Solirubrobacteraceae		0	0	0	-	-	-	1.01333e-06	0	6.67713	Infected	-	0.273322	0	0	0	-	-	-	0	0	0	-	-	-	5.84615e-07	0	5.89388	Infected	-	0.174231	0	0	0	-	-	-	0	5.58036e-05	12.4464	2010	-	0.317311
367	Solirubrobacter (Genus)	Bacteria	Actinobacteria	Actinobacteria	Solirubrobacterales	Solirubrobacteraceae	Solirubrobacter	0	0	0	-	-	-	1.01333e-06	0	6.67713	Infected	-	0.273322	0	0	0	-	-	-	0	0	0	-	-	-	5.84615e-07	0	5.89388	Infected	-	0.174231	0	0	0	-	-	-	0	5.58036e-05	12.4464	2010	-	0.317311
487	Thermoleophilales (Order)	Bacteria	Actinobacteria	Actinobacteria	Thermoleophilales			0	0	0	-	-	-	0	0	0	-	-	-	0	0	0	-	-	-	0	0	0	-	-	-	0	0	0	-	-	-	0	0	0	-	-	-	0	7.97194e-06	9.6406	2010	-	0.317311
313	Thermoleophilaceae (Family)	Bacteria	Actinobacteria	Actinobacteria	Thermoleophilales	Thermoleophilaceae		0	0	0	-	-	-	0	0	0	-	-	-	0	0	0	-	-	-	0	0	0	-	-	-	0	0	0	-	-	-	0	0	0	-	-	-	0	7.97194e-06	9.6406	2010	-	0.317311
858	Thermoleophilum (Genus)	Bacteria	Actinobacteria	Actinobacteria	Thermoleophilales	Thermoleophilaceae	Thermoleophilum	0	0	0	-	-	-	0	0	0	-	-	-	0	0	0	-	-	-	0	0	0	-	-	-	0	0	0	-	-	-	0	0	0	-	-	-	0	7.97194e-06	9.6406	2010	-	0.317311
443	Salinimicrobium (Genus)	Bacteria	Bacteroidetes	Flavobacteria	Flavobacteriales	Flavobacteriaceae	Salinimicrobium	0	0	0	-	-	-	0	0	0	-	-	-	0	0	0	-	-	-	0	0	0	-	-	-	0	0	0	-	-	-	0	7.18465e-05	-12.8109	Uninfected	-	0.178035	0.000193087	0	-14.237	2008	-	0.317311
688	Segetibacter (Genus)	Bacteria	Bacteroidetes	Sphingobacteria	Sphingobacteriales	Chitinophagaceae	Segetibacter	0	0	0	-	-	-	0	0	0	-	-	-	0	0	0	-	-	-	0	0	0	-	-	-	0	0	0	-	-	-	0	1.34712e-05	-10.3967	Uninfected	-	0.178035	3.62039e-05	0	-11.8223	2008	-	0.317311
646	Cyclobacteriaceae (Family)	Bacteria	Bacteroidetes	Sphingobacteria	Sphingobacteriales	Cyclobacteriaceae		0	0	0	-	-	-	0	0	0	-	-	-	0	0	0	-	-	-	0	0	0	-	-	-	0	0	0	-	-	-	0	4.4904e-06	-8.81391	Uninfected	-	0.178035	1.2068e-05	0	-10.2382	2008	-	0.317311
690	Aquiflexum (Genus)	Bacteria	Bacteroidetes	Sphingobacteria	Sphingobacteriales	Cyclobacteriaceae	Aquiflexum	0	0	0	-	-	-	0	0	0	-	-	-	0	0	0	-	-	-	0	0	0	-	-	-	0	0	0	-	-	-	0	4.4904e-06	-8.81391	Uninfected	-	0.178035	1.2068e-05	0	-10.2382	2008	-	0.317311
932	Pontibacter (Genus)	Bacteria	Bacteroidetes	Sphingobacteria	Sphingobacteriales	Cytophagaceae	Pontibacter	0	0	0	-	-	-	0	0	0	-	-	-	0	0	0	-	-	-	0	0	0	-	-	-	0	0	0	-	-	-	0	4.4904e-06	-8.81391	Uninfected	-	0.178035	1.2068e-05	0	-10.2382	2008	-	0.317311
645	Cesiribacter (Genus)	Bacteria	Bacteroidetes	Sphingobacteria	Sphingobacteriales	Flammeovirgaceae	Cesiribacter	0	0	0	-	-	-	0	0	0	-	-	-	0	0	0	-	-	-	0	0	0	-	-	-	0	0	0	-	-	-	0	4.4904e-06	-8.81391	Uninfected	-	0.178035	1.2068e-05	0	-10.2382	2008	-	0.317311
870	Parapedobacter (Genus)	Bacteria	Bacteroidetes	Sphingobacteria	Sphingobacteriales	Sphingobacteriaceae	Parapedobacter	0	0	0	-	-	-	0	0	0	-	-	-	0	0	0	-	-	-	0	0	0	-	-	-	0	0	0	-	-	-	0	4.4904e-06	-8.81391	Uninfected	-	0.178035	1.2068e-05	0	-10.2382	2008	-	0.317311
476	Pseudosphingobacterium (Genus)	Bacteria	Bacteroidetes	Sphingobacteria	Sphingobacteriales	Sphingobacteriaceae	Pseudosphingobacterium	0	0	0	-	-	-	0	0	0	-	-	-	0	0	0	-	-	-	0	0	0	-	-	-	0	0	0	-	-	-	0	4.4904e-06	-8.81391	Uninfected	-	0.178035	1.2068e-05	0	-10.2382	2008	-	0.317311
617	Caldilineae (Class)	Bacteria	Chloroflexi	Caldilineae				0	0	0	-	-	-	0	0	0	-	-	-	0	0	0	-	-	-	0	0	0	-	-	-	0	0	0	-	-	-	0	0	0	-	-	-	0	1.59439e-05	10.6397	2010	-	0.317311
332	Caldilineales (Order)	Bacteria	Chloroflexi	Caldilineae	Caldilineales			0	0	0	-	-	-	0	0	0	-	-	-	0	0	0	-	-	-	0	0	0	-	-	-	0	0	0	-	-	-	0	0	0	-	-	-	0	1.59439e-05	10.6397	2010	-	0.317311
281	Caldilineaceae (Family)	Bacteria	Chloroflexi	Caldilineae	Caldilineales	Caldilineaceae		0	0	0	-	-	-	0	0	0	-	-	-	0	0	0	-	-	-	0	0	0	-	-	-	0	0	0	-	-	-	0	0	0	-	-	-	0	1.59439e-05	10.6397	2010	-	0.317311
133	Caldilinea (Genus)	Bacteria	Chloroflexi	Caldilineae	Caldilineales	Caldilineaceae	Caldilinea	0	0	0	-	-	-	0	0	0	-	-	-	0	0	0	-	-	-	0	0	0	-	-	-	0	0	0	-	-	-	0	0	0	-	-	-	0	1.59439e-05	10.6397	2010	-	0.317311
707	Chloroplast_Unclassified (Family)	Bacteria	Cyanobacteria_Chloroplast	Chloroplast	Chloroplast_no_order	Chloroplast_Unclassified		0	0	0	-	-	-	0	0	0	-	-	-	0	1.43958e-06	-7.17949	Uninfected	-	0.382847	0	1.43938e-06	-13.8133	Uninfected	-	0.560179	0	1.43958e-06	-7.17949	Uninfected	-	0.294667	0	8.98081e-06	-9.81231	Uninfected	-	0.178035	2.41359e-05	0	-11.2376	2008	-	0.317311
316	Cyanobacteria_Chloroplast_Unclassified (Phylum)	Bacteria	Cyanobacteria_Chloroplast_Unclassified					0	0	0	-	-	-	0	0	0	-	-	-	0	0	0	-	-	-	0	0	0	-	-	-	0	0	0	-	-	-	0	4.4904e-06	-8.81391	Uninfected	-	0.178035	0	0	0	-	-	0.317311
493	Pediococcus (Genus)	Bacteria	Firmicutes	Bacilli	Lactobacillales	Lactobacillaceae	Pediococcus	0	0	0	-	-	-	0	0	0	-	-	-	0	0	0	-	-	-	0	0	0	-	-	-	0	0	0	-	-	-	0	1.60054e-05	-10.6452	Uninfected	-	0.178035	4.30145e-05	0	-12.0709	2008	-	0.317311
531	Anaeroglobus (Genus)	Bacteria	Firmicutes	Negativicutes	Selenomonadales	Veillonellaceae	Anaeroglobus	0	0	0	-	-	-	0	0	0	-	-	-	0	0	0	-	-	-	0	0	0	-	-	-	0	0	0	-	-	-	0	3.86116e-06	-8.59662	Uninfected	-	0.178035	1.03769e-05	0	-10.0205	2008	-	0.317311
680	Planctomycetaceae_Unclassified (Family)	Bacteria	Planctomycetes	Planctomycetacia	Planctomycetales	Planctomycetaceae_Unclassified		0	0	0	-	-	-	0	0	0	-	-	-	0	0	0	-	-	-	0	0	0	-	-	-	0	0	0	-	-	-	0	0	0	-	-	0.457794	0	7.97194e-06	9.6406	2010	-	0.317311
50	Beijerinckiaceae (Family)	Bacteria	Proteobacteria	Alphaproteobacteria	Rhizobiales	Beijerinckiaceae		0	0	0	-	-	-	0	0	0	-	-	-	0	0	0	-	-	-	0	0	0	-	-	-	0	0	0	-	-	-	0	8.67158e-06	-9.76181	Uninfected	-	0.540579	1.2068e-05	0	-10.2382	2008	-	0.317311
592	Beijerinckia (Genus)	Bacteria	Proteobacteria	Alphaproteobacteria	Rhizobiales	Beijerinckiaceae	Beijerinckia	0	0	0	-	-	-	0	0	0	-	-	-	0	0	0	-	-	-	0	0	0	-	-	-	0	0	0	-	-	-	0	8.67158e-06	-9.76181	Uninfected	-	0.247674	1.2068e-05	0	-10.2382	2008	-	0.317311
987	Blastobacter (Genus)	Bacteria	Proteobacteria	Alphaproteobacteria	Rhizobiales	Bradyrhizobiaceae	Blastobacter	0	0	0	-	-	-	0	0	0	-	-	-	0	0	0	-	-	-	0	0	0	-	-	-	0	0	0	-	-	-	0	8.98081e-06	-9.81231	Uninfected	-	0.178035	2.41359e-05	0	-11.2376	2008	-	0.317311
278	Brucella (Genus)	Bacteria	Proteobacteria	Alphaproteobacteria	Rhizobiales	Brucellaceae	Brucella	0	0	0	-	-	-	0	0	0	-	-	-	0	0	0	-	-	-	0	0	0	-	-	-	0	0	0	-	-	-	0	4.4904e-06	-8.81391	Uninfected	-	0.178035	1.2068e-05	0	-10.2382	2008	-	0.317311
803	Methylocystis (Genus)	Bacteria	Proteobacteria	Alphaproteobacteria	Rhizobiales	Methylocystaceae	Methylocystis	0	0	0	-	-	-	0	0	0	-	-	-	0	3.25e-07	-5.06609	Uninfected	-	0.540291	0	3.24542e-07	-11.6646	Uninfected	-	0.683091	0	3.25e-07	-5.06609	Uninfected	-	0.461743	0	0	0	-	-	0.457794	0	7.97194e-06	9.6406	2010	-	0.317311
318	Aminobacter (Genus)	Bacteria	Proteobacteria	Alphaproteobacteria	Rhizobiales	Phyllobacteriaceae	Aminobacter	0	0	0	-	-	-	0	0	0	-	-	-	0	0	0	-	-	-	0	0	0	-	-	-	0	0	0	-	-	-	0	4.24144e-06	-8.73181	Uninfected	-	0.178035	0	7.97194e-06	9.6406	2010	-	0.317311
873	Hoeflea (Genus)	Bacteria	Proteobacteria	Alphaproteobacteria	Rhizobiales	Phyllobacteriaceae	Hoeflea	0	0	0	-	-	-	0	0	0	-	-	-	0	0	0	-	-	-	0	0	0	-	-	-	0	0	0	-	-	-	0	0	0	-	-	-	0	7.97194e-06	9.6406	2010	-	0.317311
129	Starkeya (Genus)	Bacteria	Proteobacteria	Alphaproteobacteria	Rhizobiales	Xanthobacteraceae	Starkeya	0	0	0	-	-	-	0	0	0	-	-	-	0	0	0	-	-	-	0	0	0	-	-	-	0	0	0	-	-	-	0	0	0	-	-	-	0	7.25479e-06	9.50478	2010	-	0.317311
817	Albidovulum (Genus)	Bacteria	Proteobacteria	Alphaproteobacteria	Rhodobacterales	Rhodobacteraceae	Albidovulum	0	0	0	-	-	-	0	0	0	-	-	-	0	0	0	-	-	-	0	0	0	-	-	-	0	0	0	-	-	-	0	4.4904e-06	-8.81391	Uninfected	-	0.178035	1.2068e-05	0	-10.2382	2008	-	0.317311
110	Wenxinia (Genus)	Bacteria	Proteobacteria	Alphaproteobacteria	Rhodobacterales	Rhodobacteraceae	Wenxinia	0	0	0	-	-	-	0	0	0	-	-	-	0	0	0	-	-	-	0	0	0	-	-	-	0	0	0	-	-	-	0	0	0	-	-	-	0	7.97194e-06	9.6406	2010	-	0.317311
675	Pusillimonas (Genus)	Bacteria	Proteobacteria	Betaproteobacteria	Burkholderiales	Alcaligenaceae	Pusillimonas	0	0	0	-	-	-	0	0	0	-	-	-	0	0	0	-	-	-	0	0	0	-	-	-	0	0	0	-	-	-	0	3.14328e-05	-11.6185	Uninfected	-	0.178035	8.44758e-05	0	-13.0445	2008	-	0.317311
558	Herbaspirillum (Genus)	Bacteria	Proteobacteria	Betaproteobacteria	Burkholderiales	Oxalobacteraceae	Herbaspirillum	0	0	0	-	-	-	0	0	0	-	-	-	0	0	0	-	-	-	0	0	0	-	-	-	0	0	0	-	-	-	0	4.4904e-06	-8.81391	Uninfected	-	0.178035	1.2068e-05	0	-10.2382	2008	-	0.317311
338	Aspromonas (Genus)	Bacteria	Proteobacteria	Gammaproteobacteria	Xanthomonadales	Xanthomonadaceae	Aspromonas	0	0	0	-	-	-	0	0	0	-	-	-	0	0	0	-	-	-	0	0	0	-	-	-	0	0	0	-	-	-	0	8.98081e-06	-9.81231	Uninfected	-	0.178035	2.41359e-05	0	-11.2376	2008	-	0.317311
167	Spartobacteria (Class)	Bacteria	Verrucomicrobia	Spartobacteria				0	0	0	-	-	-	0	0	0	-	-	-	0	0	0	-	-	-	0	0	0	-	-	-	0	0	0	-	-	-	0	4.4904e-06	-8.81391	Uninfected	-	0.178035	1.2068e-05	0	-10.2382	2008	-	0.317311
425	Spartobacteria_no_order (Order)	Bacteria	Verrucomicrobia	Spartobacteria	Spartobacteria_no_order			0	0	0	-	-	-	0	0	0	-	-	-	0	0	0	-	-	-	0	0	0	-	-	-	0	0	0	-	-	-	0	4.4904e-06	-8.81391	Uninfected	-	0.178035	1.2068e-05	0	-10.2382	2008	-	0.317311
838	Spartobacteria_no_family (Family)	Bacteria	Verrucomicrobia	Spartobacteria	Spartobacteria_no_order	Spartobacteria_no_family		0	0	0	-	-	-	0	0	0	-	-	-	0	0	0	-	-	-	0	0	0	-	-	-	0	0	0	-	-	-	0	4.4904e-06	-8.81391	Uninfected	-	0.178035	1.2068e-05	0	-10.2382	2008	-	0.317311
757	Spartobacteria_genera_incertae_sedis (Genus)	Bacteria	Verrucomicrobia	Spartobacteria	Spartobacteria_no_order	Spartobacteria_no_family	Spartobacteria_genera_incertae_sedis	0	0	0	-	-	-	0	0	0	-	-	-	0	0	0	-	-	-	0	0	0	-	-	-	0	0	0	-	-	-	0	4.4904e-06	-8.81391	Uninfected	-	0.178035	1.2068e-05	0	-10.2382	2008	-	0.317311
579	Neisseria (Genus)	Bacteria	Proteobacteria	Betaproteobacteria	Neisseriales	Neisseriaceae	Neisseria	0	1.77278e-06	-7.47798	Uninfected	-	0.368066	1.94823e-05	1.77278e-06	3.45071	Infected	-	0.74987	1.68353e-05	8.53273e-06	0.979575	Infected	-	0.635983	5.87011e-06	8.53004e-06	-0.539158	Uninfected	-	0.568026	1.34629e-05	8.53273e-06	0.65729	Infected	-	0.5086	0	2.98535e-06	-8.22658	Uninfected	-	0.935904	8.02311e-06	9.09695e-05	3.50151	2010	-	0.502488
288	Ornithinimicrobium (Genus)	Bacteria	Actinobacteria	Actinobacteria	Actinomycetales	Intrasporangiaceae	Ornithinimicrobium	0	0	0	-	-	-	0	0	0	-	-	-	0	0	0	-	-	-	0	0	0	-	-	-	0	0	0	-	-	-	0	8.35156e-06	-9.70763	Uninfected	-	0.0557959	2.24449e-05	1.59439e-05	-0.49312	2008	-	0.601975
379	Clostridiales_Incertae_Sedis_XII (Family)	Bacteria	Firmicutes	Clostridia	Clostridiales	Clostridiales_Incertae_Sedis_XII		3.05714e-06	0	8.26075	Infected	-	0.108809	1.42667e-06	0	7.16658	Infected	-	0.273322	1.18889e-06	0	6.90555	Infected	-	0.10247	0	0	0	-	-	-	8.23077e-07	0	6.38038	Infected	-	0.174231	4.70588e-06	1.19629e-05	-1.34417	Uninfected	-	0.658941	3.21502e-05	1.94704e-05	-0.723253	2008	-	0.964186
908	Fusibacter (Genus)	Bacteria	Firmicutes	Clostridia	Clostridiales	Clostridiales_Incertae_Sedis_XII	Fusibacter	0	0	0	-	-	-	0	0	0	-	-	-	0	0	0	-	-	-	0	0	0	-	-	-	0	0	0	-	-	-	4.70588e-06	1.19629e-05	-1.34417	Uninfected	-	0.658941	3.21502e-05	1.94704e-05	-0.723253	2008	-	0.964186
874	Bacillaceae_1_Unclassified (Family)	Bacteria	Firmicutes	Bacilli	Bacillales	Bacillaceae_1_Unclassified		0	2.93333e-06	-8.20131	Uninfected	-	0.368066	0	2.93333e-06	-8.20131	Uninfected	-	0.189854	0	1.26375e-06	-6.99294	Uninfected	-	0.281472	0	1.26236e-06	-13.6239	Uninfected	-	0.471524	0	1.26375e-06	-6.99294	Uninfected	-	0.196268	1.66605e-05	1.22207e-05	0.446789	Infected	-	0.658727	1.2068e-05	1.94704e-05	0.689646	2010	-	0.964186
885	Microvirga (Genus)	Bacteria	Proteobacteria	Alphaproteobacteria	Rhizobiales	Methylobacteriaceae	Microvirga	0	0	0	-	-	-	0	0	0	-	-	-	0	0	0	-	-	-	0	0	0	-	-	-	0	0	0	-	-	-	0	4.4904e-06	-8.81391	Uninfected	-	0.178035	1.2068e-05	5.58036e-05	2.20824	2010	-	0.964186
321	Roseicyclus (Genus)	Bacteria	Proteobacteria	Alphaproteobacteria	Rhodobacterales	Rhodobacteraceae	Roseicyclus	0	0	0	-	-	-	0	0	0	-	-	-	0	0	0	-	-	-	0	0	0	-	-	-	0	0	0	-	-	-	0	4.4904e-06	-8.81391	Uninfected	-	0.178035	1.2068e-05	7.97194e-06	-0.597566	2008	-	0.964186
676	Rubellimicrobium (Genus)	Bacteria	Proteobacteria	Alphaproteobacteria	Rhodobacterales	Rhodobacteraceae	Rubellimicrobium	0	0	0	-	-	-	0	0	0	-	-	-	0	0	0	-	-	-	0	0	0	-	-	-	0	0	0	-	-	-	0	4.4904e-06	-8.81391	Uninfected	-	0.178035	1.2068e-05	1.59439e-05	0.401529	2010	-	0.964186
659	Pseudomonadales_Unclassified (Order)	Bacteria	Proteobacteria	Gammaproteobacteria	Pseudomonadales_Unclassified			0	0	0	-	-	-	0	0	0	-	-	-	0	0	0	-	-	-	0	0	0	-	-	-	0	0	0	-	-	-	0	8.79465e-06	-9.78212	Uninfected	-	0.0557959	5.64895e-06	7.97194e-06	0.496204	2010	-	0.964186
699	Pontibacillus (Genus)	Bacteria	Firmicutes	Bacilli	Bacillales	Bacillaceae_2	Pontibacillus	0	0	0	-	-	-	0	0	0	-	-	-	0	0	0	-	-	-	0	0	0	-	-	-	0	0	0	-	-	-	0	0	0	-	-	-	0	0	0	-	-	-
212	Clostridium_XIX (Genus)	Bacteria	Fusobacteria	Fusobacteria	Fusobacteriales	Fusobacteriaceae	Clostridium_XIX	0	0.000975101	-16.5733	Uninfected	Uninfected	0.0407748	0.000387169	0.000975101	-1.33257	Uninfected	-	0.227625	2.67813e-05	0.000614448	-4.51948	Uninfected	-	0.0780823	8.64152e-05	0.000614447	-2.82993	Uninfected	-	0.692621	0.000253012	0.000614448	-1.28005	Uninfected	-	0.466262	1.88235e-05	0	10.8791	Infected	-	0.291701	0	0	0	-	-	-
355	Fusobacterium (Genus)	Bacteria	Fusobacteria	Fusobacteria	Fusobacteriales	Fusobacteriaceae	Fusobacterium	0.000828726	0.000139153	2.57414	Infected	-	0.573138	0.000566399	0.000139153	2.02507	Infected	-	0.367092	0.000348094	7.74927e-05	2.1672	Infected	-	0.791638	0.000766371	7.74939e-05	-3.30589	Uninfected	-	0.608885	0.000351975	7.74927e-05	2.18319	Infected	-	0.396008	0	1.31845e-05	-10.3657	Uninfected	-	0.100281	2.72054e-05	4.69127e-05	0.785864	2010	-	-
866	Agreia (Genus)	Bacteria	Actinobacteria	Actinobacteria	Actinomycetales	Microbacteriaceae	Agreia	0	0	0	-	-	-	0	0	0	-	-	-	0	0	0	-	-	-	0	0	0	-	-	-	0	0	0	-	-	-	0	2.79384e-06	-8.13126	Uninfected	-	0.178035	0	0	0	-	-	-
533	Segniliparaceae (Family)	Bacteria	Actinobacteria	Actinobacteria	Actinomycetales	Segniliparaceae		0	0	0	-	-	-	0	0	0	-	-	-	0	0	0	-	-	-	0	0	0	-	-	-	0	0	0	-	-	-	0	4.50956e-06	-8.82004	Uninfected	-	0.178035	0	0	0	-	-	-
517	Segniliparus (Genus)	Bacteria	Actinobacteria	Actinobacteria	Actinomycetales	Segniliparaceae	Segniliparus	0	0	0	-	-	-	0	0	0	-	-	-	0	0	0	-	-	-	0	0	0	-	-	-	0	0	0	-	-	-	0	4.50956e-06	-8.82004	Uninfected	-	0.178035	0	0	0	-	-	-
402	Scardovia (Genus)	Bacteria	Actinobacteria	Actinobacteria	Bifidobacteriales	Bifidobacteriaceae	Scardovia	0	0	0	-	-	-	0	0	0	-	-	-	0	0	0	-	-	-	0	0	0	-	-	-	0	0	0	-	-	-	5.17064e-06	5.85937e-06	-0.180076	Uninfected	-	0.676785	0	0	0	-	-	-
173	Rikenellaceae_Unclassified (Family)	Bacteria	Bacteroidetes	Bacteroidia	Bacteroidales	Rikenellaceae_Unclassified		0	8.61111e-07	-6.44478	Uninfected	-	0.532884	0	8.61111e-07	-6.44478	Uninfected	-	0.36131	0	2.22083e-06	-7.80144	Uninfected	-	0.210111	8.87118e-06	2.22224e-06	-1.99706	Uninfected	-	0.150117	2.73077e-06	2.22083e-06	0.296998	Infected	-	0.942794	0	4.24686e-06	-8.73365	Uninfected	-	0.178035	0	0	0	-	-	-
48	Caryophanon (Genus)	Bacteria	Firmicutes	Bacilli	Bacillales	Planococcaceae	Caryophanon	0	0	0	-	-	-	0	0	0	-	-	-	0	0	0	-	-	-	0	0	0	-	-	-	0	0	0	-	-	-	0.00157934	0.0001339	3.56	Infected	-	0.856688	0	0	0	-	-	-
832	Jeotgalibacillus (Genus)	Bacteria	Firmicutes	Bacilli	Bacillales	Planococcaceae	Jeotgalibacillus	0	2.71111e-06	-8.08805	Uninfected	-	0.532884	0	2.71111e-06	-8.08805	Uninfected	-	0.36131	6e-07	1.01667e-06	-0.751087	Uninfected	-	0.48207	0	1.01752e-06	-13.3129	Uninfected	-	0.683091	4.15385e-07	1.01667e-06	-1.27113	Uninfected	-	0.672145	0	2.04709e-05	-11.0001	Uninfected	-	0.0557959	0	0	0	-	-	-
668	Johnsonella (Genus)	Bacteria	Firmicutes	Clostridia	Clostridiales	Lachnospiraceae	Johnsonella	0	0	0	-	-	-	0	0	0	-	-	-	0	0	0	-	-	-	0	0	0	-	-	-	0	0	0	-	-	-	0	4.50956e-06	-8.82004	Uninfected	-	0.178035	0	0	0	-	-	-
120	Desulfocurvus (Genus)	Bacteria	Proteobacteria	Deltaproteobacteria	Desulfovibrionales	Desulfovibrionaceae	Desulfocurvus	0	2.11444e-06	-7.73094	Uninfected	-	0.368066	9.55333e-06	2.11444e-06	2.17043	Infected	-	0.384783	9.15556e-06	7.92917e-07	3.5129	Infected	Infected	0.0193648	1.19014e-05	7.92741e-07	-3.90797	Uninfected	Infected	0.0315603	6.94231e-06	7.92917e-07	3.11417	Infected	Infected	0.0305361	0	4.24686e-06	-8.73365	Uninfected	-	0.178035	0	0	0	-	-	-
669	Psychrobacter (Genus)	Bacteria	Proteobacteria	Gammaproteobacteria	Pseudomonadales	Moraxellaceae	Psychrobacter	0	0	0	-	-	-	0	0	0	-	-	-	0	0	0	-	-	-	0	0	0	-	-	-	0	0	0	-	-	-	0	4.24686e-06	-8.73365	Uninfected	-	0.178035	0	0	0	-	-	-
536	Verrucomicrobia_Unclassified (Phylum)	Bacteria	Verrucomicrobia_Unclassified					0	0	0	-	-	-	0	0	0	-	-	-	0	0	0	-	-	-	0	0	0	-	-	-	0	0	0	-	-	-	0	0	0	-	-	-	0.0416126	0.0461456	0.149173	2010	-	-
384	Acidobacteria_Gp17 (Class)	Bacteria	Acidobacteria	Acidobacteria_Gp17				0	0	0	-	-	-	0	0	0	-	-	-	0	1.10417e-06	-6.79982	Uninfected	-	0.540291	0	1.10475e-06	-13.4316	Uninfected	-	0.683091	0	1.10417e-06	-6.79982	Uninfected	-	0.461743	0	0	0	-	-	-	0	0	0	-	-	-
468	Acidobacteria_Gp17_no_order (Order)	Bacteria	Acidobacteria	Acidobacteria_Gp17	Acidobacteria_Gp17_no_order			0	0	0	-	-	-	0	0	0	-	-	-	0	1.10417e-06	-6.79982	Uninfected	-	0.540291	0	1.10475e-06	-13.4316	Uninfected	-	0.683091	0	1.10417e-06	-6.79982	Uninfected	-	0.461743	0	0	0	-	-	-	0	0	0	-	-	-
480	Acidobacteria_Gp17_no_family (Family)	Bacteria	Acidobacteria	Acidobacteria_Gp17	Acidobacteria_Gp17_no_order	Acidobacteria_Gp17_no_family		0	0	0	-	-	-	0	0	0	-	-	-	0	1.10417e-06	-6.79982	Uninfected	-	0.540291	0	1.10475e-06	-13.4316	Uninfected	-	0.683091	0	1.10417e-06	-6.79982	Uninfected	-	0.461743	0	0	0	-	-	-	0	0	0	-	-	-
667	Gp17 (Genus)	Bacteria	Acidobacteria	Acidobacteria_Gp17	Acidobacteria_Gp17_no_order	Acidobacteria_Gp17_no_family	Gp17	0	0	0	-	-	-	0	0	0	-	-	-	0	1.10417e-06	-6.79982	Uninfected	-	0.540291	0	1.10475e-06	-13.4316	Uninfected	-	0.683091	0	1.10417e-06	-6.79982	Uninfected	-	0.461743	0	0	0	-	-	-	0	0	0	-	-	-
398	Acidobacteria_Gp2 (Class)	Bacteria	Acidobacteria	Acidobacteria_Gp2				0	0	0	-	-	-	0	0	0	-	-	-	0	3.66667e-07	-5.23522	Uninfected	-	0.540291	0	3.66049e-07	-11.8382	Uninfected	-	0.683091	0	3.66667e-07	-5.23522	Uninfected	-	0.461743	0	0	0	-	-	-	0	0	0	-	-	-
569	Acidobacteria_Gp2_no_order (Order)	Bacteria	Acidobacteria	Acidobacteria_Gp2	Acidobacteria_Gp2_no_order			0	0	0	-	-	-	0	0	0	-	-	-	0	3.66667e-07	-5.23522	Uninfected	-	0.540291	0	3.66049e-07	-11.8382	Uninfected	-	0.683091	0	3.66667e-07	-5.23522	Uninfected	-	0.461743	0	0	0	-	-	-	0	0	0	-	-	-
187	Acidobacteria_Gp2_no_family (Family)	Bacteria	Acidobacteria	Acidobacteria_Gp2	Acidobacteria_Gp2_no_order	Acidobacteria_Gp2_no_family		0	0	0	-	-	-	0	0	0	-	-	-	0	3.66667e-07	-5.23522	Uninfected	-	0.540291	0	3.66049e-07	-11.8382	Uninfected	-	0.683091	0	3.66667e-07	-5.23522	Uninfected	-	0.461743	0	0	0	-	-	-	0	0	0	-	-	-
621	Gp2 (Genus)	Bacteria	Acidobacteria	Acidobacteria_Gp2	Acidobacteria_Gp2_no_order	Acidobacteria_Gp2_no_family	Gp2	0	0	0	-	-	-	0	0	0	-	-	-	0	3.66667e-07	-5.23522	Uninfected	-	0.540291	0	3.66049e-07	-11.8382	Uninfected	-	0.683091	0	3.66667e-07	-5.23522	Uninfected	-	0.461743	0	0	0	-	-	-	0	0	0	-	-	-
601	Acidobacteria_Gp3 (Class)	Bacteria	Acidobacteria	Acidobacteria_Gp3				0	0	0	-	-	-	0	0	0	-	-	-	0	0	0	-	-	-	0	0	0	-	-	-	0	0	0	-	-	-	4.26258e-06	0	8.73896	Infected	-	0.457794	0	0	0	-	-	-
571	Acidobacteria_Gp3_no_order (Order)	Bacteria	Acidobacteria	Acidobacteria_Gp3	Acidobacteria_Gp3_no_order			0	0	0	-	-	-	0	0	0	-	-	-	0	0	0	-	-	-	0	0	0	-	-	-	0	0	0	-	-	-	4.26258e-06	0	8.73896	Infected	-	0.457794	0	0	0	-	-	-
729	Acidobacteria_Gp3_no_family (Family)	Bacteria	Acidobacteria	Acidobacteria_Gp3	Acidobacteria_Gp3_no_order	Acidobacteria_Gp3_no_family		0	0	0	-	-	-	0	0	0	-	-	-	0	0	0	-	-	-	0	0	0	-	-	-	0	0	0	-	-	-	4.26258e-06	0	8.73896	Infected	-	0.457794	0	0	0	-	-	-
408	Gp3 (Genus)	Bacteria	Acidobacteria	Acidobacteria_Gp3	Acidobacteria_Gp3_no_order	Acidobacteria_Gp3_no_family	Gp3	0	0	0	-	-	-	0	0	0	-	-	-	0	0	0	-	-	-	0	0	0	-	-	-	0	0	0	-	-	-	4.26258e-06	0	8.73896	Infected	-	0.457794	0	0	0	-	-	-
828	Acidobacteria_Gp4 (Class)	Bacteria	Acidobacteria	Acidobacteria_Gp4				0	0	0	-	-	-	0	0	0	-	-	-	0	0	0	-	-	-	0	0	0	-	-	-	0	0	0	-	-	-	4.26258e-06	0	8.73896	Infected	-	0.457794	0	0	0	-	-	-
364	Acidobacteria_Gp4_no_order (Order)	Bacteria	Acidobacteria	Acidobacteria_Gp4	Acidobacteria_Gp4_no_order			0	0	0	-	-	-	0	0	0	-	-	-	0	0	0	-	-	-	0	0	0	-	-	-	0	0	0	-	-	-	4.26258e-06	0	8.73896	Infected	-	0.457794	0	0	0	-	-	-
269	Acidobacteria_Gp4_no_family (Family)	Bacteria	Acidobacteria	Acidobacteria_Gp4	Acidobacteria_Gp4_no_order	Acidobacteria_Gp4_no_family		0	0	0	-	-	-	0	0	0	-	-	-	0	0	0	-	-	-	0	0	0	-	-	-	0	0	0	-	-	-	4.26258e-06	0	8.73896	Infected	-	0.457794	0	0	0	-	-	-
444	Gp4 (Genus)	Bacteria	Acidobacteria	Acidobacteria_Gp4	Acidobacteria_Gp4_no_order	Acidobacteria_Gp4_no_family	Gp4	0	0	0	-	-	-	0	0	0	-	-	-	0	0	0	-	-	-	0	0	0	-	-	-	0	0	0	-	-	-	4.26258e-06	0	8.73896	Infected	-	0.457794	0	0	0	-	-	-
585	Acidobacteria_Gp5 (Class)	Bacteria	Acidobacteria	Acidobacteria_Gp5				0	0	0	-	-	-	0	0	0	-	-	-	0	0	0	-	-	-	0	0	0	-	-	-	0	0	0	-	-	-	0	0	0	-	-	-	0	0	0	-	-	-
8	Acidobacteria_Gp5_no_order (Order)	Bacteria	Acidobacteria	Acidobacteria_Gp5	Acidobacteria_Gp5_no_order			0	0	0	-	-	-	0	0	0	-	-	-	0	0	0	-	-	-	0	0	0	-	-	-	0	0	0	-	-	-	0	0	0	-	-	-	0	0	0	-	-	-
539	Acidobacteria_Gp5_no_family (Family)	Bacteria	Acidobacteria	Acidobacteria_Gp5	Acidobacteria_Gp5_no_order	Acidobacteria_Gp5_no_family		0	0	0	-	-	-	0	0	0	-	-	-	0	0	0	-	-	-	0	0	0	-	-	-	0	0	0	-	-	-	0	0	0	-	-	-	0	0	0	-	-	-
683	Gp5 (Genus)	Bacteria	Acidobacteria	Acidobacteria_Gp5	Acidobacteria_Gp5_no_order	Acidobacteria_Gp5_no_family	Gp5	0	0	0	-	-	-	0	0	0	-	-	-	0	0	0	-	-	-	0	0	0	-	-	-	0	0	0	-	-	-	0	0	0	-	-	-	0	0	0	-	-	-
462	Cellulomonadaceae (Family)	Bacteria	Actinobacteria	Actinobacteria	Actinomycetales	Cellulomonadaceae		0	0	0	-	-	-	0	0	0	-	-	-	1.19444e-06	0	6.91222	Infected	-	0.10247	0	0	0	-	-	-	8.26923e-07	0	6.38702	Infected	-	0.174231	0	0	0	-	-	0.457794	0	0	0	-	-	-
591	Tropheryma (Genus)	Bacteria	Actinobacteria	Actinobacteria	Actinomycetales	Cellulomonadaceae	Tropheryma	0	0	0	-	-	-	0	0	0	-	-	-	1.19444e-06	0	6.91222	Infected	-	0.10247	0	0	0	-	-	-	8.26923e-07	0	6.38702	Infected	-	0.174231	0	0	0	-	-	0.457794	0	0	0	-	-	-
392	Turicella (Genus)	Bacteria	Actinobacteria	Actinobacteria	Actinomycetales	Corynebacteriaceae	Turicella	0	8.72222e-07	-6.46307	Uninfected	-	0.532884	0	8.72222e-07	-6.46307	Uninfected	-	0.36131	0	3.27083e-07	-5.07503	Uninfected	-	0.540291	0	3.26214e-07	-11.672	Uninfected	-	0.683091	0	3.27083e-07	-5.07503	Uninfected	-	0.461743	0	0	0	-	-	-	0	0	0	-	-	-
679	Dermabacter (Genus)	Bacteria	Actinobacteria	Actinobacteria	Actinomycetales	Dermabacteraceae	Dermabacter	0	0	0	-	-	-	0	0	0	-	-	-	0	0	0	-	-	-	2.19221e-05	0	-17.742	Uninfected	Infected	0.0143059	6.74527e-06	0	9.39987	Infected	-	0.174231	0	0	0	-	-	-	0	0	0	-	-	-
366	Dermacoccaceae (Family)	Bacteria	Actinobacteria	Actinobacteria	Actinomycetales	Dermacoccaceae		0	0	0	-	-	-	0	0	0	-	-	-	0	0	0	-	-	-	0	0	0	-	-	-	0	0	0	-	-	-	0	0	0	-	-	-	0	0	0	-	-	-
69	Dermacoccus (Genus)	Bacteria	Actinobacteria	Actinobacteria	Actinomycetales	Dermacoccaceae	Dermacoccus	0	0	0	-	-	-	0	0	0	-	-	-	0	0	0	-	-	-	0	0	0	-	-	-	0	0	0	-	-	-	0	0	0	-	-	-	0	0	0	-	-	-
143	Geodermatophilaceae_Unclassified (Family)	Bacteria	Actinobacteria	Actinobacteria	Actinomycetales	Geodermatophilaceae_Unclassified		0	0	0	-	-	-	0	0	0	-	-	-	0	0	0	-	-	-	0	0	0	-	-	-	0	0	0	-	-	-	0	0	0	-	-	-	0	0	0	-	-	-
534	Glycomycetaceae (Family)	Bacteria	Actinobacteria	Actinobacteria	Actinomycetales	Glycomycetaceae		0	0	0	-	-	-	0	0	0	-	-	-	0	0	0	-	-	-	0	0	0	-	-	-	0	0	0	-	-	-	0	0	0	-	-	-	0	0	0	-	-	-
887	Haloglycomyces (Genus)	Bacteria	Actinobacteria	Actinobacteria	Actinomycetales	Glycomycetaceae	Haloglycomyces	0	0	0	-	-	-	0	0	0	-	-	-	0	0	0	-	-	-	0	0	0	-	-	-	0	0	0	-	-	-	0	0	0	-	-	-	0	0	0	-	-	-
968	Kineosporiaceae (Family)	Bacteria	Actinobacteria	Actinobacteria	Actinomycetales	Kineosporiaceae		0	0	0	-	-	-	0	0	0	-	-	-	0	0	0	-	-	-	0	0	0	-	-	-	0	0	0	-	-	-	0	0	0	-	-	-	0	0	0	-	-	-
884	Kineococcus (Genus)	Bacteria	Actinobacteria	Actinobacteria	Actinomycetales	Kineosporiaceae	Kineococcus	0	0	0	-	-	-	0	0	0	-	-	-	0	0	0	-	-	-	0	0	0	-	-	-	0	0	0	-	-	-	0	0	0	-	-	-	0	0	0	-	-	-
629	Agromyces (Genus)	Bacteria	Actinobacteria	Actinobacteria	Actinomycetales	Microbacteriaceae	Agromyces	0	0	0	-	-	-	1.01333e-06	0	6.67713	Infected	-	0.273322	0	0	0	-	-	-	0	0	0	-	-	-	5.84615e-07	0	5.89388	Infected	-	0.174231	0	0	0	-	-	-	0	0	0	-	-	-
153	Cryobacterium (Genus)	Bacteria	Actinobacteria	Actinobacteria	Actinomycetales	Microbacteriaceae	Cryobacterium	0	0	0	-	-	-	0	0	0	-	-	-	0	0	0	-	-	-	1.9567e-06	0	-14.2562	Uninfected	Infected	0.0143059	6.03846e-07	0	5.93981	Infected	-	0.174231	0	0	0	-	-	-	0	0	0	-	-	-
995	Okibacterium (Genus)	Bacteria	Actinobacteria	Actinobacteria	Actinomycetales	Microbacteriaceae	Okibacterium	0	0	0	-	-	-	0	0	0	-	-	-	0	0	0	-	-	-	0	0	0	-	-	-	0	0	0	-	-	-	0	0	0	-	-	-	0	0	0	-	-	-
664	Citricoccus (Genus)	Bacteria	Actinobacteria	Actinobacteria	Actinomycetales	Micrococcaceae	Citricoccus	0	0	0	-	-	-	0	0	0	-	-	-	0	0	0	-	-	-	0	0	0	-	-	-	0	0	0	-	-	-	0	0	0	-	-	-	0	0	0	-	-	-
553	Micrococcus (Genus)	Bacteria	Actinobacteria	Actinobacteria	Actinomycetales	Micrococcaceae	Micrococcus	0	0	0	-	-	-	0	0	0	-	-	-	0	0	0	-	-	-	0	0	0	-	-	-	0	0	0	-	-	-	0	0	0	-	-	-	0	0	0	-	-	-
421	Yaniella (Genus)	Bacteria	Actinobacteria	Actinobacteria	Actinomycetales	Micrococcaceae	Yaniella	0	0	0	-	-	-	0	0	0	-	-	-	0	0	0	-	-	-	0	0	0	-	-	-	0	0	0	-	-	-	0	0	0	-	-	-	0	0	0	-	-	-
590	Micrococcineae_incertae_sedis (Family)	Bacteria	Actinobacteria	Actinobacteria	Actinomycetales	Micrococcineae_incertae_sedis		0	0	0	-	-	-	0	0	0	-	-	-	0	0	0	-	-	-	0	0	0	-	-	-	0	0	0	-	-	-	0	0	0	-	-	-	0	0	0	-	-	-
750	Luteimicrobium (Genus)	Bacteria	Actinobacteria	Actinobacteria	Actinomycetales	Micrococcineae_incertae_sedis	Luteimicrobium	0	0	0	-	-	-	0	0	0	-	-	-	0	0	0	-	-	-	0	0	0	-	-	-	0	0	0	-	-	-	0	0	0	-	-	-	0	0	0	-	-	-
939	Mycobacteriaceae (Family)	Bacteria	Actinobacteria	Actinobacteria	Actinomycetales	Mycobacteriaceae		1.02571e-05	0	10.0038	Infected	-	0.108809	7.02e-06	0	9.45738	Infected	-	0.115669	5.85e-06	0	9.19476	Infected	-	0.0199601	8.97086e-06	0	-16.453	Uninfected	Infected	0.0143059	4.05e-06	0	8.66534	Infected	-	0.0530327	0	0	0	-	-	0.457794	0	0	0	-	-	-
362	Mycobacterium (Genus)	Bacteria	Actinobacteria	Actinobacteria	Actinomycetales	Mycobacteriaceae	Mycobacterium	1.02571e-05	0	10.0038	Infected	-	0.108809	7.02e-06	0	9.45738	Infected	-	0.115669	5.85e-06	0	9.19476	Infected	-	0.0199601	8.97086e-06	0	-16.453	Uninfected	Infected	0.0143059	4.05e-06	0	8.66534	Infected	-	0.0530327	0	0	0	-	-	0.457794	0	0	0	-	-	-
798	Gordonia (Genus)	Bacteria	Actinobacteria	Actinobacteria	Actinomycetales	Nocardiaceae	Gordonia	0	0	0	-	-	-	0	0	0	-	-	-	0	6.3125e-07	-6.00282	Uninfected	-	0.540291	0	6.32041e-07	-12.626	Uninfected	-	0.683091	0	6.3125e-07	-6.00282	Uninfected	-	0.461743	0	0	0	-	-	0.457794	0	0	0	-	-	-
255	Aeromicrobium (Genus)	Bacteria	Actinobacteria	Actinobacteria	Actinomycetales	Nocardioidaceae	Aeromicrobium	0	2.3e-06	-7.85175	Uninfected	-	0.532884	0	2.3e-06	-7.85175	Uninfected	-	0.36131	0	8.625e-07	-6.44708	Uninfected	-	0.540291	0	8.63415e-07	-13.076	Uninfected	-	0.683091	0	8.625e-07	-6.44708	Uninfected	-	0.461743	0	0	0	-	-	-	0	0	0	-	-	-
720	Marmoricola (Genus)	Bacteria	Actinobacteria	Actinobacteria	Actinomycetales	Nocardioidaceae	Marmoricola	0	0	0	-	-	-	0	0	0	-	-	-	0	1.10417e-06	-6.79982	Uninfected	-	0.540291	0	1.10475e-06	-13.4316	Uninfected	-	0.683091	0	1.10417e-06	-6.79982	Uninfected	-	0.461743	0	0	0	-	-	-	0	0	0	-	-	-
424	Nocardioidaceae_Unclassified (Family)	Bacteria	Actinobacteria	Actinobacteria	Actinomycetales	Nocardioidaceae_Unclassified		0	0	0	-	-	-	1.01333e-06	0	6.67713	Infected	-	0.273322	0	0	0	-	-	-	0	0	0	-	-	-	5.84615e-07	0	5.89388	Infected	-	0.174231	0	0	0	-	-	-	0	0	0	-	-	-
268	Brooklawnia (Genus)	Bacteria	Actinobacteria	Actinobacteria	Actinomycetales	Propionibacteriaceae	Brooklawnia	0	0	0	-	-	-	0	0	0	-	-	-	0	0	0	-	-	-	0	0	0	-	-	-	0	0	0	-	-	-	0	0	0	-	-	-	0	0	0	-	-	-
749	Friedmanniella (Genus)	Bacteria	Actinobacteria	Actinobacteria	Actinomycetales	Propionibacteriaceae	Friedmanniella	0	0	0	-	-	-	0	0	0	-	-	-	0	7.16667e-07	-6.18322	Uninfected	-	0.540291	0	7.16217e-07	-12.8064	Uninfected	-	0.683091	0	7.16667e-07	-6.18322	Uninfected	-	0.461743	0	0	0	-	-	-	0	0	0	-	-	-
537	Micropruina (Genus)	Bacteria	Actinobacteria	Actinobacteria	Actinomycetales	Propionibacteriaceae	Micropruina	0	0	0	-	-	-	0	0	0	-	-	-	0	0	0	-	-	-	0	0	0	-	-	-	0	0	0	-	-	-	0	8.48288e-06	-9.73011	Uninfected	-	0.178035	0	0	0	-	-	-
108	Actinomycetospora (Genus)	Bacteria	Actinobacteria	Actinobacteria	Actinomycetales	Pseudonocardiaceae	Actinomycetospora	0	0	0	-	-	-	0	0	0	-	-	-	0	0	0	-	-	-	0	0	0	-	-	-	0	0	0	-	-	-	0	0	0	-	-	-	0	0	0	-	-	-
678	Actinosynnema (Genus)	Bacteria	Actinobacteria	Actinobacteria	Actinomycetales	Pseudonocardiaceae	Actinosynnema	0	0	0	-	-	-	0	0	0	-	-	-	0	3.25e-07	-5.06609	Uninfected	-	0.540291	0	3.24542e-07	-11.6646	Uninfected	-	0.683091	0	3.25e-07	-5.06609	Uninfected	-	0.461743	0	0	0	-	-	-	0	0	0	-	-	-
577	Lechevalieria (Genus)	Bacteria	Actinobacteria	Actinobacteria	Actinomycetales	Pseudonocardiaceae	Lechevalieria	0	0	0	-	-	-	1.01333e-06	0	6.67713	Infected	-	0.273322	0	0	0	-	-	-	0	0	0	-	-	-	5.84615e-07	0	5.89388	Infected	-	0.174231	0	0	0	-	-	-	0	0	0	-	-	-
132	Pseudonocardia (Genus)	Bacteria	Actinobacteria	Actinobacteria	Actinomycetales	Pseudonocardiaceae	Pseudonocardia	0	2.22778e-06	-7.80592	Uninfected	-	0.532884	0	2.22778e-06	-7.80592	Uninfected	-	0.36131	0	1.93958e-06	-7.60702	Uninfected	-	0.382847	0	1.94069e-06	-14.2444	Uninfected	-	0.560179	0	1.93958e-06	-7.60702	Uninfected	-	0.294667	0	0	0	-	-	-	0	0	0	-	-	-
691	Sanguibacteraceae (Family)	Bacteria	Actinobacteria	Actinobacteria	Actinomycetales	Sanguibacteraceae		0	0	0	-	-	-	0	0	0	-	-	-	0	0	0	-	-	-	0	0	0	-	-	-	0	0	0	-	-	-	0	0	0	-	-	-	0	0	0	-	-	-
973	Sanguibacter (Genus)	Bacteria	Actinobacteria	Actinobacteria	Actinomycetales	Sanguibacteraceae	Sanguibacter	0	0	0	-	-	-	0	0	0	-	-	-	0	0	0	-	-	-	0	0	0	-	-	-	0	0	0	-	-	-	0	0	0	-	-	-	0	0	0	-	-	-
518	Streptomyces (Genus)	Bacteria	Actinobacteria	Actinobacteria	Actinomycetales	Streptomycetaceae	Streptomyces	0	0	0	-	-	-	0	0	0	-	-	-	0	0	0	-	-	-	0	0	0	-	-	-	0	0	0	-	-	-	0	0	0	-	-	-	0	0	0	-	-	-
238	Thermomonosporaceae (Family)	Bacteria	Actinobacteria	Actinobacteria	Actinomycetales	Thermomonosporaceae		0	0	0	-	-	-	0	0	0	-	-	-	0	1.37708e-06	-7.11591	Uninfected	-	0.540291	0	1.3765e-06	-13.7488	Uninfected	-	0.683091	0	1.37708e-06	-7.11591	Uninfected	-	0.461743	0	0	0	-	-	-	0	0	0	-	-	-
612	Actinomadura (Genus)	Bacteria	Actinobacteria	Actinobacteria	Actinomycetales	Thermomonosporaceae	Actinomadura	0	0	0	-	-	-	0	0	0	-	-	-	0	1.37708e-06	-7.11591	Uninfected	-	0.540291	0	1.3765e-06	-13.7488	Uninfected	-	0.683091	0	1.37708e-06	-7.11591	Uninfected	-	0.461743	0	0	0	-	-	-	0	0	0	-	-	-
448	Bifidobacteriaceae_Unclassified (Family)	Bacteria	Actinobacteria	Actinobacteria	Bifidobacteriales	Bifidobacteriaceae_Unclassified		0	0	0	-	-	-	0	0	0	-	-	-	0	0	0	-	-	-	0	0	0	-	-	-	0	0	0	-	-	-	2.74198e-06	0	8.10433	Infected	-	0.457794	0	0	0	-	-	-
158	Nitriliruptorales (Order)	Bacteria	Actinobacteria	Actinobacteria	Nitriliruptorales			0	0	0	-	-	-	0	0	0	-	-	-	0	0	0	-	-	-	0	0	0	-	-	-	0	0	0	-	-	-	0	0	0	-	-	0.457794	0	0	0	-	-	-
554	Nitriliruptoraceae (Family)	Bacteria	Actinobacteria	Actinobacteria	Nitriliruptorales	Nitriliruptoraceae		0	0	0	-	-	-	0	0	0	-	-	-	0	0	0	-	-	-	0	0	0	-	-	-	0	0	0	-	-	-	0	0	0	-	-	0.457794	0	0	0	-	-	-
241	Nitriliruptor (Genus)	Bacteria	Actinobacteria	Actinobacteria	Nitriliruptorales	Nitriliruptoraceae	Nitriliruptor	0	0	0	-	-	-	0	0	0	-	-	-	0	0	0	-	-	-	0	0	0	-	-	-	0	0	0	-	-	-	0	0	0	-	-	0.457794	0	0	0	-	-	-
849	Solirubrobacterales_Unclassified (Order)	Bacteria	Actinobacteria	Actinobacteria	Solirubrobacterales_Unclassified			0	0	0	-	-	-	0	0	0	-	-	-	0	4.41667e-07	-5.49719	Uninfected	-	0.540291	0	4.42678e-07	-12.1124	Uninfected	-	0.683091	0	4.41667e-07	-5.49719	Uninfected	-	0.461743	0	0	0	-	-	-	0	0	0	-	-	-
460	Armatimonadetes (Phylum)	Bacteria	Armatimonadetes					0	0	0	-	-	-	0	0	0	-	-	-	0	3.25e-07	-5.06609	Uninfected	-	0.540291	0	3.24542e-07	-11.6646	Uninfected	-	0.683091	0	3.25e-07	-5.06609	Uninfected	-	0.461743	0	0	0	-	-	-	0	0	0	-	-	-
61	Armatimonadetes_no_class (Class)	Bacteria	Armatimonadetes	Armatimonadetes_no_class				0	0	0	-	-	-	0	0	0	-	-	-	0	3.25e-07	-5.06609	Uninfected	-	0.540291	0	3.24542e-07	-11.6646	Uninfected	-	0.683091	0	3.25e-07	-5.06609	Uninfected	-	0.461743	0	0	0	-	-	-	0	0	0	-	-	-
703	Armatimonadetes_no_order (Order)	Bacteria	Armatimonadetes	Armatimonadetes_no_class	Armatimonadetes_no_order			0	0	0	-	-	-	0	0	0	-	-	-	0	3.25e-07	-5.06609	Uninfected	-	0.540291	0	3.24542e-07	-11.6646	Uninfected	-	0.683091	0	3.25e-07	-5.06609	Uninfected	-	0.461743	0	0	0	-	-	-	0	0	0	-	-	-
653	Armatimonadetes_no_family (Family)	Bacteria	Armatimonadetes	Armatimonadetes_no_class	Armatimonadetes_no_order	Armatimonadetes_no_family		0	0	0	-	-	-	0	0	0	-	-	-	0	3.25e-07	-5.06609	Uninfected	-	0.540291	0	3.24542e-07	-11.6646	Uninfected	-	0.683091	0	3.25e-07	-5.06609	Uninfected	-	0.461743	0	0	0	-	-	-	0	0	0	-	-	-
633	Armatimonadetes_gp5 (Genus)	Bacteria	Armatimonadetes	Armatimonadetes_no_class	Armatimonadetes_no_order	Armatimonadetes_no_family	Armatimonadetes_gp5	0	0	0	-	-	-	0	0	0	-	-	-	0	3.25e-07	-5.06609	Uninfected	-	0.540291	0	3.24542e-07	-11.6646	Uninfected	-	0.683091	0	3.25e-07	-5.06609	Uninfected	-	0.461743	0	0	0	-	-	-	0	0	0	-	-	-
420	Bacteroidetes_incertae_sedis (Class)	Bacteria	Bacteroidetes	Bacteroidetes_incertae_sedis				0	1.09238e-05	-10.0946	Uninfected	-	0.532884	0	1.09238e-05	-10.0946	Uninfected	-	0.36131	0	4.09642e-06	-8.68174	Uninfected	-	0.540291	0	4.09641e-06	-15.3221	Uninfected	-	0.683091	0	4.09642e-06	-8.68174	Uninfected	-	0.461743	4.26258e-06	4.18119e-06	0.0277489	Infected	-	0.676785	0	0	0	-	-	-
660	Bacteroidetes_incertae_sedis_no_order (Order)	Bacteria	Bacteroidetes	Bacteroidetes_incertae_sedis	Bacteroidetes_incertae_sedis_no_order			0	1.09238e-05	-10.0946	Uninfected	-	0.532884	0	1.09238e-05	-10.0946	Uninfected	-	0.36131	0	4.09642e-06	-8.68174	Uninfected	-	0.540291	0	4.09641e-06	-15.3221	Uninfected	-	0.683091	0	4.09642e-06	-8.68174	Uninfected	-	0.461743	4.26258e-06	4.18119e-06	0.0277489	Infected	-	0.676785	0	0	0	-	-	-
514	Bacteroidetes_incertae_sedis_no_family (Family)	Bacteria	Bacteroidetes	Bacteroidetes_incertae_sedis	Bacteroidetes_incertae_sedis_no_order	Bacteroidetes_incertae_sedis_no_family		0	1.09238e-05	-10.0946	Uninfected	-	0.532884	0	1.09238e-05	-10.0946	Uninfected	-	0.36131	0	4.09642e-06	-8.68174	Uninfected	-	0.540291	0	4.09641e-06	-15.3221	Uninfected	-	0.683091	0	4.09642e-06	-8.68174	Uninfected	-	0.461743	4.26258e-06	4.18119e-06	0.0277489	Infected	-	0.676785	0	0	0	-	-	-
478	Marinifilum (Genus)	Bacteria	Bacteroidetes	Bacteroidetes_incertae_sedis	Bacteroidetes_incertae_sedis_no_order	Bacteroidetes_incertae_sedis_no_family	Marinifilum	0	1.09238e-05	-10.0946	Uninfected	-	0.532884	0	1.09238e-05	-10.0946	Uninfected	-	0.36131	0	4.09642e-06	-8.68174	Uninfected	-	0.540291	0	4.09641e-06	-15.3221	Uninfected	-	0.683091	0	4.09642e-06	-8.68174	Uninfected	-	0.461743	0	0	0	-	-	-	0	0	0	-	-	-
969	Ohtaekwangia (Genus)	Bacteria	Bacteroidetes	Bacteroidetes_incertae_sedis	Bacteroidetes_incertae_sedis_no_order	Bacteroidetes_incertae_sedis_no_family	Ohtaekwangia	0	0	0	-	-	-	0	0	0	-	-	-	0	0	0	-	-	-	0	0	0	-	-	-	0	0	0	-	-	-	4.26258e-06	4.18119e-06	0.0277489	Infected	-	0.676785	0	0	0	-	-	-
551	Bacteroidaceae_Unclassified (Family)	Bacteria	Bacteroidetes	Bacteroidia	Bacteroidales	Bacteroidaceae_Unclassified		0	0	0	-	-	-	0	0	0	-	-	-	0	0	0	-	-	-	0	0	0	-	-	-	0	0	0	-	-	-	0	0	0	-	-	-	0	0	0	-	-	-
305	Bacteroidales_incertae_sedis (Family)	Bacteria	Bacteroidetes	Bacteroidia	Bacteroidales	Bacteroidales_incertae_sedis		3.77143e-06	6.82733e-06	-0.854502	Uninfected	-	0.520269	2.76667e-06	6.82733e-06	-1.30008	Uninfected	-	0.491101	2.30556e-06	2.56025e-06	-0.15055	Uninfected	-	0.129569	0	2.56026e-06	-14.6441	Uninfected	-	0.683091	1.59615e-06	2.56025e-06	-0.678299	Uninfected	-	0.259919	0	0	0	-	-	0.457794	0	0	0	-	-	-
745	Phocaeicola (Genus)	Bacteria	Bacteroidetes	Bacteroidia	Bacteroidales	Bacteroidales_incertae_sedis	Phocaeicola	3.77143e-06	6.82733e-06	-0.854502	Uninfected	-	0.520269	2.76667e-06	6.82733e-06	-1.30008	Uninfected	-	0.491101	2.30556e-06	2.56025e-06	-0.15055	Uninfected	-	0.129569	0	2.56026e-06	-14.6441	Uninfected	-	0.683091	1.59615e-06	2.56025e-06	-0.678299	Uninfected	-	0.259919	0	0	0	-	-	0.457794	0	0	0	-	-	-
440	Marinilabiaceae (Family)	Bacteria	Bacteroidetes	Bacteroidia	Bacteroidales	Marinilabiaceae		0	4.47778e-07	-5.51658	Uninfected	-	0.532884	0	4.47778e-07	-5.51658	Uninfected	-	0.36131	0	1.67917e-07	-4.15313	Uninfected	-	0.540291	0	1.67847e-07	-10.7138	Uninfected	-	0.683091	0	1.67917e-07	-4.15313	Uninfected	-	0.461743	0	0	0	-	-	-	0	0	0	-	-	-
641	Anaerophaga (Genus)	Bacteria	Bacteroidetes	Bacteroidia	Bacteroidales	Marinilabiaceae	Anaerophaga	0	4.47778e-07	-5.51658	Uninfected	-	0.532884	0	4.47778e-07	-5.51658	Uninfected	-	0.36131	0	1.67917e-07	-4.15313	Uninfected	-	0.540291	0	1.67847e-07	-10.7138	Uninfected	-	0.683091	0	1.67917e-07	-4.15313	Uninfected	-	0.461743	0	0	0	-	-	-	0	0	0	-	-	-
279	Marinilabiaceae_Unclassified (Family)	Bacteria	Bacteroidetes	Bacteroidia	Bacteroidales	Marinilabiaceae_Unclassified		3.77143e-06	0	8.56279	Infected	-	0.108809	1.76e-06	0	7.46761	Infected	-	0.273322	1.46667e-06	0	7.2062	Infected	-	0.10247	0	0	0	-	-	-	1.01538e-06	0	6.68002	Infected	-	0.174231	0	0	0	-	-	-	0	0	0	-	-	-
65	Dysgonomonas (Genus)	Bacteria	Bacteroidetes	Bacteroidia	Bacteroidales	Porphyromonadaceae	Dysgonomonas	0	0	0	-	-	-	0	0	0	-	-	-	0	0	0	-	-	-	0	0	0	-	-	-	0	0	0	-	-	-	0	0	0	-	-	-	0	0	0	-	-	-
39	Petrimonas (Genus)	Bacteria	Bacteroidetes	Bacteroidia	Bacteroidales	Porphyromonadaceae	Petrimonas	0	0	0	-	-	-	0	0	0	-	-	-	0	0	0	-	-	-	0	0	0	-	-	-	0	0	0	-	-	-	0	0	0	-	-	-	0	0	0	-	-	-
374	Proteiniphilum (Genus)	Bacteria	Bacteroidetes	Bacteroidia	Bacteroidales	Porphyromonadaceae	Proteiniphilum	0	0	0	-	-	-	1.00667e-06	0	6.6677	Infected	-	0.273322	8.38889e-07	0	6.4075	Infected	-	0.10247	0	0	0	-	-	-	5.80769e-07	0	5.88452	Infected	-	0.174231	0	0	0	-	-	-	0	0	0	-	-	-
580	Rikenella (Genus)	Bacteria	Bacteroidetes	Bacteroidia	Bacteroidales	Rikenellaceae	Rikenella	0.000153408	9.49318e-05	0.692355	Infected	-	0.484146	0.000105753	9.49318e-05	0.155722	Infected	-	0.257263	0.000158512	5.88922e-05	1.42829	Infected	-	0.126269	9.15067e-05	5.88933e-05	-0.635772	Uninfected	-	0.304449	0.000132166	5.88922e-05	1.16607	Infected	-	0.0640449	0	0	0	-	-	0.457794	0	0	0	-	-	-
770	Cryomorphaceae (Family)	Bacteria	Bacteroidetes	Flavobacteria	Flavobacteriales	Cryomorphaceae		0	0	0	-	-	-	0	0	0	-	-	-	0	0	0	-	-	-	0	0	0	-	-	-	0	0	0	-	-	-	0	0	0	-	-	-	0	0	0	-	-	-
638	Wandonia (Genus)	Bacteria	Bacteroidetes	Flavobacteria	Flavobacteriales	Cryomorphaceae	Wandonia	0	0	0	-	-	-	0	0	0	-	-	-	0	0	0	-	-	-	0	0	0	-	-	-	0	0	0	-	-	-	0	0	0	-	-	-	0	0	0	-	-	-
282	Bergeyella (Genus)	Bacteria	Bacteroidetes	Flavobacteria	Flavobacteriales	Flavobacteriaceae	Bergeyella	0	0	0	-	-	-	0	0	0	-	-	-	0	0	0	-	-	-	0	0	0	-	-	-	0	0	0	-	-	-	0	0	0	-	-	-	0	0	0	-	-	-
767	Capnocytophaga (Genus)	Bacteria	Bacteroidetes	Flavobacteria	Flavobacteriales	Flavobacteriaceae	Capnocytophaga	0	0	0	-	-	-	0	0	0	-	-	-	0	0	0	-	-	-	0	0	0	-	-	-	0	0	0	-	-	-	0	0	0	-	-	-	0	0	0	-	-	-
275	Cloacibacterium (Genus)	Bacteria	Bacteroidetes	Flavobacteria	Flavobacteriales	Flavobacteriaceae	Cloacibacterium	0	0	0	-	-	-	0	0	0	-	-	-	0	0	0	-	-	-	0	0	0	-	-	-	0	0	0	-	-	-	0	0	0	-	-	0.457794	0	0	0	-	-	-
277	Epilithonimonas (Genus)	Bacteria	Bacteroidetes	Flavobacteria	Flavobacteriales	Flavobacteriaceae	Epilithonimonas	0	0	0	-	-	-	0	0	0	-	-	-	0	0	0	-	-	-	0	0	0	-	-	-	0	0	0	-	-	-	0	0	0	-	-	-	0	0	0	-	-	-
755	Riemerella (Genus)	Bacteria	Bacteroidetes	Flavobacteria	Flavobacteriales	Flavobacteriaceae	Riemerella	0	0	0	-	-	-	0	0	0	-	-	-	0	0	0	-	-	-	0	0	0	-	-	-	0	0	0	-	-	-	0	0	0	-	-	-	0	0	0	-	-	-
982	Vitellibacter (Genus)	Bacteria	Bacteroidetes	Flavobacteria	Flavobacteriales	Flavobacteriaceae	Vitellibacter	0	0	0	-	-	-	0	0	0	-	-	-	0	0	0	-	-	-	0	0	0	-	-	-	0	0	0	-	-	-	0	0	0	-	-	0.457794	0	0	0	-	-	-
501	Flavobacteriales_Unclassified (Order)	Bacteria	Bacteroidetes	Flavobacteria	Flavobacteriales_Unclassified			2.85714e-06	2.28667e-06	0.320072	Infected	-	0.830261	1.33333e-06	2.28667e-06	-0.773724	Uninfected	-	0.66365	5.06111e-06	8.575e-07	2.54737	Infected	-	0.2805	4.459e-06	8.58447e-07	-2.37678	Uninfected	Infected	0.0359495	4.10769e-06	8.575e-07	2.2469	Infected	-	0.221323	0	0	0	-	-	-	0	0	0	-	-	-
648	Niastella (Genus)	Bacteria	Bacteroidetes	Sphingobacteria	Sphingobacteriales	Chitinophagaceae	Niastella	0	0	0	-	-	-	0	0	0	-	-	-	0	0	0	-	-	-	0	0	0	-	-	-	0	0	0	-	-	-	0	0	0	-	-	-	0	0	0	-	-	-
620	Dyadobacter (Genus)	Bacteria	Bacteroidetes	Sphingobacteria	Sphingobacteriales	Cytophagaceae	Dyadobacter	0	0	0	-	-	-	0	0	0	-	-	-	0	0	0	-	-	-	0	0	0	-	-	-	0	0	0	-	-	-	0	0	0	-	-	-	0	0	0	-	-	-
458	Meniscus (Genus)	Bacteria	Bacteroidetes	Sphingobacteria	Sphingobacteriales	Cytophagaceae	Meniscus	0	1.66667e-06	-7.38945	Uninfected	-	0.532884	0	1.66667e-06	-7.38945	Uninfected	-	0.36131	6e-07	6.25e-07	-0.0579473	Uninfected	-	0.48207	0	6.24894e-07	-12.6096	Uninfected	-	0.683091	4.15385e-07	6.25e-07	-0.577989	Uninfected	-	0.672145	0	0	0	-	-	-	0	0	0	-	-	-
864	Mucilaginibacter (Genus)	Bacteria	Bacteroidetes	Sphingobacteria	Sphingobacteriales	Sphingobacteriaceae	Mucilaginibacter	0	0	0	-	-	-	0	0	0	-	-	-	0	0	0	-	-	-	0	0	0	-	-	-	0	0	0	-	-	-	0	0	0	-	-	0.457794	0	0	0	-	-	-
426	Chloroflexi (Class)	Bacteria	Chloroflexi	Chloroflexi				0	0	0	-	-	-	0	0	0	-	-	-	0	1.54583e-06	-7.28154	Uninfected	-	0.382847	0	1.54743e-06	-13.9177	Uninfected	-	0.560179	0	1.54583e-06	-7.28154	Uninfected	-	0.294667	0	0	0	-	-	-	0	0	0	-	-	-
906	Chloroflexales (Order)	Bacteria	Chloroflexi	Chloroflexi	Chloroflexales			0	0	0	-	-	-	0	0	0	-	-	-	0	1.54583e-06	-7.28154	Uninfected	-	0.382847	0	1.54743e-06	-13.9177	Uninfected	-	0.560179	0	1.54583e-06	-7.28154	Uninfected	-	0.294667	0	0	0	-	-	-	0	0	0	-	-	-
494	Chloroflexaceae (Family)	Bacteria	Chloroflexi	Chloroflexi	Chloroflexales	Chloroflexaceae		0	0	0	-	-	-	0	0	0	-	-	-	0	4.41667e-07	-5.49719	Uninfected	-	0.540291	0	4.42678e-07	-12.1124	Uninfected	-	0.683091	0	4.41667e-07	-5.49719	Uninfected	-	0.461743	0	0	0	-	-	-	0	0	0	-	-	-
607	Roseiflexus (Genus)	Bacteria	Chloroflexi	Chloroflexi	Chloroflexales	Chloroflexaceae	Roseiflexus	0	0	0	-	-	-	0	0	0	-	-	-	0	4.41667e-07	-5.49719	Uninfected	-	0.540291	0	4.42678e-07	-12.1124	Uninfected	-	0.683091	0	4.41667e-07	-5.49719	Uninfected	-	0.461743	0	0	0	-	-	-	0	0	0	-	-	-
666	Chloroflexaceae_Unclassified (Family)	Bacteria	Chloroflexi	Chloroflexi	Chloroflexales	Chloroflexaceae_Unclassified		0	0	0	-	-	-	0	0	0	-	-	-	0	1.10417e-06	-6.79982	Uninfected	-	0.540291	0	1.10475e-06	-13.4316	Uninfected	-	0.683091	0	1.10417e-06	-6.79982	Uninfected	-	0.461743	0	0	0	-	-	-	0	0	0	-	-	-
23	Bacillariophyta (Genus)	Bacteria	Cyanobacteria_Chloroplast	Chloroplast	Chloroplast_no_order	Chloroplast	Bacillariophyta	0	0	0	-	-	-	0	0	0	-	-	-	0	0	0	-	-	-	0	0	0	-	-	-	0	0	0	-	-	-	0	0	0	-	-	-	0	0	0	-	-	-
459	Cyanobacteria (Class)	Bacteria	Cyanobacteria_Chloroplast	Cyanobacteria				0	0	0	-	-	-	0	0	0	-	-	-	0	0	0	-	-	-	0	0	0	-	-	-	0	0	0	-	-	-	5.69638e-06	6.69233e-06	-0.232086	Uninfected	-	0.658941	0	0	0	-	-	-
189	Cyanobacteria_no_order (Order)	Bacteria	Cyanobacteria_Chloroplast	Cyanobacteria	Cyanobacteria_no_order			0	0	0	-	-	-	0	0	0	-	-	-	0	0	0	-	-	-	0	0	0	-	-	-	0	0	0	-	-	-	5.69638e-06	0	9.15643	Infected	-	0.457794	0	0	0	-	-	-
799	Family_I (Family)	Bacteria	Cyanobacteria_Chloroplast	Cyanobacteria	Cyanobacteria_no_order	Family_I		0	0	0	-	-	-	0	0	0	-	-	-	0	0	0	-	-	-	0	0	0	-	-	-	0	0	0	-	-	-	5.69638e-06	0	9.15643	Infected	-	0.457794	0	0	0	-	-	-
955	GpI (Genus)	Bacteria	Cyanobacteria_Chloroplast	Cyanobacteria	Cyanobacteria_no_order	Family_I	GpI	0	0	0	-	-	-	0	0	0	-	-	-	0	0	0	-	-	-	0	0	0	-	-	-	0	0	0	-	-	-	5.69638e-06	0	9.15643	Infected	-	0.457794	0	0	0	-	-	-
894	Family_XIII (Family)	Bacteria	Cyanobacteria_Chloroplast	Cyanobacteria	Cyanobacteria_no_order	Family_XIII		0	0	0	-	-	-	0	0	0	-	-	-	0	0	0	-	-	-	0	0	0	-	-	-	0	0	0	-	-	-	0	0	0	-	-	-	0	0	0	-	-	-
405	GpXIII (Genus)	Bacteria	Cyanobacteria_Chloroplast	Cyanobacteria	Cyanobacteria_no_order	Family_XIII	GpXIII	0	0	0	-	-	-	0	0	0	-	-	-	0	0	0	-	-	-	0	0	0	-	-	-	0	0	0	-	-	-	0	0	0	-	-	-	0	0	0	-	-	-
976	Cyanobacteria_no_order_Unclassified (Order)	Bacteria	Cyanobacteria_Chloroplast	Cyanobacteria	Cyanobacteria_no_order_Unclassified			0	0	0	-	-	-	0	0	0	-	-	-	0	0	0	-	-	-	0	0	0	-	-	-	0	0	0	-	-	-	0	6.69233e-06	-9.38852	Uninfected	-	0.178035	0	0	0	-	-	-
6	Aeribacillus (Genus)	Bacteria	Firmicutes	Bacilli	Bacillales	Bacillaceae_1	Aeribacillus	0	0	0	-	-	-	0	0	0	-	-	-	0	0	0	-	-	-	0	0	0	-	-	-	0	0	0	-	-	-	0	0	0	-	-	-	0	0	0	-	-	-
107	Allobacillus (Genus)	Bacteria	Firmicutes	Bacilli	Bacillales	Bacillaceae_2	Allobacillus	0	0	0	-	-	-	0	0	0	-	-	-	0	0	0	-	-	-	0	0	0	-	-	-	0	0	0	-	-	-	4.3802e-06	0	8.77814	Infected	-	0.457794	0	0	0	-	-	-
997	Salirhabdus (Genus)	Bacteria	Firmicutes	Bacilli	Bacillales	Bacillaceae_2	Salirhabdus	0	0	0	-	-	-	0	0	0	-	-	-	0	0	0	-	-	-	0	0	0	-	-	-	0	0	0	-	-	-	0	0	0	-	-	-	0	0	0	-	-	-
555	Streptohalobacillus (Genus)	Bacteria	Firmicutes	Bacilli	Bacillales	Bacillaceae_2	Streptohalobacillus	0	0	0	-	-	-	0	0	0	-	-	-	0	0	0	-	-	-	0	0	0	-	-	-	0	0	0	-	-	-	1.4509e-05	0	10.5037	Infected	-	0.291701	0	0	0	-	-	-
502	Bacillales_Incertae_Sedis_X (Family)	Bacteria	Firmicutes	Bacilli	Bacillales	Bacillales_Incertae_Sedis_X		0	0	0	-	-	-	0	0	0	-	-	-	0	0	0	-	-	-	0	0	0	-	-	-	0	0	0	-	-	-	0	0	0	-	-	-	0	0	0	-	-	-
882	Thermicanus (Genus)	Bacteria	Firmicutes	Bacilli	Bacillales	Bacillales_Incertae_Sedis_X	Thermicanus	0	0	0	-	-	-	0	0	0	-	-	-	0	0	0	-	-	-	0	0	0	-	-	-	0	0	0	-	-	-	0	0	0	-	-	-	0	0	0	-	-	-
890	Bacillales_Incertae_Sedis_XII (Family)	Bacteria	Firmicutes	Bacilli	Bacillales	Bacillales_Incertae_Sedis_XII		0	0	0	-	-	-	0	0	0	-	-	-	0	0	0	-	-	-	0	0	0	-	-	-	0	0	0	-	-	-	0	0	0	-	-	-	0	0	0	-	-	-
877	Exiguobacterium (Genus)	Bacteria	Firmicutes	Bacilli	Bacillales	Bacillales_Incertae_Sedis_XII	Exiguobacterium	0	0	0	-	-	-	0	0	0	-	-	-	0	0	0	-	-	-	0	0	0	-	-	-	0	0	0	-	-	-	0	0	0	-	-	-	0	0	0	-	-	-
787	Paenibacillaceae_1_Unclassified (Family)	Bacteria	Firmicutes	Bacilli	Bacillales	Paenibacillaceae_1_Unclassified		0	0	0	-	-	-	0	0	0	-	-	-	0	0	0	-	-	-	0	0	0	-	-	-	0	0	0	-	-	-	0	0	0	-	-	-	0	0	0	-	-	-
781	Paenibacillaceae_2 (Family)	Bacteria	Firmicutes	Bacilli	Bacillales	Paenibacillaceae_2		3.77143e-06	0	8.56279	Infected	-	0.108809	1.76e-06	0	7.46761	Infected	-	0.273322	1.46667e-06	0	7.2062	Infected	-	0.10247	0	0	0	-	-	-	1.01538e-06	0	6.68002	Infected	-	0.174231	0	0	0	-	-	-	0	0	0	-	-	-
76	Ammoniphilus (Genus)	Bacteria	Firmicutes	Bacilli	Bacillales	Paenibacillaceae_2	Ammoniphilus	3.77143e-06	0	8.56279	Infected	-	0.108809	1.76e-06	0	7.46761	Infected	-	0.273322	1.46667e-06	0	7.2062	Infected	-	0.10247	0	0	0	-	-	-	1.01538e-06	0	6.68002	Infected	-	0.174231	0	0	0	-	-	-	0	0	0	-	-	-
215	Oxalophagus (Genus)	Bacteria	Firmicutes	Bacilli	Bacillales	Paenibacillaceae_2	Oxalophagus	0	0	0	-	-	-	0	0	0	-	-	-	0	0	0	-	-	-	0	0	0	-	-	-	0	0	0	-	-	-	0	0	0	-	-	-	0	0	0	-	-	-
234	Pasteuriaceae (Family)	Bacteria	Firmicutes	Bacilli	Bacillales	Pasteuriaceae		0	0	0	-	-	-	0	0	0	-	-	-	0	0	0	-	-	-	0	0	0	-	-	-	0	0	0	-	-	-	0	0	0	-	-	0.457794	0	0	0	-	-	-
696	Pasteuria (Genus)	Bacteria	Firmicutes	Bacilli	Bacillales	Pasteuriaceae	Pasteuria	0	0	0	-	-	-	0	0	0	-	-	-	0	0	0	-	-	-	0	0	0	-	-	-	0	0	0	-	-	-	0	0	0	-	-	0.457794	0	0	0	-	-	-
700	Macrococcus (Genus)	Bacteria	Firmicutes	Bacilli	Bacillales	Staphylococcaceae	Macrococcus	0	0	0	-	-	-	0	0	0	-	-	-	0	0	0	-	-	-	0	0	0	-	-	-	0	0	0	-	-	-	0	0	0	-	-	-	0	0	0	-	-	-
359	Eremococcus (Genus)	Bacteria	Firmicutes	Bacilli	Lactobacillales	Aerococcaceae	Eremococcus	0	0	0	-	-	-	0	0	0	-	-	-	0	0	0	-	-	-	0	0	0	-	-	-	0	0	0	-	-	-	0	0	0	-	-	-	0	0	0	-	-	-
705	Atopostipes (Genus)	Bacteria	Firmicutes	Bacilli	Lactobacillales	Carnobacteriaceae	Atopostipes	0	0	0	-	-	-	0	0	0	-	-	-	0	0	0	-	-	-	0	0	0	-	-	-	0	0	0	-	-	-	0	0	0	-	-	-	0	0	0	-	-	-
91	Dolosigranulum (Genus)	Bacteria	Firmicutes	Bacilli	Lactobacillales	Carnobacteriaceae	Dolosigranulum	5.92857e-06	5.71667e-06	0.0524203	Infected	-	0.914643	2.76667e-06	5.71667e-06	-1.04434	Uninfected	-	0.611903	3.67222e-06	4.30625e-06	-0.229202	Uninfected	-	0.735452	2.11779e-05	4.30453e-06	-2.29861	Uninfected	-	0.322826	9.05796e-06	4.30625e-06	1.071	Infected	-	0.811996	0	0	0	-	-	-	0	0	0	-	-	-
196	Fructobacillus (Genus)	Bacteria	Firmicutes	Bacilli	Lactobacillales	Leuconostocaceae	Fructobacillus	0	0	0	-	-	-	0	0	0	-	-	-	0	1.54665e-05	-10.5959	Uninfected	-	0.540291	0	1.54665e-05	-17.2388	Uninfected	-	0.683091	0	1.54665e-05	-10.5959	Uninfected	-	0.461743	0	0	0	-	-	-	0	0	0	-	-	-
797	Oenococcus (Genus)	Bacteria	Firmicutes	Bacilli	Lactobacillales	Leuconostocaceae	Oenococcus	0	0	0	-	-	-	0	0	0	-	-	-	0	1.10417e-06	-6.79982	Uninfected	-	0.540291	0	1.10475e-06	-13.4316	Uninfected	-	0.683091	0	1.10417e-06	-6.79982	Uninfected	-	0.461743	0	0	0	-	-	-	0	0	0	-	-	-
728	Clostridiaceae_2_Unclassified (Family)	Bacteria	Firmicutes	Clostridia	Clostridiales	Clostridiaceae_2_Unclassified		0	0	0	-	-	-	0	0	0	-	-	-	0	0	0	-	-	-	0	0	0	-	-	-	0	0	0	-	-	-	0	0	0	-	-	-	0	0	0	-	-	-
297	Clostridiaceae_4 (Family)	Bacteria	Firmicutes	Clostridia	Clostridiales	Clostridiaceae_4		0	0	0	-	-	-	0	0	0	-	-	-	0	0	0	-	-	-	0	0	0	-	-	-	0	0	0	-	-	-	0	0	0	-	-	-	0	0	0	-	-	-
177	Geosporobacter (Genus)	Bacteria	Firmicutes	Clostridia	Clostridiales	Clostridiaceae_4	Geosporobacter	0	0	0	-	-	-	0	0	0	-	-	-	0	0	0	-	-	-	0	0	0	-	-	-	0	0	0	-	-	-	0	0	0	-	-	-	0	0	0	-	-	-
630	Clostridiaceae_4_Unclassified (Family)	Bacteria	Firmicutes	Clostridia	Clostridiales	Clostridiaceae_4_Unclassified		0	0	0	-	-	-	0	0	0	-	-	-	0	0	0	-	-	-	0	0	0	-	-	-	0	0	0	-	-	-	3.54108e-06	0	8.47211	Infected	-	0.457794	0	0	0	-	-	-
846	Soehngenia (Genus)	Bacteria	Firmicutes	Clostridia	Clostridiales	Clostridiales_Incertae_Sedis_XI	Soehngenia	0	0	0	-	-	-	0	0	0	-	-	-	0	0	0	-	-	-	0	0	0	-	-	-	0	0	0	-	-	-	0	0	0	-	-	-	0	0	0	-	-	-
32	Sporanaerobacter (Genus)	Bacteria	Firmicutes	Clostridia	Clostridiales	Clostridiales_Incertae_Sedis_XI	Sporanaerobacter	0	0	0	-	-	-	0	0	0	-	-	-	0	0	0	-	-	-	0	0	0	-	-	-	0	0	0	-	-	-	4.3802e-06	0	8.77814	Infected	-	0.291701	0	0	0	-	-	-
756	Tepidimicrobium (Genus)	Bacteria	Firmicutes	Clostridia	Clostridiales	Clostridiales_Incertae_Sedis_XI	Tepidimicrobium	0	0	0	-	-	-	0	0	0	-	-	-	0	0	0	-	-	-	0	0	0	-	-	-	0	0	0	-	-	-	1.75208e-05	0	10.7757	Infected	-	0.457794	0	0	0	-	-	-
609	Acidaminobacter (Genus)	Bacteria	Firmicutes	Clostridia	Clostridiales	Clostridiales_Incertae_Sedis_XII	Acidaminobacter	3.05714e-06	0	8.26075	Infected	-	0.108809	1.42667e-06	0	7.16658	Infected	-	0.273322	1.18889e-06	0	6.90555	Infected	-	0.10247	0	0	0	-	-	-	8.23077e-07	0	6.38038	Infected	-	0.174231	0	0	0	-	-	-	0	0	0	-	-	-
754	Gracilibacteraceae (Family)	Bacteria	Firmicutes	Clostridia	Clostridiales	Gracilibacteraceae		0	0	0	-	-	-	0	0	0	-	-	-	0	0	0	-	-	-	0	0	0	-	-	-	0	0	0	-	-	-	0	0	0	-	-	-	0	0	0	-	-	-
159	Lutispora (Genus)	Bacteria	Firmicutes	Clostridia	Clostridiales	Gracilibacteraceae	Lutispora	0	0	0	-	-	-	0	0	0	-	-	-	0	0	0	-	-	-	0	0	0	-	-	-	0	0	0	-	-	-	0	0	0	-	-	-	0	0	0	-	-	-
111	Gracilibacteraceae_Unclassified (Family)	Bacteria	Firmicutes	Clostridia	Clostridiales	Gracilibacteraceae_Unclassified		0	2.08889e-06	-7.71348	Uninfected	-	0.532884	0	2.08889e-06	-7.71348	Uninfected	-	0.36131	0	7.83333e-07	-6.30986	Uninfected	-	0.540291	0	7.84033e-07	-12.9369	Uninfected	-	0.683091	0	7.83333e-07	-6.30986	Uninfected	-	0.461743	0	0	0	-	-	-	0	0	0	-	-	-
105	Dethiosulfatibacter (Genus)	Bacteria	Firmicutes	Clostridia	Clostridiales	Incertae_Sedis_XI	Dethiosulfatibacter	0	0	0	-	-	-	0	0	0	-	-	-	0	0	0	-	-	-	0	0	0	-	-	-	0	0	0	-	-	-	0	0	0	-	-	-	0	0	0	-	-	-
393	Incertae_Sedis_XI_Unclassified (Family)	Bacteria	Firmicutes	Clostridia	Clostridiales	Incertae_Sedis_XI_Unclassified		0	0	0	-	-	-	0	0	0	-	-	-	0	0	0	-	-	-	0	0	0	-	-	-	0	0	0	-	-	-	0	0	0	-	-	0.457794	0	0	0	-	-	-
415	Sporobacterium (Genus)	Bacteria	Firmicutes	Clostridia	Clostridiales	Lachnospiraceae	Sporobacterium	0	0	0	-	-	-	0	0	0	-	-	-	0	0	0	-	-	-	0	0	0	-	-	-	0	0	0	-	-	-	0	0	0	-	-	-	0	0	0	-	-	-
959	Peptococcaceae_2 (Family)	Bacteria	Firmicutes	Clostridia	Clostridiales	Peptococcaceae_2		0	0	0	-	-	-	0	0	0	-	-	-	0	0	0	-	-	-	0	0	0	-	-	-	0	0	0	-	-	-	0	0	0	-	-	-	0	0	0	-	-	-
984	Cryptanaerobacter (Genus)	Bacteria	Firmicutes	Clostridia	Clostridiales	Peptococcaceae_2	Cryptanaerobacter	0	0	0	-	-	-	0	0	0	-	-	-	0	0	0	-	-	-	0	0	0	-	-	-	0	0	0	-	-	-	0	0	0	-	-	-	0	0	0	-	-	-
306	Proteocatella (Genus)	Bacteria	Firmicutes	Clostridia	Clostridiales	Peptostreptococcaceae	Proteocatella	0	0	0	-	-	-	0	0	0	-	-	-	0	0	0	-	-	-	0	0	0	-	-	-	0	0	0	-	-	-	0	0	0	-	-	-	0	0	0	-	-	-
806	Fastidiosipila (Genus)	Bacteria	Firmicutes	Clostridia	Clostridiales	Ruminococcaceae	Fastidiosipila	0	0	0	-	-	-	0	0	0	-	-	-	0	3.33333e-07	-5.10154	Uninfected	-	0.540291	0	3.32982e-07	-11.7017	Uninfected	-	0.683091	0	3.33333e-07	-5.10154	Uninfected	-	0.461743	0	0	0	-	-	-	0	0	0	-	-	-
314	Syntrophomonadaceae (Family)	Bacteria	Firmicutes	Clostridia	Clostridiales	Syntrophomonadaceae		3.77143e-06	3.11722e-06	0.27405	Infected	-	0.924483	1.76e-06	3.11722e-06	-0.821132	Uninfected	-	0.407157	1.46667e-06	2.35854e-06	-0.681655	Uninfected	-	0.450692	0	2.35669e-06	-14.5245	Uninfected	-	0.29527	1.01538e-06	2.35854e-06	-1.20783	Uninfected	-	0.246219	0	0	0	-	-	-	0	0	0	-	-	-
83	Pelospora (Genus)	Bacteria	Firmicutes	Clostridia	Clostridiales	Syntrophomonadaceae	Pelospora	3.77143e-06	3.11722e-06	0.27405	Infected	-	0.924483	1.76e-06	3.11722e-06	-0.821132	Uninfected	-	0.407157	1.46667e-06	2.35854e-06	-0.681655	Uninfected	-	0.450692	0	2.35669e-06	-14.5245	Uninfected	-	0.29527	1.01538e-06	2.35854e-06	-1.20783	Uninfected	-	0.246219	0	0	0	-	-	-	0	0	0	-	-	-
273	Thermohydrogenium (Genus)	Bacteria	Firmicutes	Clostridia	Clostridiales	Syntrophomonadaceae	Thermohydrogenium	0	0	0	-	-	-	0	0	0	-	-	-	0	0	0	-	-	-	0	0	0	-	-	-	0	0	0	-	-	-	0	0	0	-	-	-	0	0	0	-	-	-
200	Halanaerobiales (Order)	Bacteria	Firmicutes	Clostridia	Halanaerobiales			0	0	0	-	-	-	0	0	0	-	-	-	0	0	0	-	-	-	0	0	0	-	-	-	0	0	0	-	-	-	0	0	0	-	-	-	0	0	0	-	-	-
962	Halobacteroidaceae_Unclassified (Family)	Bacteria	Firmicutes	Clostridia	Halanaerobiales	Halobacteroidaceae_Unclassified		0	0	0	-	-	-	0	0	0	-	-	-	0	0	0	-	-	-	0	0	0	-	-	-	0	0	0	-	-	-	0	0	0	-	-	-	0	0	0	-	-	-
795	Sharpea (Genus)	Bacteria	Firmicutes	Erysipelotrichia	Erysipelotrichales	Erysipelotrichaceae	Sharpea	0	0	0	-	-	-	0	0	0	-	-	-	9.88889e-07	0	6.64225	Infected	-	0.10247	9.78351e-06	0	-16.5781	Uninfected	Infected	0.0143059	3.69615e-06	0	8.53378	Infected	-	0.0530327	0	0	0	-	-	-	0	0	0	-	-	-
708	Succiniclasticum (Genus)	Bacteria	Firmicutes	Negativicutes	Selenomonadales	Acidaminococcaceae	Succiniclasticum	0	0	0	-	-	-	0	0	0	-	-	-	0	0	0	-	-	-	0	0	0	-	-	-	0	0	0	-	-	-	0	0	0	-	-	-	0	0	0	-	-	-
257	Centipeda (Genus)	Bacteria	Firmicutes	Negativicutes	Selenomonadales	Veillonellaceae	Centipeda	0	0	0	-	-	-	0	0	0	-	-	-	0	4.41667e-07	-5.49719	Uninfected	-	0.540291	0	4.42678e-07	-12.1124	Uninfected	-	0.683091	0	4.41667e-07	-5.49719	Uninfected	-	0.461743	0	0	0	-	-	-	0	0	0	-	-	-
169	Schwartzia (Genus)	Bacteria	Firmicutes	Negativicutes	Selenomonadales	Veillonellaceae	Schwartzia	0	1.64444e-06	-7.3702	Uninfected	-	0.532884	0	1.64444e-06	-7.3702	Uninfected	-	0.36131	0	7.29167e-07	-6.20783	Uninfected	-	0.382847	0	7.28723e-07	-12.8314	Uninfected	-	0.560179	0	7.29167e-07	-6.20783	Uninfected	-	0.294667	0	0	0	-	-	0.457794	0	0	0	-	-	-
410	Psychrilyobacter (Genus)	Bacteria	Fusobacteria	Fusobacteria	Fusobacteriales	Fusobacteriaceae	Psychrilyobacter	0	0	0	-	-	-	0	0	0	-	-	-	0	0	0	-	-	-	0	0	0	-	-	-	0	0	0	-	-	-	0	0	0	-	-	-	0	0	0	-	-	-
640	Sneathia (Genus)	Bacteria	Fusobacteria	Fusobacteria	Fusobacteriales	Leptotrichiaceae	Sneathia	3.85891e-05	0.000161937	-2.06888	Uninfected	-	0.830261	2.02416e-05	0.000161937	-2.99941	Uninfected	-	0.848301	1.6868e-05	6.491e-05	-1.94352	Uninfected	-	0.729016	0	6.49094e-05	-19.3081	Uninfected	-	0.40147	1.16778e-05	6.491e-05	-2.47365	Uninfected	-	0.923776	0	0	0	-	-	-	0	0	0	-	-	-
24	Streptobacillus (Genus)	Bacteria	Fusobacteria	Fusobacteria	Fusobacteriales	Leptotrichiaceae	Streptobacillus	0	8.72222e-07	-6.46307	Uninfected	-	0.532884	0	8.72222e-07	-6.46307	Uninfected	-	0.36131	0	7.6875e-07	-6.28309	Uninfected	-	0.382847	0	7.68892e-07	-12.9088	Uninfected	-	0.560179	0	7.6875e-07	-6.28309	Uninfected	-	0.294667	0	0	0	-	-	-	0	0	0	-	-	-
465	Leptotrichiaceae_Unclassified (Family)	Bacteria	Fusobacteria	Fusobacteria	Fusobacteriales	Leptotrichiaceae_Unclassified		0	0	0	-	-	-	0	0	0	-	-	-	0	7.16667e-07	-6.18322	Uninfected	-	0.540291	0	7.16217e-07	-12.8064	Uninfected	-	0.683091	0	7.16667e-07	-6.18322	Uninfected	-	0.461743	4.53926e-06	0	8.82949	Infected	-	0.457794	0	0	0	-	-	-
916	Gemmatimonadetes (Phylum)	Bacteria	Gemmatimonadetes					0	0	0	-	-	-	0	0	0	-	-	-	0	1.10417e-06	-6.79982	Uninfected	-	0.540291	0	1.10475e-06	-13.4316	Uninfected	-	0.683091	0	1.10417e-06	-6.79982	Uninfected	-	0.461743	0	0	0	-	-	-	0	0	0	-	-	-
860	Gemmatimonadetes (Class)	Bacteria	Gemmatimonadetes	Gemmatimonadetes				0	0	0	-	-	-	0	0	0	-	-	-	0	1.10417e-06	-6.79982	Uninfected	-	0.540291	0	1.10475e-06	-13.4316	Uninfected	-	0.683091	0	1.10417e-06	-6.79982	Uninfected	-	0.461743	0	0	0	-	-	-	0	0	0	-	-	-
75	Gemmatimonadales (Order)	Bacteria	Gemmatimonadetes	Gemmatimonadetes	Gemmatimonadales			0	0	0	-	-	-	0	0	0	-	-	-	0	1.10417e-06	-6.79982	Uninfected	-	0.540291	0	1.10475e-06	-13.4316	Uninfected	-	0.683091	0	1.10417e-06	-6.79982	Uninfected	-	0.461743	0	0	0	-	-	-	0	0	0	-	-	-
535	Gemmatimonadaceae (Family)	Bacteria	Gemmatimonadetes	Gemmatimonadetes	Gemmatimonadales	Gemmatimonadaceae		0	0	0	-	-	-	0	0	0	-	-	-	0	1.10417e-06	-6.79982	Uninfected	-	0.540291	0	1.10475e-06	-13.4316	Uninfected	-	0.683091	0	1.10417e-06	-6.79982	Uninfected	-	0.461743	0	0	0	-	-	-	0	0	0	-	-	-
307	Gemmatimonas (Genus)	Bacteria	Gemmatimonadetes	Gemmatimonadetes	Gemmatimonadales	Gemmatimonadaceae	Gemmatimonas	0	0	0	-	-	-	0	0	0	-	-	-	0	1.10417e-06	-6.79982	Uninfected	-	0.540291	0	1.10475e-06	-13.4316	Uninfected	-	0.683091	0	1.10417e-06	-6.79982	Uninfected	-	0.461743	0	0	0	-	-	-	0	0	0	-	-	-
936	Lentisphaerales (Order)	Bacteria	Lentisphaerae	Lentisphaeria	Lentisphaerales			3.39247e-05	1.36667e-06	4.62351	Infected	-	0.440401	1.58315e-05	1.36667e-06	3.52446	Infected	-	0.861236	1.31929e-05	9.64583e-07	3.75993	Infected	-	0.78007	0	9.63635e-07	-13.2344	Uninfected	-	0.560179	9.13358e-06	9.64583e-07	3.2299	Infected	-	0.973567	0	0	0	-	-	-	0	0	0	-	-	-
491	Lentisphaeraceae (Family)	Bacteria	Lentisphaerae	Lentisphaeria	Lentisphaerales	Lentisphaeraceae		3.39247e-05	1.36667e-06	4.62351	Infected	-	0.440401	1.58315e-05	1.36667e-06	3.52446	Infected	-	0.861236	1.31929e-05	9.64583e-07	3.75993	Infected	-	0.78007	0	9.63635e-07	-13.2344	Uninfected	-	0.560179	9.13358e-06	9.64583e-07	3.2299	Infected	-	0.973567	0	0	0	-	-	-	0	0	0	-	-	-
260	Lentisphaera (Genus)	Bacteria	Lentisphaerae	Lentisphaeria	Lentisphaerales	Lentisphaeraceae	Lentisphaera	3.39247e-05	1.36667e-06	4.62351	Infected	-	0.440401	1.58315e-05	1.36667e-06	3.52446	Infected	-	0.861236	1.31929e-05	9.64583e-07	3.75993	Infected	-	0.78007	0	9.63635e-07	-13.2344	Uninfected	-	0.560179	9.13358e-06	9.64583e-07	3.2299	Infected	-	0.973567	0	0	0	-	-	-	0	0	0	-	-	-
702	Blastopirellula (Genus)	Bacteria	Planctomycetes	Planctomycetacia	Planctomycetales	Planctomycetaceae	Blastopirellula	0	0	0	-	-	-	0	0	0	-	-	-	0	0	0	-	-	-	0	0	0	-	-	-	0	0	0	-	-	-	0	0	0	-	-	0.457794	0	0	0	-	-	-
182	Rhodopirellula (Genus)	Bacteria	Planctomycetes	Planctomycetacia	Planctomycetales	Planctomycetaceae	Rhodopirellula	0	0	0	-	-	-	0	0	0	-	-	-	0	0	0	-	-	-	0	0	0	-	-	-	0	0	0	-	-	-	0	0	0	-	-	0.457794	0	0	0	-	-	-
185	Zavarzinella (Genus)	Bacteria	Planctomycetes	Planctomycetacia	Planctomycetales	Planctomycetaceae	Zavarzinella	0	0	0	-	-	-	0	0	0	-	-	-	0	0	0	-	-	-	0	0	0	-	-	-	0	0	0	-	-	-	0	0	0	-	-	0.457794	0	0	0	-	-	-
816	Asticcacaulis (Genus)	Bacteria	Proteobacteria	Alphaproteobacteria	Caulobacterales	Caulobacteraceae	Asticcacaulis	0	0	0	-	-	-	0	0	0	-	-	-	0	0	0	-	-	-	0	0	0	-	-	-	0	0	0	-	-	-	4.70588e-06	0	8.88138	Infected	-	0.457794	0	0	0	-	-	-
324	Caulobacteraceae_Unclassified (Family)	Bacteria	Proteobacteria	Alphaproteobacteria	Caulobacterales	Caulobacteraceae_Unclassified		0	0	0	-	-	-	0	0	0	-	-	-	0	0	0	-	-	-	0	0	0	-	-	-	0	0	0	-	-	-	1.31406e-05	0	10.3609	Infected	-	0.457794	0	0	0	-	-	-
176	Hyphomonadaceae (Family)	Bacteria	Proteobacteria	Alphaproteobacteria	Caulobacterales	Hyphomonadaceae		0	0	0	-	-	-	0	0	0	-	-	-	0	0	0	-	-	-	0	0	0	-	-	-	0	0	0	-	-	-	0	0	0	-	-	0.457794	0	0	0	-	-	-
49	Hyphomonas (Genus)	Bacteria	Proteobacteria	Alphaproteobacteria	Caulobacterales	Hyphomonadaceae	Hyphomonas	0	0	0	-	-	-	0	0	0	-	-	-	0	0	0	-	-	-	0	0	0	-	-	-	0	0	0	-	-	-	0	0	0	-	-	0.457794	0	0	0	-	-	-
869	Kiloniellales (Order)	Bacteria	Proteobacteria	Alphaproteobacteria	Kiloniellales			0	0	0	-	-	-	0	0	0	-	-	-	0	0	0	-	-	-	0	0	0	-	-	-	0	0	0	-	-	-	0	0	0	-	-	-	0	0	0	-	-	-
190	Kiloniellaceae (Family)	Bacteria	Proteobacteria	Alphaproteobacteria	Kiloniellales	Kiloniellaceae		0	0	0	-	-	-	0	0	0	-	-	-	0	0	0	-	-	-	0	0	0	-	-	-	0	0	0	-	-	-	0	0	0	-	-	-	0	0	0	-	-	-
495	Kiloniella (Genus)	Bacteria	Proteobacteria	Alphaproteobacteria	Kiloniellales	Kiloniellaceae	Kiloniella	0	0	0	-	-	-	0	0	0	-	-	-	0	0	0	-	-	-	0	0	0	-	-	-	0	0	0	-	-	-	0	0	0	-	-	-	0	0	0	-	-	-
127	Camelimonas (Genus)	Bacteria	Proteobacteria	Alphaproteobacteria	Rhizobiales	Beijerinckiaceae	Camelimonas	0	0	0	-	-	-	0	0	0	-	-	-	0	0	0	-	-	-	0	0	0	-	-	-	0	0	0	-	-	-	0	0	0	-	-	-	0	0	0	-	-	-
330	Methylovirgula (Genus)	Bacteria	Proteobacteria	Alphaproteobacteria	Rhizobiales	Beijerinckiaceae	Methylovirgula	0	0	0	-	-	-	0	0	0	-	-	-	0	0	0	-	-	-	0	0	0	-	-	-	0	0	0	-	-	-	0	0	0	-	-	0.457794	0	0	0	-	-	-
907	Rhodopseudomonas (Genus)	Bacteria	Proteobacteria	Alphaproteobacteria	Rhizobiales	Bradyrhizobiaceae	Rhodopseudomonas	0	0	0	-	-	-	0	0	0	-	-	-	0	1.10417e-06	-6.79982	Uninfected	-	0.540291	0	1.10475e-06	-13.4316	Uninfected	-	0.683091	0	1.10417e-06	-6.79982	Uninfected	-	0.461743	0	0	0	-	-	-	0	0	0	-	-	-
136	Paenochrobactrum (Genus)	Bacteria	Proteobacteria	Alphaproteobacteria	Rhizobiales	Brucellaceae	Paenochrobactrum	0	0	0	-	-	-	0	0	0	-	-	-	0	0	0	-	-	-	0	0	0	-	-	-	0	0	0	-	-	-	0	0	0	-	-	-	0	0	0	-	-	-
116	Blastochloris (Genus)	Bacteria	Proteobacteria	Alphaproteobacteria	Rhizobiales	Hyphomicrobiaceae	Blastochloris	0	0	0	-	-	-	0	0	0	-	-	-	0	4.41667e-07	-5.49719	Uninfected	-	0.540291	0	4.42678e-07	-12.1124	Uninfected	-	0.683091	0	4.41667e-07	-5.49719	Uninfected	-	0.461743	0	0	0	-	-	0.457794	0	0	0	-	-	-
920	Pedomicrobium (Genus)	Bacteria	Proteobacteria	Alphaproteobacteria	Rhizobiales	Hyphomicrobiaceae	Pedomicrobium	0	0	0	-	-	-	0	0	0	-	-	-	0	4.419e-06	-8.79084	Uninfected	-	0.540291	0	4.41899e-06	-15.4315	Uninfected	-	0.683091	0	4.419e-06	-8.79084	Uninfected	-	0.461743	0	0	0	-	-	-	0	0	0	-	-	-
526	Rhodoplanes (Genus)	Bacteria	Proteobacteria	Alphaproteobacteria	Rhizobiales	Hyphomicrobiaceae	Rhodoplanes	0	0	0	-	-	-	0	0	0	-	-	-	0	2.86042e-06	-8.16512	Uninfected	-	0.281472	0	2.86012e-06	-14.8038	Uninfected	-	0.471524	0	2.86042e-06	-8.16512	Uninfected	-	0.196268	0	0	0	-	-	-	0	0	0	-	-	-
148	Zhangella (Genus)	Bacteria	Proteobacteria	Alphaproteobacteria	Rhizobiales	Hyphomicrobiaceae	Zhangella	0	0	0	-	-	-	0	0	0	-	-	-	0	0	0	-	-	-	5.63177e-06	0	-15.7813	Uninfected	Infected	0.0143059	1.73462e-06	0	7.44677	Infected	-	0.174231	0	0	0	-	-	-	0	0	0	-	-	-
334	Hyphomicrobiaceae_Unclassified (Family)	Bacteria	Proteobacteria	Alphaproteobacteria	Rhizobiales	Hyphomicrobiaceae_Unclassified		0	0	0	-	-	-	0	0	0	-	-	-	0	0	0	-	-	-	2.81589e-06	0	-14.7814	Uninfected	Infected	0.0143059	8.65385e-07	0	6.45185	Infected	-	0.174231	0	0	0	-	-	-	0	0	0	-	-	-
872	Nitratireductor (Genus)	Bacteria	Proteobacteria	Alphaproteobacteria	Rhizobiales	Phyllobacteriaceae	Nitratireductor	0	0	0	-	-	-	0	0	0	-	-	-	0	0	0	-	-	-	0	0	0	-	-	-	0	0	0	-	-	-	0	0	0	-	-	0.457794	0	0	0	-	-	-
670	Rhodobiaceae (Family)	Bacteria	Proteobacteria	Alphaproteobacteria	Rhizobiales	Rhodobiaceae		0	0	0	-	-	-	0	0	0	-	-	-	0	0	0	-	-	-	0	0	0	-	-	-	0	0	0	-	-	-	0	0	0	-	-	0.457794	0	0	0	-	-	-
626	Afifella (Genus)	Bacteria	Proteobacteria	Alphaproteobacteria	Rhizobiales	Rhodobiaceae	Afifella	0	0	0	-	-	-	0	0	0	-	-	-	0	0	0	-	-	-	0	0	0	-	-	-	0	0	0	-	-	-	0	0	0	-	-	0.457794	0	0	0	-	-	-
963	Rhodobiaceae_Unclassified (Family)	Bacteria	Proteobacteria	Alphaproteobacteria	Rhizobiales	Rhodobiaceae_Unclassified		0	0	0	-	-	-	0	0	0	-	-	-	0	0	0	-	-	-	0	0	0	-	-	-	0	0	0	-	-	-	0	0	0	-	-	0.457794	0	0	0	-	-	-
441	Azorhizobium (Genus)	Bacteria	Proteobacteria	Alphaproteobacteria	Rhizobiales	Xanthobacteraceae	Azorhizobium	0	0	0	-	-	-	0	0	0	-	-	-	0	0	0	-	-	-	0	0	0	-	-	-	0	0	0	-	-	-	2.74198e-06	0	8.10433	Infected	-	0.457794	0	0	0	-	-	-
654	Ahrensia (Genus)	Bacteria	Proteobacteria	Alphaproteobacteria	Rhodobacterales	Rhodobacteraceae	Ahrensia	9.90853e-05	0.000124518	-0.329579	Uninfected	-	0.433533	0.000170914	0.000124518	0.45689	Infected	-	0.877916	0.000146586	0.000195308	-0.413974	Uninfected	-	0.453751	5.87011e-06	0.00019531	-5.05621	Uninfected	-	0.0572612	0.000125458	0.000195308	-0.638508	Uninfected	-	0.422551	0	0	0	-	-	-	0	0	0	-	-	-
265	Citreicella (Genus)	Bacteria	Proteobacteria	Alphaproteobacteria	Rhodobacterales	Rhodobacteraceae	Citreicella	0	0	0	-	-	-	0	0	0	-	-	-	0	0	0	-	-	-	0	0	0	-	-	-	0	0	0	-	-	-	0	0	0	-	-	-	0	0	0	-	-	-
471	Acetobacteraceae (Family)	Bacteria	Proteobacteria	Alphaproteobacteria	Rhodospirillales	Acetobacteraceae		0	0	0	-	-	-	0	0	0	-	-	-	0	0	0	-	-	-	0	0	0	-	-	-	0	0	0	-	-	-	0	0	0	-	-	-	0	0	0	-	-	-
60	Acetobacter (Genus)	Bacteria	Proteobacteria	Alphaproteobacteria	Rhodospirillales	Acetobacteraceae	Acetobacter	0	0	0	-	-	-	0	0	0	-	-	-	0	0	0	-	-	-	0	0	0	-	-	-	0	0	0	-	-	-	0	0	0	-	-	-	0	0	0	-	-	-
622	Acidisphaera (Genus)	Bacteria	Proteobacteria	Alphaproteobacteria	Rhodospirillales	Acetobacteraceae	Acidisphaera	0	0	0	-	-	-	0	0	0	-	-	-	0	0	0	-	-	-	0	0	0	-	-	-	0	0	0	-	-	-	0	0	0	-	-	-	0	0	0	-	-	-
834	Belnapia (Genus)	Bacteria	Proteobacteria	Alphaproteobacteria	Rhodospirillales	Acetobacteraceae	Belnapia	0	0	0	-	-	-	0	0	0	-	-	-	0	0	0	-	-	-	0	0	0	-	-	-	0	0	0	-	-	-	0	0	0	-	-	-	0	0	0	-	-	-
570	Roseomonas (Genus)	Bacteria	Proteobacteria	Alphaproteobacteria	Rhodospirillales	Acetobacteraceae	Roseomonas	0	0	0	-	-	-	0	0	0	-	-	-	0	0	0	-	-	-	0	0	0	-	-	-	0	0	0	-	-	-	0	0	0	-	-	-	0	0	0	-	-	-
881	Azospirillum (Genus)	Bacteria	Proteobacteria	Alphaproteobacteria	Rhodospirillales	Rhodospirillaceae	Azospirillum	0	0	0	-	-	-	0	0	0	-	-	-	0	0	0	-	-	-	0	0	0	-	-	-	0	0	0	-	-	-	0	0	0	-	-	-	0	0	0	-	-	-
37	Defluviicoccus (Genus)	Bacteria	Proteobacteria	Alphaproteobacteria	Rhodospirillales	Rhodospirillaceae	Defluviicoccus	0	0	0	-	-	-	0	0	0	-	-	-	0	0	0	-	-	-	0	0	0	-	-	-	0	0	0	-	-	-	0	0	0	-	-	-	0	0	0	-	-	-
854	Dongia (Genus)	Bacteria	Proteobacteria	Alphaproteobacteria	Rhodospirillales	Rhodospirillaceae	Dongia	0	0	0	-	-	-	0	0	0	-	-	-	0	1.10417e-06	-6.79982	Uninfected	-	0.540291	0	1.10475e-06	-13.4316	Uninfected	-	0.683091	0	1.10417e-06	-6.79982	Uninfected	-	0.461743	0	0	0	-	-	-	0	0	0	-	-	-
786	Marispirillum (Genus)	Bacteria	Proteobacteria	Alphaproteobacteria	Rhodospirillales	Rhodospirillaceae	Marispirillum	0	0	0	-	-	-	0	0	0	-	-	-	0	0	0	-	-	-	0	0	0	-	-	-	0	0	0	-	-	-	0	0	0	-	-	-	0	0	0	-	-	-
714	Rhodospirillaceae_Unclassified (Family)	Bacteria	Proteobacteria	Alphaproteobacteria	Rhodospirillales	Rhodospirillaceae_Unclassified		0	0	0	-	-	-	0	0	0	-	-	-	0	0	0	-	-	-	0	0	0	-	-	-	0	0	0	-	-	-	0	0	0	-	-	-	0	0	0	-	-	-
449	Croceicoccus (Genus)	Bacteria	Proteobacteria	Alphaproteobacteria	Sphingomonadales	Erythrobacteraceae	Croceicoccus	0	0	0	-	-	-	0	0	0	-	-	-	0	0	0	-	-	-	0	0	0	-	-	-	0	0	0	-	-	-	0	0	0	-	-	-	0	0	0	-	-	-
510	Sphingobium (Genus)	Bacteria	Proteobacteria	Alphaproteobacteria	Sphingomonadales	Sphingomonadaceae	Sphingobium	0	0	0	-	-	-	0	0	0	-	-	-	0	0	0	-	-	-	0	0	0	-	-	-	0	0	0	-	-	-	0	0	0	-	-	-	0	0	0	-	-	-
417	Sphingosinicella (Genus)	Bacteria	Proteobacteria	Alphaproteobacteria	Sphingomonadales	Sphingomonadaceae	Sphingosinicella	0	0	0	-	-	-	0	0	0	-	-	-	2.20556e-06	1.10417e-06	0.991703	Infected	-	0.48207	0	1.10475e-06	-13.4316	Uninfected	-	0.683091	1.52692e-06	1.10417e-06	0.46408	Infected	-	0.672145	0	0	0	-	-	-	0	0	0	-	-	-
627	Pigmentiphaga (Genus)	Bacteria	Proteobacteria	Betaproteobacteria	Burkholderiales	Alcaligenaceae	Pigmentiphaga	0	0	0	-	-	-	0	0	0	-	-	-	0	3.25e-07	-5.06609	Uninfected	-	0.540291	0	3.24542e-07	-11.6646	Uninfected	-	0.683091	0	3.25e-07	-5.06609	Uninfected	-	0.461743	0	0	0	-	-	-	0	0	0	-	-	-
40	Burkholderia (Genus)	Bacteria	Proteobacteria	Betaproteobacteria	Burkholderiales	Burkholderiaceae	Burkholderia	0	0	0	-	-	-	0	0	0	-	-	-	0	0	0	-	-	-	0	0	0	-	-	-	0	0	0	-	-	-	0.000222186	0	14.4395	Infected	-	0.132679	0	0	0	-	-	-
1004	Ralstonia (Genus)	Bacteria	Proteobacteria	Betaproteobacteria	Burkholderiales	Burkholderiaceae	Ralstonia	0	2.53667e-06	-7.99247	Uninfected	-	0.368066	0	2.53667e-06	-7.99247	Uninfected	-	0.189854	0	9.5125e-07	-6.58684	Uninfected	-	0.382847	0	9.5188e-07	-13.2167	Uninfected	-	0.560179	0	9.5125e-07	-6.58684	Uninfected	-	0.294667	0	0	0	-	-	-	0	0	0	-	-	-
99	Wautersia (Genus)	Bacteria	Proteobacteria	Betaproteobacteria	Burkholderiales	Burkholderiaceae	Wautersia	0	0	0	-	-	-	0	0	0	-	-	-	0	0	0	-	-	-	0	0	0	-	-	-	0	0	0	-	-	-	0	0	0	-	-	-	0	0	0	-	-	-
369	Burkholderiales_incertae_sedis (Family)	Bacteria	Proteobacteria	Betaproteobacteria	Burkholderiales	Burkholderiales_incertae_sedis		0	0	0	-	-	-	0	0	0	-	-	-	0	1.10417e-06	-6.79982	Uninfected	-	0.540291	0	1.10475e-06	-13.4316	Uninfected	-	0.683091	0	1.10417e-06	-6.79982	Uninfected	-	0.461743	0	0	0	-	-	-	0	0	0	-	-	-
87	Aquabacterium (Genus)	Bacteria	Proteobacteria	Betaproteobacteria	Burkholderiales	Burkholderiales_incertae_sedis	Aquabacterium	0	0	0	-	-	-	0	0	0	-	-	-	0	0	0	-	-	-	0	0	0	-	-	-	0	0	0	-	-	-	0	0	0	-	-	-	0	0	0	-	-	-
351	Ideonella (Genus)	Bacteria	Proteobacteria	Betaproteobacteria	Burkholderiales	Burkholderiales_incertae_sedis	Ideonella	0	0	0	-	-	-	0	0	0	-	-	-	0	1.10417e-06	-6.79982	Uninfected	-	0.540291	0	1.10475e-06	-13.4316	Uninfected	-	0.683091	0	1.10417e-06	-6.79982	Uninfected	-	0.461743	0	0	0	-	-	-	0	0	0	-	-	-
814	Paucibacter (Genus)	Bacteria	Proteobacteria	Betaproteobacteria	Burkholderiales	Burkholderiales_incertae_sedis	Paucibacter	0	0	0	-	-	-	0	0	0	-	-	-	0	0	0	-	-	-	0	0	0	-	-	-	0	0	0	-	-	-	0	0	0	-	-	-	0	0	0	-	-	-
800	Rivibacter (Genus)	Bacteria	Proteobacteria	Betaproteobacteria	Burkholderiales	Burkholderiales_incertae_sedis	Rivibacter	0	0	0	-	-	-	0	0	0	-	-	-	0	0	0	-	-	-	0	0	0	-	-	-	0	0	0	-	-	-	0	0	0	-	-	-	0	0	0	-	-	-
90	Acidovorax (Genus)	Bacteria	Proteobacteria	Betaproteobacteria	Burkholderiales	Comamonadaceae	Acidovorax	0	0	0	-	-	-	0	0	0	-	-	-	0	0	0	-	-	-	0	0	0	-	-	-	0	0	0	-	-	-	0	0	0	-	-	-	0	0	0	-	-	-
701	Diaphorobacter (Genus)	Bacteria	Proteobacteria	Betaproteobacteria	Burkholderiales	Comamonadaceae	Diaphorobacter	0	7.65228e-06	-9.58163	Uninfected	-	0.532884	0	7.65228e-06	-9.58163	Uninfected	-	0.36131	0	2.8696e-06	-8.16973	Uninfected	-	0.540291	0	2.86961e-06	-14.8086	Uninfected	-	0.683091	0	2.8696e-06	-8.16973	Uninfected	-	0.461743	0	0	0	-	-	-	0	0	0	-	-	-
704	Ottowia (Genus)	Bacteria	Proteobacteria	Betaproteobacteria	Burkholderiales	Comamonadaceae	Ottowia	0	0	0	-	-	-	0	0	0	-	-	-	0	0	0	-	-	-	0	0	0	-	-	-	0	0	0	-	-	-	0	0	0	-	-	-	0	0	0	-	-	-
742	Pseudacidovorax (Genus)	Bacteria	Proteobacteria	Betaproteobacteria	Burkholderiales	Comamonadaceae	Pseudacidovorax	0	0	0	-	-	-	0	0	0	-	-	-	0	0	0	-	-	-	0	0	0	-	-	-	0	0	0	-	-	-	0	0	0	-	-	-	0	0	0	-	-	-
473	Pseudorhodoferax (Genus)	Bacteria	Proteobacteria	Betaproteobacteria	Burkholderiales	Comamonadaceae	Pseudorhodoferax	0	0	0	-	-	-	0	0	0	-	-	-	0	0	0	-	-	-	0	0	0	-	-	-	0	0	0	-	-	-	0	0	0	-	-	-	0	0	0	-	-	-
114	Roseateles (Genus)	Bacteria	Proteobacteria	Betaproteobacteria	Burkholderiales	Comamonadaceae	Roseateles	0	0	0	-	-	-	0	0	0	-	-	-	0	0	0	-	-	-	0	0	0	-	-	-	0	0	0	-	-	-	0	0	0	-	-	-	0	0	0	-	-	-
964	Schlegelella (Genus)	Bacteria	Proteobacteria	Betaproteobacteria	Burkholderiales	Comamonadaceae	Schlegelella	3.05714e-06	2.45556e-06	0.314983	Infected	-	0.520269	2.86667e-06	2.45556e-06	0.222485	Infected	-	0.491101	2.38889e-06	1.13542e-06	1.06649	Infected	-	0.296308	0	1.13485e-06	-13.4703	Uninfected	-	0.560179	1.65385e-06	1.13542e-06	0.53865	Infected	-	0.525004	0	0	0	-	-	0.457794	0	0	0	-	-	-
981	Tepidicella (Genus)	Bacteria	Proteobacteria	Betaproteobacteria	Burkholderiales	Comamonadaceae	Tepidicella	0	0	0	-	-	-	0	0	0	-	-	-	0	0	0	-	-	-	0	0	0	-	-	-	0	0	0	-	-	-	0	0	0	-	-	-	0	0	0	-	-	-
993	Xenophilus (Genus)	Bacteria	Proteobacteria	Betaproteobacteria	Burkholderiales	Comamonadaceae	Xenophilus	0	0	0	-	-	-	0	0	0	-	-	-	0	0	0	-	-	-	0	0	0	-	-	-	0	0	0	-	-	-	0	0	0	-	-	0.457794	0	0	0	-	-	-
387	Massilia (Genus)	Bacteria	Proteobacteria	Betaproteobacteria	Burkholderiales	Oxalobacteraceae	Massilia	0	0	0	-	-	-	0	0	0	-	-	-	0	3.25e-07	-5.06609	Uninfected	-	0.540291	0	3.24542e-07	-11.6646	Uninfected	-	0.683091	0	3.25e-07	-5.06609	Uninfected	-	0.461743	0	0	0	-	-	-	0	0	0	-	-	-
515	Naxibacter (Genus)	Bacteria	Proteobacteria	Betaproteobacteria	Burkholderiales	Oxalobacteraceae	Naxibacter	0	0	0	-	-	-	0	0	0	-	-	-	0	6.5e-07	-6.04439	Uninfected	-	0.540291	0	6.49084e-07	-12.6644	Uninfected	-	0.683091	0	6.5e-07	-6.04439	Uninfected	-	0.461743	0	0	0	-	-	-	0	0	0	-	-	-
253	Simonsiella (Genus)	Bacteria	Proteobacteria	Betaproteobacteria	Neisseriales	Neisseriaceae	Simonsiella	0	0	0	-	-	-	1.98667e-06	0	7.64145	Infected	-	0.273322	0	7.83333e-07	-6.30986	Uninfected	-	0.382847	0	7.83376e-07	-12.9357	Uninfected	-	0.560179	1.14615e-06	7.83333e-07	0.543334	Infected	-	0.973567	0	0	0	-	-	-	0	0	0	-	-	-
898	Neisseriaceae_Unclassified (Family)	Bacteria	Proteobacteria	Betaproteobacteria	Neisseriales	Neisseriaceae_Unclassified		0	2.73944e-06	-8.103	Uninfected	-	0.368066	0	2.73944e-06	-8.103	Uninfected	-	0.189854	0	1.02729e-06	-6.69668	Uninfected	-	0.382847	0	1.02824e-06	-13.328	Uninfected	-	0.560179	0	1.02729e-06	-6.69668	Uninfected	-	0.294667	0	0	0	-	-	-	0	0	0	-	-	-
909	Thauera (Genus)	Bacteria	Proteobacteria	Betaproteobacteria	Rhodocyclales	Rhodocyclaceae	Thauera	0	0	0	-	-	-	0	0	0	-	-	-	0	0	0	-	-	-	0	0	0	-	-	-	0	0	0	-	-	-	0	0	0	-	-	-	0	0	0	-	-	-
41	Rhodocyclaceae_Unclassified (Family)	Bacteria	Proteobacteria	Betaproteobacteria	Rhodocyclales	Rhodocyclaceae_Unclassified		0	0	0	-	-	-	0	0	0	-	-	-	0	3.54168e-05	-11.7906	Uninfected	-	0.382847	0	3.54168e-05	-18.4341	Uninfected	-	0.560179	0	3.54168e-05	-11.7906	Uninfected	-	0.294667	0	0	0	-	-	-	0	0	0	-	-	-
730	Desulfobacterales (Order)	Bacteria	Proteobacteria	Deltaproteobacteria	Desulfobacterales			0	0	0	-	-	-	0	0	0	-	-	-	0	1.10417e-06	-6.79982	Uninfected	-	0.540291	0	1.10475e-06	-13.4316	Uninfected	-	0.683091	0	1.10417e-06	-6.79982	Uninfected	-	0.461743	0	0	0	-	-	-	0	0	0	-	-	-
470	Desulfobacteraceae_Unclassified (Family)	Bacteria	Proteobacteria	Deltaproteobacteria	Desulfobacterales	Desulfobacteraceae_Unclassified		0	0	0	-	-	-	0	0	0	-	-	-	0	1.10417e-06	-6.79982	Uninfected	-	0.540291	0	1.10475e-06	-13.4316	Uninfected	-	0.683091	0	1.10417e-06	-6.79982	Uninfected	-	0.461743	0	0	0	-	-	-	0	0	0	-	-	-
365	Desulfovibrionales_Unclassified (Order)	Bacteria	Proteobacteria	Deltaproteobacteria	Desulfovibrionales_Unclassified			0	1.72778e-06	-7.4411	Uninfected	-	0.532884	0	1.72778e-06	-7.4411	Uninfected	-	0.36131	0	6.47917e-07	-6.03983	Uninfected	-	0.540291	0	6.47299e-07	-12.6604	Uninfected	-	0.683091	0	6.47917e-07	-6.03983	Uninfected	-	0.461743	0	0	0	-	-	-	0	0	0	-	-	-
382	Myxococcales (Order)	Bacteria	Proteobacteria	Deltaproteobacteria	Myxococcales			0	0	0	-	-	-	0	0	0	-	-	-	0	0	0	-	-	-	0	0	0	-	-	-	0	0	0	-	-	-	0	0	0	-	-	-	0	0	0	-	-	-
345	Phaselicystidaceae (Family)	Bacteria	Proteobacteria	Deltaproteobacteria	Myxococcales	Phaselicystidaceae		0	0	0	-	-	-	0	0	0	-	-	-	0	0	0	-	-	-	0	0	0	-	-	-	0	0	0	-	-	-	0	0	0	-	-	-	0	0	0	-	-	-
857	Phaselicystis (Genus)	Bacteria	Proteobacteria	Deltaproteobacteria	Myxococcales	Phaselicystidaceae	Phaselicystis	0	0	0	-	-	-	0	0	0	-	-	-	0	0	0	-	-	-	0	0	0	-	-	-	0	0	0	-	-	-	0	0	0	-	-	-	0	0	0	-	-	-
407	Campylobacteraceae (Family)	Bacteria	Proteobacteria	Epsilonproteobacteria	Campylobacterales	Campylobacteraceae		0.000372518	0.000353478	0.0756895	Infected	-	0.472821	0.000506836	0.000353478	0.519887	Infected	-	0.559508	0.000570955	0.00122565	-1.10208	Uninfected	-	0.79898	0.000180264	0.00122564	-2.76536	Uninfected	-	0.259163	0.000450562	0.00122565	-1.44373	Uninfected	-	0.440747	0	0	0	-	-	0.291701	0	0	0	-	-	-
43	Campylobacter (Genus)	Bacteria	Proteobacteria	Epsilonproteobacteria	Campylobacterales	Campylobacteraceae	Campylobacter	0.000372518	0.000353478	0.0756895	Infected	-	0.472821	0.000506836	0.000353478	0.519887	Infected	-	0.559508	0.000570955	0.00122565	-1.10208	Uninfected	-	0.79898	0.000180264	0.00122564	-2.76536	Uninfected	-	0.259163	0.000450562	0.00122565	-1.44373	Uninfected	-	0.440747	0	0	0	-	-	0.291701	0	0	0	-	-	-
789	Campylobacteraceae_Unclassified (Family)	Bacteria	Proteobacteria	Epsilonproteobacteria	Campylobacterales	Campylobacteraceae_Unclassified		0	0	0	-	-	-	0	0	0	-	-	-	0	0	0	-	-	-	0	0	0	-	-	-	0	0	0	-	-	-	0	0	0	-	-	-	0	0	0	-	-	-
301	Helicobacteraceae_Unclassified (Family)	Bacteria	Proteobacteria	Epsilonproteobacteria	Campylobacterales	Helicobacteraceae_Unclassified		0	0	0	-	-	-	0	0	0	-	-	-	0	0	0	-	-	-	0	0	0	-	-	-	0	0	0	-	-	-	0	0	0	-	-	-	0	0	0	-	-	-
82	Campylobacterales_Unclassified (Order)	Bacteria	Proteobacteria	Epsilonproteobacteria	Campylobacterales_Unclassified			0	0	0	-	-	-	0	0	0	-	-	-	0	2.70833e-07	-4.81164	Uninfected	-	0.540291	0	2.6989e-07	-11.3987	Uninfected	-	0.683091	0	2.70833e-07	-4.81164	Uninfected	-	0.461743	0	0	0	-	-	-	0	0	0	-	-	-
672	Aeromonadaceae (Family)	Bacteria	Proteobacteria	Gammaproteobacteria	Aeromonadales	Aeromonadaceae		1.56143e-05	2.00403e-05	-0.359836	Uninfected	-	0.633872	7.28667e-06	2.00403e-05	-1.45832	Uninfected	-	0.706458	6.07222e-06	1.52065e-05	-1.32297	Uninfected	-	0.794998	0	1.5207e-05	-17.2144	Uninfected	-	0.40147	4.20385e-06	1.52065e-05	-1.85243	Uninfected	-	0.867027	0	0	0	-	-	-	0	0	0	-	-	-
521	Aeromonas (Genus)	Bacteria	Proteobacteria	Gammaproteobacteria	Aeromonadales	Aeromonadaceae	Aeromonas	1.56143e-05	2.00403e-05	-0.359836	Uninfected	-	0.633872	7.28667e-06	2.00403e-05	-1.45832	Uninfected	-	0.706458	6.07222e-06	1.52065e-05	-1.32297	Uninfected	-	0.794998	0	1.5207e-05	-17.2144	Uninfected	-	0.40147	4.20385e-06	1.52065e-05	-1.85243	Uninfected	-	0.867027	0	0	0	-	-	-	0	0	0	-	-	-
122	Anaerobiospirillum (Genus)	Bacteria	Proteobacteria	Gammaproteobacteria	Aeromonadales	Succinivibrionaceae	Anaerobiospirillum	6.78334e-05	0.000756649	-3.47936	Uninfected	-	0.518196	4.69773e-05	0.000756649	-4.0093	Uninfected	-	0.824141	3.93978e-05	0.000287112	-2.86511	Uninfected	-	0.708998	1.74032e-05	0.000287112	-4.04418	Uninfected	-	0.739029	3.01792e-05	0.000287112	-3.24956	Uninfected	-	0.640106	0	0	0	-	-	-	0	0	0	-	-	-
197	Succinimonas (Genus)	Bacteria	Proteobacteria	Gammaproteobacteria	Aeromonadales	Succinivibrionaceae	Succinimonas	0	0	0	-	-	-	0	0	0	-	-	-	0	4.41667e-07	-5.49719	Uninfected	-	0.540291	0	4.42678e-07	-12.1124	Uninfected	-	0.683091	0	4.41667e-07	-5.49719	Uninfected	-	0.461743	0	0	0	-	-	-	0	0	0	-	-	-
219	Succinivibrionaceae_Unclassified (Family)	Bacteria	Proteobacteria	Gammaproteobacteria	Aeromonadales	Succinivibrionaceae_Unclassified		0.000393569	2.31533e-05	4.08674	Infected	-	0.689304	0.000252695	2.31533e-05	3.44754	Infected	-	0.155344	0.000199012	2.82406e-05	2.81657	Infected	-	0.423648	7.74012e-05	2.82394e-05	-1.45465	Uninfected	-	0.622868	0.000150486	2.82406e-05	2.41337	Infected	-	0.339314	0	0	0	-	-	-	0	0	0	-	-	-
399	Aeromonadales_Unclassified (Order)	Bacteria	Proteobacteria	Gammaproteobacteria	Aeromonadales_Unclassified			0	0	0	-	-	-	1.01333e-06	0	6.67713	Infected	-	0.273322	0	1.03958e-06	-6.71367	Uninfected	-	0.382847	0	1.04053e-06	-13.3452	Uninfected	-	0.560179	5.84615e-07	1.03958e-06	-0.819788	Uninfected	-	0.920817	0	0	0	-	-	-	0	0	0	-	-	-
28	Alteromonadales (Order)	Bacteria	Proteobacteria	Gammaproteobacteria	Alteromonadales			0	0	0	-	-	-	0	0	0	-	-	-	0	0	0	-	-	-	0	0	0	-	-	-	0	0	0	-	-	-	0	0	0	-	-	0.457794	0	0	0	-	-	-
33	Alteromonadaceae (Family)	Bacteria	Proteobacteria	Gammaproteobacteria	Alteromonadales	Alteromonadaceae		0	0	0	-	-	-	0	0	0	-	-	-	0	0	0	-	-	-	0	0	0	-	-	-	0	0	0	-	-	-	0	0	0	-	-	0.457794	0	0	0	-	-	-
991	Microbulbifer (Genus)	Bacteria	Proteobacteria	Gammaproteobacteria	Alteromonadales	Alteromonadaceae	Microbulbifer	0	0	0	-	-	-	0	0	0	-	-	-	0	0	0	-	-	-	0	0	0	-	-	-	0	0	0	-	-	-	0	0	0	-	-	0.457794	0	0	0	-	-	-
876	Chromatiales_Unclassified (Order)	Bacteria	Proteobacteria	Gammaproteobacteria	Chromatiales_Unclassified			0	0	0	-	-	-	0	0	0	-	-	-	0	0	0	-	-	-	0	0	0	-	-	-	0	0	0	-	-	-	2.74198e-06	0	8.10433	Infected	-	0.291701	0	0	0	-	-	-
723	Buttiauxella (Genus)	Bacteria	Proteobacteria	Gammaproteobacteria	Enterobacteriales	Enterobacteriaceae	Buttiauxella	6.82857e-06	4.85556e-06	0.49109	Infected	-	0.147903	4.19333e-06	4.85556e-06	-0.211071	Uninfected	-	0.251085	3.49444e-06	1.82083e-06	0.936685	Infected	Infected	0.0322751	8.44766e-06	1.82078e-06	-2.21393	Uninfected	-	0.1556	5.01923e-06	1.82083e-06	1.45784	Infected	Infected	0.0350524	0	0	0	-	-	-	0	0	0	-	-	-
538	Edwardsiella (Genus)	Bacteria	Proteobacteria	Gammaproteobacteria	Enterobacteriales	Enterobacteriaceae	Edwardsiella	0	0	0	-	-	-	2.23333e-06	0	7.8095	Infected	-	0.273322	1.86111e-06	0	7.54775	Infected	-	0.10247	0	0	0	-	-	-	1.28846e-06	0	7.02066	Infected	-	0.174231	0	0	0	-	-	-	0	0	0	-	-	-
228	Erwinia (Genus)	Bacteria	Proteobacteria	Gammaproteobacteria	Enterobacteriales	Enterobacteriaceae	Erwinia	0	2.42778e-06	-7.92942	Uninfected	-	0.532884	1.32667e-06	2.42778e-06	-0.866927	Uninfected	-	0.930353	1.10556e-06	9.10417e-07	0.277403	Infected	-	0.48207	2.48618e-06	9.10389e-07	-1.44927	Uninfected	-	0.1556	7.65385e-07	9.10417e-07	-0.247375	Uninfected	-	0.672145	0	0	0	-	-	-	0	0	0	-	-	-
805	Pantoea (Genus)	Bacteria	Proteobacteria	Gammaproteobacteria	Enterobacteriales	Enterobacteriaceae	Pantoea	0	5.1e-06	-8.99718	Uninfected	-	0.532884	1.98667e-06	5.1e-06	-1.35573	Uninfected	-	0.930353	1.97778e-06	7.62321e-06	-1.94113	Uninfected	-	0.256661	0	7.62294e-06	-16.2181	Uninfected	-	0.218236	2.51538e-06	7.62321e-06	-1.59579	Uninfected	-	0.294652	0	0	0	-	-	-	0	0	0	-	-	-
953	Pectobacterium (Genus)	Bacteria	Proteobacteria	Gammaproteobacteria	Enterobacteriales	Enterobacteriaceae	Pectobacterium	0	8.72222e-07	-6.46307	Uninfected	-	0.532884	0	8.72222e-07	-6.46307	Uninfected	-	0.36131	0	3.27083e-07	-5.07503	Uninfected	-	0.540291	0	3.26214e-07	-11.672	Uninfected	-	0.683091	0	3.27083e-07	-5.07503	Uninfected	-	0.461743	0	0	0	-	-	-	0	0	0	-	-	-
941	Plesiomonas (Genus)	Bacteria	Proteobacteria	Gammaproteobacteria	Enterobacteriales	Enterobacteriaceae	Plesiomonas	0	0.000396371	-15.2746	Uninfected	-	0.0611836	0	0.000396371	-15.2746	Uninfected	Uninfected	0.00793514	0	0.000153034	-13.9017	Uninfected	-	0.050596	0	0.000153036	-20.5454	Uninfected	-	0.187429	0	0.000153034	-13.9017	Uninfected	Uninfected	0.0196265	0	0	0	-	-	-	0	0	0	-	-	-
18	Pragia (Genus)	Bacteria	Proteobacteria	Gammaproteobacteria	Enterobacteriales	Enterobacteriaceae	Pragia	6.42857e-06	2.55e-06	1.3306	Infected	-	0.520269	3e-06	2.55e-06	0.23362	Infected	-	0.930353	2.5e-06	9.5625e-07	1.37722	Infected	-	0.48207	0	9.56535e-07	-13.2238	Uninfected	-	0.683091	1.73077e-06	9.5625e-07	0.849257	Infected	-	0.672145	0	0	0	-	-	-	0	0	0	-	-	-
213	Samsonia (Genus)	Bacteria	Proteobacteria	Gammaproteobacteria	Enterobacteriales	Enterobacteriaceae	Samsonia	0	0	0	-	-	-	0	0	0	-	-	-	0	0	0	-	-	-	0	0	0	-	-	-	0	0	0	-	-	-	0	0	0	-	-	-	0	0	0	-	-	-
118	Serratia (Genus)	Bacteria	Proteobacteria	Gammaproteobacteria	Enterobacteriales	Enterobacteriaceae	Serratia	2.54376e-05	1.70849e-05	0.573958	Infected	-	0.49162	3.78691e-05	1.70849e-05	1.14783	Infected	-	0.92917	2.10747e-05	1.46164e-05	0.527616	Infected	-	0.33365	1.82312e-05	1.46131e-05	-0.319141	Uninfected	-	0.853424	2.74591e-05	1.46164e-05	0.90923	Infected	-	0.916147	0	0	0	-	-	-	0	0	0	-	-	-
375	Sodalis (Genus)	Bacteria	Proteobacteria	Gammaproteobacteria	Enterobacteriales	Enterobacteriaceae	Sodalis	0	0	0	-	-	-	0	0	0	-	-	-	0	0	0	-	-	-	0	0	0	-	-	-	0	0	0	-	-	-	0	0	0	-	-	-	0	0	0	-	-	-
618	Trabulsiella (Genus)	Bacteria	Proteobacteria	Gammaproteobacteria	Enterobacteriales	Enterobacteriaceae	Trabulsiella	0	0	0	-	-	-	0	0	0	-	-	-	0	0	0	-	-	-	0	0	0	-	-	-	0	0	0	-	-	-	3.54924e-06	0	8.47543	Infected	-	0.457794	0	0	0	-	-	-
692	Gammaproteobacteria_incertae_sedis (Order)	Bacteria	Proteobacteria	Gammaproteobacteria	Gammaproteobacteria_incertae_sedis			0	0	0	-	-	-	0	0	0	-	-	-	0	0	0	-	-	-	0	0	0	-	-	-	0	0	0	-	-	-	0	0	0	-	-	-	0	0	0	-	-	-
53	Gammaproteobacteria_incertae_sedis_no_family_Unclassified (Family)	Bacteria	Proteobacteria	Gammaproteobacteria	Gammaproteobacteria_incertae_sedis	Gammaproteobacteria_incertae_sedis_no_family_Unclassified		0	0	0	-	-	-	0	0	0	-	-	-	0	0	0	-	-	-	0	0	0	-	-	-	0	0	0	-	-	-	0	0	0	-	-	-	0	0	0	-	-	-
283	Methylococcales (Order)	Bacteria	Proteobacteria	Gammaproteobacteria	Methylococcales			0	0	0	-	-	-	0	0	0	-	-	-	0	0	0	-	-	-	0	0	0	-	-	-	0	0	0	-	-	-	0	0	0	-	-	-	0	0	0	-	-	-
246	Methylococcaceae (Family)	Bacteria	Proteobacteria	Gammaproteobacteria	Methylococcales	Methylococcaceae		0	0	0	-	-	-	0	0	0	-	-	-	0	0	0	-	-	-	0	0	0	-	-	-	0	0	0	-	-	-	0	0	0	-	-	-	0	0	0	-	-	-
230	Methylococcus (Genus)	Bacteria	Proteobacteria	Gammaproteobacteria	Methylococcales	Methylococcaceae	Methylococcus	0	0	0	-	-	-	0	0	0	-	-	-	0	0	0	-	-	-	0	0	0	-	-	-	0	0	0	-	-	-	0	0	0	-	-	-	0	0	0	-	-	-
78	Oceanospirillales (Order)	Bacteria	Proteobacteria	Gammaproteobacteria	Oceanospirillales			0	0	0	-	-	-	0	0	0	-	-	-	0	0	0	-	-	-	0	0	0	-	-	-	0	0	0	-	-	-	0	0	0	-	-	-	0	0	0	-	-	-
986	Halomonadaceae (Family)	Bacteria	Proteobacteria	Gammaproteobacteria	Oceanospirillales	Halomonadaceae		0	0	0	-	-	-	0	0	0	-	-	-	0	0	0	-	-	-	0	0	0	-	-	-	0	0	0	-	-	-	0	0	0	-	-	-	0	0	0	-	-	-
481	Halomonas (Genus)	Bacteria	Proteobacteria	Gammaproteobacteria	Oceanospirillales	Halomonadaceae	Halomonas	0	0	0	-	-	-	0	0	0	-	-	-	0	0	0	-	-	-	0	0	0	-	-	-	0	0	0	-	-	-	0	0	0	-	-	-	0	0	0	-	-	-
775	Oceanospirillales_Unclassified (Order)	Bacteria	Proteobacteria	Gammaproteobacteria	Oceanospirillales_Unclassified			0	0	0	-	-	-	0	0	0	-	-	-	0	0	0	-	-	-	0	0	0	-	-	-	0	0	0	-	-	-	0	0	0	-	-	-	0	0	0	-	-	-
737	Actinobacillus (Genus)	Bacteria	Proteobacteria	Gammaproteobacteria	Pasteurellales	Pasteurellaceae	Actinobacillus	0	1.46667e-06	-7.2062	Uninfected	-	0.532884	0	1.46667e-06	-7.2062	Uninfected	-	0.36131	6e-07	1.08125e-06	-0.839101	Uninfected	-	0.841912	0	1.08115e-06	-13.4004	Uninfected	-	0.560179	4.15385e-07	1.08125e-06	-1.35914	Uninfected	-	0.920817	0	0	0	-	-	-	0	0	0	-	-	-
499	Aggregatibacter (Genus)	Bacteria	Proteobacteria	Gammaproteobacteria	Pasteurellales	Pasteurellaceae	Aggregatibacter	3.05714e-06	1.84251e-05	-2.58748	Uninfected	-	0.419286	3.32212e-05	1.84251e-05	0.850087	Infected	-	0.736457	1.07696e-05	1.37711e-05	-0.354389	Uninfected	-	0.242725	1.9567e-06	1.3769e-05	-2.81486	Uninfected	-	0.375538	2.64027e-05	1.37711e-05	0.938544	Infected	-	0.68953	0	0	0	-	-	-	0	0	0	-	-	-
361	Lonepinella (Genus)	Bacteria	Proteobacteria	Gammaproteobacteria	Pasteurellales	Pasteurellaceae	Lonepinella	0	0	0	-	-	-	0	0	0	-	-	-	0	2.14583e-07	-4.48918	Uninfected	-	0.540291	0	2.14051e-07	-11.0644	Uninfected	-	0.683091	0	2.14583e-07	-4.48918	Uninfected	-	0.461743	0	0	0	-	-	-	0	0	0	-	-	-
972	Nicoletella (Genus)	Bacteria	Proteobacteria	Gammaproteobacteria	Pasteurellales	Pasteurellaceae	Nicoletella	0	0	0	-	-	-	0	0	0	-	-	-	0	8.39583e-07	-6.40868	Uninfected	-	0.540291	0	8.40189e-07	-13.0367	Uninfected	-	0.683091	0	8.39583e-07	-6.40868	Uninfected	-	0.461743	0	0	0	-	-	-	0	0	0	-	-	-
709	Phocoenobacter (Genus)	Bacteria	Proteobacteria	Gammaproteobacteria	Pasteurellales	Pasteurellaceae	Phocoenobacter	0	2.42222e-06	-7.92613	Uninfected	-	0.368066	0	2.42222e-06	-7.92613	Uninfected	-	0.189854	0	2.80208e-06	-8.1355	Uninfected	-	0.119007	0	2.80156e-06	-14.774	Uninfected	-	0.29527	0	2.80208e-06	-8.1355	Uninfected	-	0.062081	0	0	0	-	-	-	0	0	0	-	-	-
203	Pasteurellaceae_Unclassified (Family)	Bacteria	Proteobacteria	Gammaproteobacteria	Pasteurellales	Pasteurellaceae_Unclassified		1.6e-05	5.04444e-06	1.66335	Infected	-	0.571827	8.12933e-06	5.04444e-06	0.687358	Infected	-	0.919443	6.22222e-06	1.28897e-05	-1.04952	Uninfected	-	0.124558	0	1.28893e-05	-16.9758	Uninfected	-	0.0715093	4.69e-06	1.28897e-05	-1.4566	Uninfected	-	0.0632265	0	0	0	-	-	-	0	0	0	-	-	-
54	Enhydrobacter (Genus)	Bacteria	Proteobacteria	Gammaproteobacteria	Pseudomonadales	Moraxellaceae	Enhydrobacter	0	0	0	-	-	-	0	0	0	-	-	-	0	0	0	-	-	-	4.75448e-06	0	-15.537	Uninfected	Infected	0.0143059	1.46154e-06	0	7.20118	Infected	-	0.174231	0	0	0	-	-	-	0	0	0	-	-	-
643	Moraxella (Genus)	Bacteria	Proteobacteria	Gammaproteobacteria	Pseudomonadales	Moraxellaceae	Moraxella	5.92857e-06	2.01108e-05	-1.7605	Uninfected	-	0.776132	2.07296e-05	2.01108e-05	0.043698	Infected	-	0.871908	7.42222e-06	2.02558e-05	-1.44718	Uninfected	-	0.388054	6.50222e-05	2.02576e-05	-1.68246	Uninfected	-	0.351775	3.55079e-05	2.02558e-05	0.809502	Infected	-	0.56246	0	0	0	-	-	-	0	0	0	-	-	-
156	Rhizobacter (Genus)	Bacteria	Proteobacteria	Gammaproteobacteria	Pseudomonadales	Pseudomonadaceae	Rhizobacter	0	0	0	-	-	-	0	0	0	-	-	-	0	0	0	-	-	-	0	0	0	-	-	-	0	0	0	-	-	-	0	0	0	-	-	-	0	0	0	-	-	-
229	Vibrionales (Order)	Bacteria	Proteobacteria	Gammaproteobacteria	Vibrionales			2.96211e-05	0	11.5329	Infected	-	0.108809	1.38232e-05	0	10.4339	Infected	-	0.273322	1.15193e-05	0	10.1711	Infected	-	0.10247	0	0	0	-	-	-	7.97492e-06	0	9.64113	Infected	-	0.174231	0	0	0	-	-	-	0	0	0	-	-	-
761	Vibrionaceae (Family)	Bacteria	Proteobacteria	Gammaproteobacteria	Vibrionales	Vibrionaceae		2.96211e-05	0	11.5329	Infected	-	0.108809	1.38232e-05	0	10.4339	Infected	-	0.273322	1.15193e-05	0	10.1711	Infected	-	0.10247	0	0	0	-	-	-	7.97492e-06	0	9.64113	Infected	-	0.174231	0	0	0	-	-	-	0	0	0	-	-	-
741	Vibrio (Genus)	Bacteria	Proteobacteria	Gammaproteobacteria	Vibrionales	Vibrionaceae	Vibrio	2.96211e-05	0	11.5329	Infected	-	0.108809	1.38232e-05	0	10.4339	Infected	-	0.273322	1.15193e-05	0	10.1711	Infected	-	0.10247	0	0	0	-	-	-	7.97492e-06	0	9.64113	Infected	-	0.174231	0	0	0	-	-	-	0	0	0	-	-	-
71	Luteibacter (Genus)	Bacteria	Proteobacteria	Gammaproteobacteria	Xanthomonadales	Xanthomonadaceae	Luteibacter	0	0	0	-	-	-	0	0	0	-	-	-	0	0	0	-	-	-	0	0	0	-	-	-	0	0	0	-	-	-	0	0	0	-	-	-	0	0	0	-	-	-
746	Spirochaeta (Genus)	Bacteria	Spirochaetes	Spirochaetes	Spirochaetales	Spirochaetaceae	Spirochaeta	0	4.36939e-05	-12.0935	Uninfected	-	0.260408	0	4.36939e-05	-12.0935	Uninfected	-	0.102933	2.22222e-06	1.63852e-05	-2.87672	Uninfected	-	0.875515	4.75448e-06	1.63853e-05	-1.78503	Uninfected	-	0.581913	3e-06	1.63852e-05	-2.44544	Uninfected	-	0.875931	0	0	0	-	-	-	0	0	0	-	-	-
859	Spirochaetaceae_Unclassified (Family)	Bacteria	Spirochaetes	Spirochaetes	Spirochaetales	Spirochaetaceae_Unclassified		0	4.09444e-06	-8.68104	Uninfected	-	0.532884	0	4.09444e-06	-8.68104	Uninfected	-	0.36131	0	1.75e-06	-7.45943	Uninfected	-	0.382847	0	1.75021e-06	-14.0953	Uninfected	-	0.560179	0	1.75e-06	-7.45943	Uninfected	-	0.294667	0	0	0	-	-	0.457794	0	0	0	-	-	-
128	Spirochaetales_Unclassified (Order)	Bacteria	Spirochaetes	Spirochaetes	Spirochaetales_Unclassified			0	2.10757e-05	-11.0421	Uninfected	-	0.129659	0	2.10757e-05	-11.0421	Uninfected	Uninfected	0.0297959	0	8.09173e-06	-9.66209	Uninfected	-	0.119007	2.19221e-05	8.09035e-06	-1.4381	Uninfected	-	0.935043	6.74527e-06	8.09173e-06	-0.262217	Uninfected	-	0.246219	0	0	0	-	-	-	0	0	0	-	-	-
352	Aminiphilus (Genus)	Bacteria	Synergistetes	Synergistia	Synergistales	Synergistaceae	Aminiphilus	0	1.64444e-06	-7.3702	Uninfected	-	0.532884	0	1.64444e-06	-7.3702	Uninfected	-	0.36131	0	0	0	-	-	-	0	0	0	-	-	-	0	0	0	-	-	-	0	0	0	-	-	-	0	0	0	-	-	-
409	Jonquetella (Genus)	Bacteria	Synergistetes	Synergistia	Synergistales	Synergistaceae	Jonquetella	0	0	0	-	-	-	0	0	0	-	-	-	0	0	0	-	-	-	0	0	0	-	-	-	0	0	0	-	-	-	0	0	0	-	-	0.457794	0	0	0	-	-	-
879	Acholeplasmatales (Order)	Bacteria	Tenericutes	Mollicutes	Acholeplasmatales			0	0	0	-	-	-	0	0	0	-	-	-	0	0	0	-	-	-	0	0	0	-	-	-	0	0	0	-	-	-	0	0	0	-	-	-	0	0	0	-	-	-
794	Acholeplasmataceae (Family)	Bacteria	Tenericutes	Mollicutes	Acholeplasmatales	Acholeplasmataceae		0	0	0	-	-	-	0	0	0	-	-	-	0	0	0	-	-	-	0	0	0	-	-	-	0	0	0	-	-	-	0	0	0	-	-	-	0	0	0	-	-	-
587	Acholeplasma (Genus)	Bacteria	Tenericutes	Mollicutes	Acholeplasmatales	Acholeplasmataceae	Acholeplasma	0	0	0	-	-	-	0	0	0	-	-	-	0	0	0	-	-	-	0	0	0	-	-	-	0	0	0	-	-	-	0	0	0	-	-	-	0	0	0	-	-	-
839	Anaeroplasmataceae_Unclassified (Family)	Bacteria	Tenericutes	Mollicutes	Anaeroplasmatales	Anaeroplasmataceae_Unclassified		7.54286e-06	0	9.56088	Infected	-	0.108809	3.52e-06	0	8.46352	Infected	-	0.273322	2.93333e-06	2.70833e-07	3.38966	Infected	-	0.452377	0	2.6989e-07	-11.3987	Uninfected	-	0.683091	2.03077e-06	2.70833e-07	2.86133	Infected	-	0.642998	0	0	0	-	-	-	0	0	0	-	-	-
793	Ureaplasma (Genus)	Bacteria	Tenericutes	Mollicutes	Mycoplasmatales	Mycoplasmataceae	Ureaplasma	0	1.1e-06	-6.79442	Uninfected	-	0.532884	0	1.1e-06	-6.79442	Uninfected	-	0.36131	2.22222e-06	3.12829e-05	-3.80928	Uninfected	-	0.706503	0	3.12819e-05	-18.255	Uninfected	-	0.40147	1.53846e-06	3.12829e-05	-4.33693	Uninfected	-	0.466243	0	0	0	-	-	-	0	0	0	-	-	-
400	Opitutae (Class)	Bacteria	Verrucomicrobia	Opitutae				0.00017534	5.81667e-06	4.91142	Infected	-	0.120146	8.24881e-05	5.81667e-06	3.82362	Infected	-	0.225712	7.25545e-05	4.43542e-06	4.02887	Infected	-	0.115345	0.000997388	4.43794e-06	-7.81209	Uninfected	Infected	0.0144833	0.000355961	4.43542e-06	6.3233	Infected	Infected	0.0281241	0	0	0	-	-	-	0	0	0	-	-	-
827	Opitutales (Order)	Bacteria	Verrucomicrobia	Opitutae	Opitutales			3.77143e-06	3.13333e-06	0.266636	Infected	-	0.520269	1.76e-06	3.13333e-06	-0.828546	Uninfected	-	0.930353	1.46667e-06	1.175e-06	0.317457	Infected	-	0.48207	0.000515307	1.17493e-06	-8.77659	Uninfected	-	0.135477	0.000159571	1.175e-06	7.07326	Infected	-	0.246164	0	0	0	-	-	-	0	0	0	-	-	-
285	Opitutaceae (Family)	Bacteria	Verrucomicrobia	Opitutae	Opitutales	Opitutaceae		3.77143e-06	0	8.56279	Infected	-	0.108809	1.76e-06	0	7.46761	Infected	-	0.273322	1.46667e-06	0	7.2062	Infected	-	0.10247	2.81589e-05	0	-18.1032	Uninfected	Infected	0.0143059	9.67965e-06	0	9.9203	Infected	-	0.0530327	0	0	0	-	-	-	0	0	0	-	-	-
137	Alterococcus (Genus)	Bacteria	Verrucomicrobia	Opitutae	Opitutales	Opitutaceae	Alterococcus	3.77143e-06	0	8.56279	Infected	-	0.108809	1.76e-06	0	7.46761	Infected	-	0.273322	1.46667e-06	0	7.2062	Infected	-	0.10247	0	0	0	-	-	-	1.01538e-06	0	6.68002	Infected	-	0.174231	0	0	0	-	-	-	0	0	0	-	-	-
848	Opitutus (Genus)	Bacteria	Verrucomicrobia	Opitutae	Opitutales	Opitutaceae	Opitutus	0	0	0	-	-	-	0	0	0	-	-	-	0	0	0	-	-	-	2.81589e-05	0	-18.1032	Uninfected	Infected	0.0143059	8.66427e-06	0	9.7606	Infected	-	0.174231	0	0	0	-	-	-	0	0	0	-	-	-
368	Opitutaceae_Unclassified (Family)	Bacteria	Verrucomicrobia	Opitutae	Opitutales	Opitutaceae_Unclassified		0	3.13333e-06	-8.29615	Uninfected	-	0.532884	0	3.13333e-06	-8.29615	Uninfected	-	0.36131	0	1.175e-06	-6.88874	Uninfected	-	0.540291	0.000487148	1.17493e-06	-8.69552	Uninfected	-	0.135477	0.000149892	1.175e-06	6.98299	Infected	-	0.642998	0	0	0	-	-	-	0	0	0	-	-	-
833	Puniceicoccales (Order)	Bacteria	Verrucomicrobia	Opitutae	Puniceicoccales			0.000171569	2.68333e-06	5.99333	Infected	-	0.120146	8.07281e-05	2.68333e-06	4.90578	Infected	-	0.225712	7.10878e-05	3.26042e-06	4.44226	Infected	-	0.115345	0.000482081	3.26302e-06	-7.20688	Uninfected	Infected	0.0144833	0.00019639	3.26042e-06	5.90817	Infected	Infected	0.0281241	0	0	0	-	-	-	0	0	0	-	-	-
44	Puniceicoccaceae (Family)	Bacteria	Verrucomicrobia	Opitutae	Puniceicoccales	Puniceicoccaceae		0.000171569	2.68333e-06	5.99333	Infected	-	0.120146	8.07281e-05	2.68333e-06	4.90578	Infected	-	0.225712	7.10878e-05	3.26042e-06	4.44226	Infected	-	0.115345	0.000482081	3.26302e-06	-7.20688	Uninfected	Infected	0.0144833	0.00019639	3.26042e-06	5.90817	Infected	Infected	0.0281241	0	0	0	-	-	-	0	0	0	-	-	-
623	Coraliomargarita (Genus)	Bacteria	Verrucomicrobia	Opitutae	Puniceicoccales	Puniceicoccaceae	Coraliomargarita	0.000171569	2.68333e-06	5.99333	Infected	-	0.120146	8.07281e-05	2.68333e-06	4.90578	Infected	-	0.225712	7.10878e-05	3.26042e-06	4.44226	Infected	-	0.115345	0.000482081	3.26302e-06	-7.20688	Uninfected	Infected	0.0144833	0.00019639	3.26042e-06	5.90817	Infected	Infected	0.0281241	0	0	0	-	-	-	0	0	0	-	-	-
923	Puniceicoccus (Genus)	Bacteria	Verrucomicrobia	Opitutae	Puniceicoccales	Puniceicoccaceae	Puniceicoccus	0	0	0	-	-	-	0	0	0	-	-	-	0	0	0	-	-	-	0	0	0	-	-	-	0	0	0	-	-	-	0	0	0	-	-	-	0	0	0	-	-	-
853	Puniceicoccaceae_Unclassified (Family)	Bacteria	Verrucomicrobia	Opitutae	Puniceicoccales	Puniceicoccaceae_Unclassified		0	0	0	-	-	-	0	0	0	-	-	-	0	0	0	-	-	-	0	0	0	-	-	-	0	0	0	-	-	-	0	0	0	-	-	-	0	0	0	-	-	-
328	Opitutae_Unclassified (Class)	Bacteria	Verrucomicrobia	Opitutae_Unclassified				0	0	0	-	-	-	0	0	0	-	-	-	0	0	0	-	-	-	6.19495e-05	0	-19.2407	Uninfected	Infected	0.0143059	1.90614e-05	0	10.8972	Infected	-	0.174231	0	0	0	-	-	-	0	0	0	-	-	-
126	Subdivision5 (Class)	Bacteria	Verrucomicrobia	Subdivision5				0	0	0	-	-	-	0	0	0	-	-	-	0	0	0	-	-	-	0	0	0	-	-	-	0	0	0	-	-	-	0	0	0	-	-	-	0	0	0	-	-	-
429	Subdivision5_no_order (Order)	Bacteria	Verrucomicrobia	Subdivision5	Subdivision5_no_order			0	0	0	-	-	-	0	0	0	-	-	-	0	0	0	-	-	-	0	0	0	-	-	-	0	0	0	-	-	-	0	0	0	-	-	-	0	0	0	-	-	-
383	Subdivision5_no_family (Family)	Bacteria	Verrucomicrobia	Subdivision5	Subdivision5_no_order	Subdivision5_no_family		0	0	0	-	-	-	0	0	0	-	-	-	0	0	0	-	-	-	0	0	0	-	-	-	0	0	0	-	-	-	0	0	0	-	-	-	0	0	0	-	-	-
123	Subdivision5_genera_incertae_sedis (Genus)	Bacteria	Verrucomicrobia	Subdivision5	Subdivision5_no_order	Subdivision5_no_family	Subdivision5_genera_incertae_sedis	0	0	0	-	-	-	0	0	0	-	-	-	0	0	0	-	-	-	0	0	0	-	-	-	0	0	0	-	-	-	0	0	0	-	-	-	0	0	0	-	-	-
258	Verrucomicrobiaceae_Unclassified (Family)	Bacteria	Verrucomicrobia	Verrucomicrobiae	Verrucomicrobiales	Verrucomicrobiaceae_Unclassified		0	0	0	-	-	-	0	0	0	-	-	-	0	0	0	-	-	-	0	0	0	-	-	-	0	0	0	-	-	-	0	0	0	-	-	-	0	0	0	-	-	-
[truncated: 47 more columns]
